# Supplementary material for: Crystal structure of bis­[4-(1H-pyrrol-1-yl)phen­yl] ferrocene-1,1′-di­carboxyl­ate: a potential chemotherapeutic drug
Source: Acta Crystallogr E Crystallogr Commun. 2015 Apr 22;71(Pt 5):536–9. doi: 10.1107/S2056989015007446 (PMC4420060; doi:10.1107/S2056989015007446)
Supplement: Supplementary file 1 [file e-71-00536-sup1.cif]

##############################################################################
#                                                                            #
# This CIF contains the data in a paper accepted for publication in          #
# Acta Crystallographica Section E. It conforms to the requirements of       #
# Notes for Authors for Acta Crystallographica Section E, and has been       #
# peer reviewed under the auspices of the IUCr Commission on Journals.       #
#                                                                            #
# Full details of the Crystallographic Information File format               #
# are given in the paper "The Crystallographic Information File (CIF):       #
# a New Standard Archive File for Crystallography" by S. R. Hall, F. H.      #
# Allen and I. D. Brown [Acta Cryst. (1991), A47, 655-685].                  #
#                                                                            #
# The current version of the core CIF dictionary is obtainable from          #
# ftp://ftp.iucr.org/pub/cif_core.dic.                                       #
#                                                                            #
# Software is freely available for graphical display of the structure(s)     #
# in this CIF. For information consult the CIF software page                 #
# http://www.iucr.org/resources/cif/software.                                #
#                                                                            #
# This file may be used for bona fide research purposes within the           #
# scientific community so long as proper attribution is given to the journal # 
# article from which it was obtained.                                        #
#                                                                            #
##############################################################################
data_I
_database_code_depnum_ccdc_archive 'CCDC 1054149'
_audit_creation_method     SHELXL-2013
_journal_date_recd_electronic     2015-04-02
_journal_date_accepted     2015-04-15
_journal_name_full     'Acta Crystallographica, Section E'
_journal_year     2015
_journal_volume     71
_journal_issue      5
_journal_page_first     536
_journal_page_last     539
_journal_paper_category     GM
_journal_paper_doi     10.1107/S2056989015007446
_journal_coeditor_code     BG2552
_publ_contact_author_name     'Enrique Mel ndez'
_publ_contact_author_address
;
University of Puerto Rico
Department of Chemistry
PO Box 9019
Mayaguez, PR 00681
USA
;
_publ_contact_author_email     enrique.melendez@upr.edu
_publ_contact_author_fax     '1-787-265-3849'
_publ_contact_author_phone     '1-787-832-4040 ext.2524'
_publ_section_title
;
Crystal structure of bis[4-(1<i>H</i>-pyrrol-1-yl)phenyl]
ferrocene-1,1'-dicarboxylate: a potential chemotherapeutic drug This paper is
a potential duplicate with paper ly3013
;
loop_
    _publ_author_name
    _publ_author_footnote
    _publ_author_address
    'P\'erez, Wanda I.' .
;
University of Puerto Rico
Department of Chemistry
PO Box 9019
Mayaguez, Puerto Rico 00681
USA
;
    'Rheingold, Arnold L.' .
;
University of California-San Diego, Department of Chemistry, Urey Hall 5128,
9500 Gilman Drive, La Jolla, CA 92093-0358
USA
;
    'Mel\'endez, Enrique' .
;
University of Puerto Rico
Department of Chemistry
PO Box 9019
Mayaguez, Puerto Rico 00681
USA
;
_publ_section_synopsis
;
The solid-state structure of a disubstituted ferrocene with electrochemically
active pendant groups has been determined. This is a potential
chemotherapeutic drug.
;
_chemical_name_systematic
;
Bis[4-(1<i>H</i>-pyrrol-1-yl)phenyl]
ferrocene-1,1'-dicarboxylate
;
_chemical_name_common     ?
_chemical_formula_moiety     'C32 H24 Fe N2 O4'
_chemical_formula_sum     'C32 H24 Fe N2 O4'
_chemical_formula_iupac     '[Fe (C16 H12 N1 O2)2]'
_chemical_formula_weight     556.38
_chemical_melting_point     ?
_shelx_space_group_comment
;
The symmetry employed for this shelxl refinement is uniquely defined
by the following loop, which should always be used as a source of
symmetry information in preference to the above space-group names.
They are only intended as comments.
;
_space_group_crystal_system     orthorhombic
_space_group_name_H-M_alt     'P b c a'
_space_group_name_Hall     '-P 2ac 2ab'
loop_
    _space_group_symop_operation_xyz
    'x, y, z'
    '-x+1/2, -y, z+1/2'
    '-x, y+1/2, -z+1/2'
    'x+1/2, -y+1/2, -z'
    '-x, -y, -z'
    'x-1/2, y, -z-1/2'
    'x, -y-1/2, z-1/2'
    '-x-1/2, y-1/2, z'
_cell_length_a     10.6386(15)
_cell_length_b     7.3948(10)
_cell_length_c     30.554(4)
_cell_angle_alpha     90
_cell_angle_beta     90
_cell_angle_gamma     90
_cell_volume     2403.7(6)
_cell_formula_units_Z     4
_cell_measurement_reflns_used     2807
_cell_measurement_theta_min     2.67
_cell_measurement_theta_max     28.07
_cell_measurement_temperature     100(2)
_exptl_crystal_description     block
_exptl_crystal_colour     orange
_exptl_crystal_size_max     0.280
_exptl_crystal_size_mid     0.260
_exptl_crystal_size_min     0.230
_exptl_crystal_density_diffrn     1.537
_exptl_crystal_density_meas     ?
_exptl_crystal_density_method     ?
_exptl_crystal_F_000     1152
_exptl_absorpt_coefficient_mu     0.673
_exptl_absorpt_correction_type     multi-scan
_exptl_absorpt_process_details
;
(SADABS; Bruker, 2010)
;
_shelx_estimated_absorpt_T_min     0.834
_shelx_estimated_absorpt_T_max     0.861
_exptl_absorpt_correction_T_min     0.833
_exptl_absorpt_correction_T_max     0.877
_exptl_special_details     ?
_diffrn_ambient_temperature     100(2)
_diffrn_radiation_type     MoK\a
_diffrn_radiation_wavelength     0.71073
_diffrn_measurement_device_type     'Bruker APEXII CCD'
_diffrn_measurement_method     '\f and \w scans'
_diffrn_detector_area_resol_mean     ?
_diffrn_reflns_number     12444
_diffrn_reflns_av_R_equivalents     0.0769
_diffrn_reflns_theta_min     2.666
_diffrn_reflns_theta_max     28.395
_diffrn_reflns_theta_full     25.000
_diffrn_measured_fraction_theta_max     0.996
_diffrn_measured_fraction_theta_full     0.998
_diffrn_reflns_limit_h_min     -13
_diffrn_reflns_limit_h_max     14
_diffrn_reflns_limit_k_min     -9
_diffrn_reflns_limit_k_max     9
_diffrn_reflns_limit_l_min     -37
_diffrn_reflns_limit_l_max     40
_refine_special_details     ?
_reflns_number_total     2999
_reflns_number_gt     2247
_reflns_threshold_expression     I>2\s(I)
_refine_ls_structure_factor_coef     Fsqd
_refine_ls_matrix_type     full
_refine_ls_R_factor_all     0.0651
_refine_ls_R_factor_gt     0.0441
_refine_ls_wR_factor_gt     0.1049
_refine_ls_wR_factor_ref     0.1166
_refine_ls_goodness_of_fit_ref     1.015
_refine_ls_restrained_S_all     1.015
_refine_ls_number_reflns     2999
_refine_ls_number_parameters     178
_refine_ls_number_restraints     0
_refine_ls_hydrogen_treatment     constr
_refine_ls_weighting_scheme     calc
_refine_ls_weighting_details
              'w=1/[\s^2^(Fo^2^)+(0.0470P)^2^+0.9280P] where P=(Fo^2^+2Fc^2^)/3'
_atom_sites_solution_hydrogens     geom
_atom_sites_solution_primary     ?
_atom_sites_solution_secondary     ?
_refine_ls_shift/su_max     0.000
_refine_ls_shift/su_mean     0.000
_refine_diff_density_max     0.339
_refine_diff_density_min     -0.622
_refine_ls_extinction_method     none
_refine_ls_extinction_coef     .
loop_
    _atom_type_symbol
    _atom_type_description
    _atom_type_scat_dispersion_real
    _atom_type_scat_dispersion_imag
    _atom_type_scat_source
    'C' 'C' 0.0033 0.0016
                         'International Tables Vol C Tables 4.2.6.8 and 6.1.1.4'
    'H' 'H' 0.0000 0.0000
                         'International Tables Vol C Tables 4.2.6.8 and 6.1.1.4'
    'O' 'O' 0.0106 0.0060
                         'International Tables Vol C Tables 4.2.6.8 and 6.1.1.4'
    'Fe' 'Fe' 0.3463 0.8444
                         'International Tables Vol C Tables 4.2.6.8 and 6.1.1.4'
    'N' 'N' 0.0061 0.0033
                         'International Tables Vol C Tables 4.2.6.8 and 6.1.1.4'
_computing_data_collection
;
APEX2 (Bruker, 2010)
;
_computing_cell_refinement
;
SAINT (Bruker, 2010)
;
_computing_data_reduction
;
SAINT (Bruker, 2010)
;
_computing_structure_solution
;
SHELXS97 (Sheldrick, 2008)
;
_computing_structure_refinement
;
SHELXL2013 (Sheldrick, 2015)
;
_computing_molecular_graphics
;
SHELXTL (Sheldrick, 2008)
;
_computing_publication_material
;
SHELXTL (Sheldrick, 2008)
;
loop_
    _atom_site_type_symbol
    _atom_site_label
    _atom_site_fract_x
    _atom_site_fract_y
    _atom_site_fract_z
    _atom_site_U_iso_or_equiv
    _atom_site_adp_type
    _atom_site_calc_flag
    _atom_site_occupancy
    _atom_site_disorder_assembly
    _atom_site_disorder_group
    Fe Fe1 0.5000 0.5000 0.5000 0.01323(14) Uani d 1 . .
    O O1 0.23108(15) 0.4748(2) 0.41347(5) 0.0213(4) Uani d 1 . .
    O O2 0.41465(13) 0.3430(2) 0.39352(4) 0.0173(3) Uani d 1 . .
    N N1 0.37269(16) 0.3889(2) 0.21120(5) 0.0133(4) Uani d 1 . .
    C C1 0.3680(2) 0.3523(3) 0.46783(7) 0.0149(4) Uani d 1 . .
    C C2 0.3145(2) 0.4294(3) 0.50667(6) 0.0169(4) Uani d 1 . .
    H H2A 0.2415 0.5142 0.5081 0.020 Uiso calc 1 . .
    C C3 0.3857(2) 0.3643(3) 0.54286(7) 0.0216(5) Uani d 1 . .
    H H3A 0.3716 0.3970 0.5742 0.026 Uiso calc 1 . .
    C C4 0.4812(2) 0.2469(3) 0.52692(7) 0.0191(5) Uani d 1 . .
    H H4A 0.5454 0.1827 0.5451 0.023 Uiso calc 1 . .
    C C5 0.4712(2) 0.2403(3) 0.48035(7) 0.0166(4) Uani d 1 . .
    H H5A 0.5262 0.1693 0.4601 0.020 Uiso calc 1 . .
    C C6 0.3264(2) 0.3975(3) 0.42318(6) 0.0144(4) Uani d 1 . .
    C C7 0.3923(2) 0.3684(3) 0.34853(6) 0.0145(4) Uani d 1 . .
    C C8 0.48316(19) 0.4601(3) 0.32540(7) 0.0155(4) Uani d 1 . .
    H H8A 0.5502 0.5182 0.3404 0.019 Uiso calc 1 . .
    C C9 0.47630(19) 0.4673(3) 0.27993(7) 0.0151(4) Uani d 1 . .
    H H9A 0.5398 0.5288 0.2639 0.018 Uiso calc 1 . .
    C C10 0.37736(19) 0.3853(2) 0.25769(6) 0.0121(4) Uani d 1 . .
    C C11 0.28353(19) 0.2994(3) 0.28206(7) 0.0149(4) Uani d 1 . .
    H H11A 0.2137 0.2469 0.2674 0.018 Uiso calc 1 . .
    C C12 0.29095(19) 0.2899(3) 0.32731(6) 0.0154(4) Uani d 1 . .
    H H12A 0.2272 0.2302 0.3436 0.018 Uiso calc 1 . .
    C C13 0.2795(2) 0.3154(3) 0.18518(7) 0.0174(4) Uani d 1 . .
    H H13A 0.2077 0.2518 0.1954 0.021 Uiso calc 1 . .
    C C14 0.3076(2) 0.3494(3) 0.14240(7) 0.0195(5) Uani d 1 . .
    H H14A 0.2587 0.3153 0.1177 0.023 Uiso calc 1 . .
    C C15 0.4232(2) 0.4449(3) 0.14143(7) 0.0213(5) Uani d 1 . .
    H H15A 0.4661 0.4862 0.1161 0.026 Uiso calc 1 . .
    C C16 0.4613(2) 0.4663(3) 0.18374(7) 0.0184(4) Uani d 1 . .
    H H16A 0.5364 0.5248 0.1929 0.022 Uiso calc 1 . .
loop_
    _atom_site_aniso_label
    _atom_site_aniso_U_11
    _atom_site_aniso_U_22
    _atom_site_aniso_U_33
    _atom_site_aniso_U_12
    _atom_site_aniso_U_13
    _atom_site_aniso_U_23
    Fe1 0.0159(2) 0.0111(2) 0.0127(2) -0.00228(16) -0.00142(16) 0.00108(15)
    O1 0.0196(9) 0.0274(8) 0.0169(8) 0.0076(7) -0.0004(6) -0.0006(6)
    O2 0.0162(8) 0.0220(8) 0.0137(7) 0.0029(6) -0.0003(6) -0.0013(6)
    N1 0.0123(8) 0.0123(8) 0.0154(8) -0.0003(7) 0.0015(7) -0.0003(6)
    C1 0.0164(10) 0.0125(9) 0.0160(10) -0.0039(8) 0.0003(8) -0.0003(7)
    C2 0.0161(10) 0.0168(10) 0.0179(10) -0.0040(9) 0.0031(8) 0.0006(8)
    C3 0.0292(12) 0.0190(11) 0.0165(11) -0.0081(10) 0.0015(9) 0.0016(8)
    C4 0.0232(12) 0.0139(10) 0.0201(11) -0.0055(9) -0.0051(9) 0.0046(8)
    C5 0.0197(11) 0.0105(9) 0.0197(11) -0.0009(9) -0.0040(9) 0.0007(8)
    C6 0.0149(10) 0.0121(9) 0.0162(10) -0.0015(8) 0.0004(8) -0.0014(7)
    C7 0.0157(10) 0.0137(9) 0.0142(10) 0.0024(8) -0.0008(8) -0.0014(7)
    C8 0.0135(10) 0.0150(10) 0.0180(10) -0.0025(8) -0.0008(8) -0.0027(8)
    C9 0.0127(10) 0.0135(9) 0.0192(10) -0.0006(8) 0.0023(8) 0.0003(8)
    C10 0.0127(10) 0.0085(9) 0.0151(10) 0.0031(8) 0.0003(8) -0.0006(7)
    C11 0.0118(10) 0.0136(9) 0.0193(10) -0.0027(8) -0.0012(8) 0.0004(8)
    C12 0.0150(10) 0.0138(9) 0.0173(10) -0.0010(8) 0.0023(8) 0.0018(8)
    C13 0.0139(10) 0.0163(10) 0.0219(11) -0.0002(9) -0.0005(8) -0.0016(8)
    C14 0.0211(11) 0.0196(11) 0.0177(10) 0.0066(9) -0.0016(9) -0.0022(8)
    C15 0.0250(13) 0.0211(11) 0.0179(11) 0.0031(10) 0.0048(9) 0.0015(9)
    C16 0.0161(10) 0.0176(10) 0.0217(11) -0.0032(9) 0.0035(9) 0.0024(8)
_geom_special_details
;
All e.s.d.'s (except the e.s.d. in the dihedral angle between two l.s. planes)
are estimated using the full covariance matrix. The cell e.s.d.'s are taken
into account individually in the estimation of e.s.d.'s in distances, angles
and torsion angles; correlations between e.s.d.'s in cell parameters are only
used when they are defined by crystal symmetry. An approximate (isotropic)
treatment of cell e.s.d.'s is used for estimating e.s.d.'s involving l.s.
planes.
;
loop_
    _geom_bond_atom_site_label_1
    _geom_bond_atom_site_label_2
    _geom_bond_site_symmetry_2
    _geom_bond_distance
    _geom_bond_publ_flag
    Fe1 C1 . 2.032(2) ?
    Fe1 C1 5_666 2.033(2) ?
    Fe1 C5 . 2.035(2) ?
    Fe1 C5 5_666 2.035(2) ?
    Fe1 C3 5_666 2.050(2) ?
    Fe1 C3 . 2.050(2) ?
    Fe1 C2 . 2.051(2) ?
    Fe1 C2 5_666 2.051(2) ?
    Fe1 C4 5_666 2.055(2) ?
    Fe1 C4 . 2.055(2) ?
    O1 C6 . 1.201(3) ?
    O2 C6 . 1.366(2) ?
    O2 C7 . 1.407(2) ?
    N1 C13 . 1.382(3) ?
    N1 C16 . 1.386(3) ?
    N1 C10 . 1.422(3) ?
    C1 C5 . 1.427(3) ?
    C1 C2 . 1.434(3) ?
    C1 C6 . 1.473(3) ?
    C2 C3 . 1.424(3) ?
    C2 H2A . 1.0000 ?
    C3 C4 . 1.423(3) ?
    C3 H3A . 1.0000 ?
    C4 C5 . 1.428(3) ?
    C4 H4A . 1.0000 ?
    C5 H5A . 1.0000 ?
    C7 C8 . 1.376(3) ?
    C7 C12 . 1.386(3) ?
    C8 C9 . 1.392(3) ?
    C8 H8A . 0.9500 ?
    C9 C10 . 1.392(3) ?
    C9 H9A . 0.9500 ?
    C10 C11 . 1.398(3) ?
    C11 C12 . 1.387(3) ?
    C11 H11A . 0.9500 ?
    C12 H12A . 0.9500 ?
    C13 C14 . 1.364(3) ?
    C13 H13A . 0.9500 ?
    C14 C15 . 1.418(3) ?
    C14 H14A . 0.9500 ?
    C15 C16 . 1.364(3) ?
    C15 H15A . 0.9500 ?
    C16 H16A . 0.9500 ?
loop_
    _geom_angle_atom_site_label_1
    _geom_angle_atom_site_label_2
    _geom_angle_atom_site_label_3
    _geom_angle_site_symmetry_1
    _geom_angle_site_symmetry_3
    _geom_angle
    _geom_angle_publ_flag
    C1 Fe1 C1 . 5_666 180.0 ?
    C1 Fe1 C5 . . 41.09(8) ?
    C1 Fe1 C5 5_666 . 138.91(8) ?
    C1 Fe1 C5 . 5_666 138.91(8) ?
    C1 Fe1 C5 5_666 5_666 41.09(8) ?
    C5 Fe1 C5 . 5_666 180.0 ?
    C1 Fe1 C3 . 5_666 111.35(8) ?
    C1 Fe1 C3 5_666 5_666 68.66(8) ?
    C5 Fe1 C3 . 5_666 111.27(9) ?
    C5 Fe1 C3 5_666 5_666 68.73(9) ?
    C1 Fe1 C3 . . 68.65(8) ?
    C1 Fe1 C3 5_666 . 111.34(8) ?
    C5 Fe1 C3 . . 68.73(9) ?
    C5 Fe1 C3 5_666 . 111.27(9) ?
    C3 Fe1 C3 5_666 . 180.0 ?
    C1 Fe1 C2 . . 41.11(8) ?
    C1 Fe1 C2 5_666 . 138.89(8) ?
    C5 Fe1 C2 . . 69.15(9) ?
    C5 Fe1 C2 5_666 . 110.85(9) ?
    C3 Fe1 C2 5_666 . 139.37(9) ?
    C3 Fe1 C2 . . 40.63(9) ?
    C1 Fe1 C2 . 5_666 138.89(8) ?
    C1 Fe1 C2 5_666 5_666 41.11(8) ?
    C5 Fe1 C2 . 5_666 110.85(9) ?
    C5 Fe1 C2 5_666 5_666 69.15(9) ?
    C3 Fe1 C2 5_666 5_666 40.63(9) ?
    C3 Fe1 C2 . 5_666 139.37(9) ?
    C2 Fe1 C2 . 5_666 180.0 ?
    C1 Fe1 C4 . 5_666 111.29(8) ?
    C1 Fe1 C4 5_666 5_666 68.71(8) ?
    C5 Fe1 C4 . 5_666 139.13(9) ?
    C5 Fe1 C4 5_666 5_666 40.87(9) ?
    C3 Fe1 C4 5_666 5_666 40.56(9) ?
    C3 Fe1 C4 . 5_666 139.44(9) ?
    C2 Fe1 C4 . 5_666 111.44(9) ?
    C2 Fe1 C4 5_666 5_666 68.56(9) ?
    C1 Fe1 C4 . . 68.71(8) ?
    C1 Fe1 C4 5_666 . 111.29(8) ?
    C5 Fe1 C4 . . 40.87(9) ?
    C5 Fe1 C4 5_666 . 139.13(9) ?
    C3 Fe1 C4 5_666 . 139.44(9) ?
    C3 Fe1 C4 . . 40.56(9) ?
    C2 Fe1 C4 . . 68.56(9) ?
    C2 Fe1 C4 5_666 . 111.44(9) ?
    C4 Fe1 C4 5_666 . 180.00(11) ?
    C6 O2 C7 . . 119.52(16) ?
    C13 N1 C16 . . 107.58(17) ?
    C13 N1 C10 . . 126.34(17) ?
    C16 N1 C10 . . 126.08(18) ?
    C5 C1 C2 . . 108.28(18) ?
    C5 C1 C6 . . 127.65(19) ?
    C2 C1 C6 . . 123.89(19) ?
    C5 C1 Fe1 . . 69.56(12) ?
    C2 C1 Fe1 . . 70.14(12) ?
    C6 C1 Fe1 . . 122.25(14) ?
    C3 C2 C1 . . 107.3(2) ?
    C3 C2 Fe1 . . 69.63(13) ?
    C1 C2 Fe1 . . 68.75(12) ?
    C3 C2 H2A . . 126.3 ?
    C1 C2 H2A . . 126.3 ?
    Fe1 C2 H2A . . 126.3 ?
    C4 C3 C2 . . 108.66(19) ?
    C4 C3 Fe1 . . 69.90(12) ?
    C2 C3 Fe1 . . 69.74(12) ?
    C4 C3 H3A . . 125.7 ?
    C2 C3 H3A . . 125.7 ?
    Fe1 C3 H3A . . 125.7 ?
    C3 C4 C5 . . 107.97(18) ?
    C3 C4 Fe1 . . 69.54(12) ?
    C5 C4 Fe1 . . 68.84(11) ?
    C3 C4 H4A . . 126.0 ?
    C5 C4 H4A . . 126.0 ?
    Fe1 C4 H4A . . 126.0 ?
    C1 C5 C4 . . 107.75(18) ?
    C1 C5 Fe1 . . 69.36(11) ?
    C4 C5 Fe1 . . 70.30(11) ?
    C1 C5 H5A . . 126.1 ?
    C4 C5 H5A . . 126.1 ?
    Fe1 C5 H5A . . 126.1 ?
    O1 C6 O2 . . 123.84(18) ?
    O1 C6 C1 . . 126.17(19) ?
    O2 C6 C1 . . 109.97(18) ?
    C8 C7 C12 . . 120.85(19) ?
    C8 C7 O2 . . 116.66(18) ?
    C12 C7 O2 . . 122.16(18) ?
    C7 C8 C9 . . 119.63(19) ?
    C7 C8 H8A . . 120.2 ?
    C9 C8 H8A . . 120.2 ?
    C10 C9 C8 . . 120.67(19) ?
    C10 C9 H9A . . 119.7 ?
    C8 C9 H9A . . 119.7 ?
    C9 C10 C11 . . 118.55(18) ?
    C9 C10 N1 . . 120.40(18) ?
    C11 C10 N1 . . 121.05(17) ?
    C12 C11 C10 . . 120.90(19) ?
    C12 C11 H11A . . 119.5 ?
    C10 C11 H11A . . 119.5 ?
    C7 C12 C11 . . 119.31(19) ?
    C7 C12 H12A . . 120.3 ?
    C11 C12 H12A . . 120.3 ?
    C14 C13 N1 . . 108.78(19) ?
    C14 C13 H13A . . 125.6 ?
    N1 C13 H13A . . 125.6 ?
    C13 C14 C15 . . 107.54(19) ?
    C13 C14 H14A . . 126.2 ?
    C15 C14 H14A . . 126.2 ?
    C16 C15 C14 . . 107.2(2) ?
    C16 C15 H15A . . 126.4 ?
    C14 C15 H15A . . 126.4 ?
    C15 C16 N1 . . 108.9(2) ?
    C15 C16 H16A . . 125.6 ?
    N1 C16 H16A . . 125.6 ?
_shelx_hkl_file
;
   0  -1   0   -0.60    0.40
   0  -1   0   -2.20    0.80
   0  -2   0 1171.68   89.29
   0  -2   0  997.90   88.99
   0  -3   0    0.00    1.80
   0  -3   0   -0.50    1.90
   0  -4   0  183.78   17.20
   0  -4   0  198.78   17.30
   0  -5   0    1.60    2.70
   0  -5   0    1.60    1.30
   0  -6   0  474.65   39.60
   0  -6   0  435.46   39.90
   0  -7   0   -4.90    3.00
   0  -7   0   -3.60    3.00
   0  -8   0  395.46   35.20
   0  -8   0  377.96   35.90
   0  -9   0   -3.70    4.20
   1  -1   0   -1.30    1.10
   1   1   0   -1.60    0.60
  -1  -1   0   -3.20    0.70
   1  -1   0   -3.40    0.50
   1  -2   0   -2.00    1.60
  -1  -2   0    0.40    1.30
   1  -2   0    0.70    1.60
  -1  -2   0   -2.70    1.40
   1  -3   0    1.80    2.00
  -1  -3   0    0.80    1.60
   1  -3   0    2.00    1.80
  -1  -3   0    4.20    1.70
   1  -4   0    0.50    2.10
  -1  -4   0   -1.10    1.70
  -1  -4   0   -1.50    0.70
   1  -4   0   -1.10    0.70
  -1  -5   0    0.60    1.30
   1  -5   0   -1.80    1.00
  -1  -5   0    0.00    1.70
   1  -5   0   -4.70    1.90
   1  -6   0   -1.80    2.80
  -1  -6   0    5.00    2.70
   1  -6   0    3.80    3.50
  -1  -6   0   -3.40    2.60
   1  -7   0    1.30    3.30
  -1  -7   0    2.50    3.50
   1  -7   0    3.10    3.70
   1  -8   0   -1.60    3.30
   1  -8   0   -2.80    3.80
  -1  -8   0    2.40    3.40
  -1  -9   0    2.80    4.50
   1  -9   0    1.10    4.40
  -2  -2   0 2456.75  186.28
   2  -2   0 2086.49  186.88
  -2  -3   0 2082.39  174.78
   2  -3   0 2069.69  175.48
   2  -3   0 2266.77  175.58
   2  -4   0 1217.68   98.99
  -2  -4   0 1226.18   98.29
   2  -4   0 1128.29   98.89
  -2  -5   0  259.87   22.40
   2  -5   0  242.98   23.10
   2  -5   0  258.17   23.20
   2  -6   0   59.49    9.30
   2  -6   0   69.99    9.80
  -2  -6   0   78.59    8.30
   2  -7   0   29.80    6.70
   2  -7   0   36.30    7.10
  -2  -7   0   32.50    6.10
   2  -8   0  416.06   36.10
  -2  -8   0  361.06   34.30
   2  -8   0  386.86   35.60
   2  -9   0   69.99   11.60
   3  -1   0   -0.20    1.40
   3  -1   0    1.00    1.90
   3  -2   0   -0.80    2.00
  -3  -2   0   -0.20    0.60
   3  -2   0   -0.70    1.90
  -3  -3   0    2.60    1.20
   3  -3   0    0.70    1.80
   3  -4   0   -0.20    0.80
   3  -4   0   -0.30    2.30
  -3  -4   0    1.10    1.50
   3  -5   0    2.10    2.90
  -3  -5   0    0.80    1.90
   3  -5   0   -1.40    1.90
   3  -6   0    6.10    3.70
   3  -6   0    1.70    2.90
  -3  -6   0    0.00    2.20
   3  -7   0    1.50    3.60
   3  -7   0    2.20    3.70
  -3  -7   0    2.80    2.70
   3  -8   0   -1.90    3.80
   3  -8   0    1.40    4.40
   3  -9   0   -2.30    5.90
   4   0   0 1737.83  142.19
   4   1   0   15.50    1.90
   4  -1   0   16.90    3.00
   4  -1   0   20.60    3.50
   4  -2   0  522.05   47.10
   4  -2   0  592.94   47.00
   4  -3   0   21.70    4.50
   4  -3   0   24.60    3.00
  -4  -3   0   22.70    2.50
  -4  -4   0 5913.91  476.45
   4   4   0 5931.51  475.85
   4  -4   0 5684.23  478.05
  -4  -5   0  183.58   16.50
   4  -5   0  192.48   18.60
   4  -5   0  193.88   18.50
   4  -6   0  227.18   21.20
   4  -6   0  196.78   20.70
   4  -7   0   23.10    6.80
   4  -7   0   21.70    6.40
   4  -8   0    2.70    5.30
   4  -8   0    5.40    4.90
   4  -9   0  214.48   23.10
   5   0   0   -1.60    1.40
   5   0   0   -1.10    0.60
   5  -1   0    1.60    1.80
   5  -1   0   -0.60    0.70
   5   1   0   -0.10    0.90
   5  -2   0    0.50    2.10
   5  -2   0    0.00    1.00
   5  -3   0    1.50    1.40
   5  -3   0    5.30    2.80
   5  -4   0    4.80    3.00
  -5  -4   0   -0.10    0.80
   5  -4   0   -1.80    2.70
   5  -5   0   -1.80    3.00
   5  -5   0    1.90    3.50
   5  -6   0   -2.00    3.50
   5  -6   0    2.60    3.70
   5  -7   0    2.20    4.20
   5  -7   0    0.20    3.90
   5  -8   0    2.50    5.20
   5  -8   0    4.10    4.70
   5  -9   0    4.70    5.70
   6   0   0  311.87   28.20
   6   0   0  363.76   29.80
   6  -1   0   83.69    9.20
   6  -1   0   94.69   10.10
   6   1   0   97.59    8.30
  -6  -2   0  441.66   34.00
   6  -2   0  367.56   36.40
   6  -2   0  409.36   35.70
   6  -3   0  426.26   38.80
   6  -3   0  469.45   39.70
   6  -4   0  442.76   37.10
   6  -4   0  394.36   37.40
   6  -5   0  539.35   47.80
   6  -5   0  540.15   47.40
   6  -6   0    4.20    4.50
   6  -6   0   -4.10    3.70
   6  -7   0  180.78   18.00
   6  -7   0  131.19   17.50
   6  -8   0  174.28   20.10
   7   0   0   -1.20    1.40
   7   0   0    3.30    3.70
   7   1   0   -0.50    1.30
   7  -1   0    1.10    2.20
   7  -1   0    0.10    3.00
   7  -2   0    6.40    3.00
  -7  -2   0    1.80    0.50
   7  -2   0   -2.20    3.40
   7  -3   0    1.80    3.00
   7  -3   0    6.10    4.00
   7  -4   0   -0.40    3.80
   7  -4   0    2.60    3.70
   7  -5   0   -2.30    3.60
   7  -5   0    2.70    3.90
   7  -6   0    6.70    5.40
   7  -6   0    0.70    3.30
   7  -7   0    8.40    5.30
   7  -7   0    7.40    6.30
   7  -8   0    4.10    5.90
   8   0   0  808.62   65.09
   8   0   0  749.23   66.99
   8  -1   0   67.79    7.30
   8  -1   0   52.59    9.10
   8  -2   0  253.77   25.60
   8  -2   0  280.37   24.30
   8  -3   0   34.80    6.40
   8  -3   0   36.40    7.50
   8  -4   0   70.79   11.00
   8  -4   0  108.29   13.90
   8  -5   0  430.86   39.90
   8  -5   0  449.26   41.10
   8  -6   0  135.99   17.10
   8  -6   0  144.19   16.40
   8  -7   0   21.30    7.90
   8  -7   0   29.50    8.10
   8  -8   0  395.76   38.30
   9   0   0    7.60    4.60
   9  -1   0    5.40    4.20
   9   1   0    4.90    4.30
   9  -1   0   -4.80    2.10
   9  -2   0    3.00    3.40
   9  -2   0    6.20    5.40
   9  -3   0    0.70    5.10
   9  -3   0   -0.40    3.30
   9  -4   0   -7.10    2.80
   9  -4   0   -0.20    5.00
   9  -5   0    5.60    5.20
   9  -5   0    0.10    3.90
   9  -6   0  -11.50    3.90
   9  -6   0   -5.10    5.60
   9  -7   0    3.10    5.50
   9  -7   0    4.10    6.00
  10   0   0  713.43   62.69
  10  -1   0  263.77   26.30
  10   1   0  263.87   26.50
  10  -2   0   18.50    4.90
  10  -2   0   12.90    6.50
  10  -3   0   29.30    6.50
  10  -3   0   31.10    8.70
  10  -4   0   21.30    8.00
  10  -4   0   21.20    6.30
  10  -5   0   -1.00    3.90
  10  -5   0    3.10    5.70
  10  -6   0   70.09   13.70
  10  -6   0  101.49   14.20
  10  -7   0   12.60    7.50
  11   0   0    1.40    4.80
  11   1   0    2.50    4.70
  11  -1   0   11.30    5.60
  11   2   0   -1.90    4.20
  11  -2   0    7.30    4.90
  11  -3   0    5.80    3.80
  11  -3   0   -3.10    5.80
  11  -4   0    3.90    5.60
  11  -4   0    1.10    4.80
  11  -5   0   -7.40    4.00
  11  -5   0    0.70    6.00
  11  -6   0   -0.90    5.00
  11  -6   0    0.00    5.90
  12   0   0   28.00    8.00
  12  -1   0   66.39   12.30
  12   1   0   77.09   13.20
  12  -2   0  245.88   26.10
  12   2   0  230.78   25.80
  12  -3   0   43.70   10.60
  12   3   0   46.70   10.40
  12  -4   0   95.09   13.80
  12  -4   0  103.59   16.50
  12  -5   0   71.49   14.30
  12  -5   0   55.99   10.70
  13   0   0   -3.10    4.80
  13   1   0    5.40    5.80
  13  -1   0   14.30    7.90
  13   2   0   -3.30    5.10
  13  -2   0    9.20    7.30
  13   3   0   -1.60    5.40
  13  -3   0   -7.40    7.20
  13   4   0    6.20    7.30
  13  -4   0    2.90    8.10
  14   0   0   11.30    7.00
  14   1   0   -5.80    6.10
  14  -1   0   -2.30    6.80
   0   0   1    0.00    0.10
   0   0  -1    0.00    0.10
   0   0  -1    0.00    0.10
   0   1  -1   -0.70    0.40
   0  -1   1   -0.70    0.40
   0  -1   1    0.60    0.90
   0  -2   1 9999.00  757.72
   0  -2  -1 8924.91  757.82
   0  -2   1 8983.30  757.62
   0  -3  -1   -2.90    1.40
   0  -3  -1    0.40    1.70
   0  -3   1   -1.10    1.70
   0  -3   1    0.40    1.70
   0  -4  -1    0.70    0.70
   0  -4  -1   -0.30    2.10
   0  -4   1    1.40    0.80
   0  -4   1   -1.40    1.80
   0  -5   1    4.40    2.50
   0  -5   1    1.40    1.10
   0  -5  -1    0.40    2.30
   0  -6  -1   85.09   10.40
   0  -6  -1  113.99   11.60
   0  -6   1  100.39   10.70
   0  -6   1   84.29   10.60
   0  -7   1   -0.70    2.80
   0  -7  -1   -1.90    3.10
   0  -7  -1   -3.10    3.00
   0  -7   1    1.30    3.00
   0  -8  -1   44.80    8.00
   0  -8  -1   59.79    9.50
   0  -8   1   37.30    7.50
   0  -9   1   -3.50    4.40
   0  -9  -1   -1.70    4.00
   1   0  -1   -2.20    0.50
   1   0   1   -1.20    0.40
  -1   0  -1   -2.20    0.40
  -1  -1   1 2969.00  250.47
   1  -1   1 2827.02  250.67
   1  -1   1 3405.16  250.97
   1   1  -1 3094.19  250.57
   1  -2  -1 1279.27  109.79
  -1  -2   1 1295.27  109.39
  -1  -2  -1 1343.57  109.79
   1  -2   1 1390.36  109.69
  -1  -2  -1 1367.76  109.29
  -1  -3   1   37.80    4.90
   1  -3  -1   36.20    4.80
   1  -3  -1   29.70    4.60
  -1  -3   1   33.00    4.30
  -1  -3  -1   34.00    4.50
   1  -3   1   40.90    5.00
  -1  -3  -1   28.60    4.20
   1  -3   1   34.30    4.70
  -1  -4   1   35.90    4.30
   1  -4  -1   36.40    4.30
   1  -4  -1   29.40    5.10
  -1  -4   1   34.00    5.00
   1  -4   1   43.50    4.50
   1  -4   1   36.00    5.40
  -1  -4  -1   38.70    4.40
  -1  -4  -1   37.80    5.00
   1  -5  -1  141.89   13.30
   1  -5  -1  128.59   13.00
  -1  -5   1  128.29   12.80
  -1  -5   1  139.79   12.90
   1  -5   1  129.89   12.70
  -1  -5  -1  137.09   13.20
  -1  -5  -1  114.79   12.50
   1  -5   1  139.69   13.20
  -1  -6   1    2.70    2.70
   1  -6  -1    0.80    3.10
   1  -6  -1    4.70    3.50
   1  -6   1    6.10    3.40
  -1  -6  -1    4.00    2.70
  -1  -6  -1    7.40    3.60
   1  -6   1    1.90    3.00
  -1  -7   1  530.65   43.90
   1  -7  -1  503.35   44.70
  -1  -7  -1  503.65   43.70
   1  -7   1  477.15   44.00
   1  -7   1  493.35   44.20
  -1  -8   1    2.90    3.30
   1  -8  -1   -2.10    3.30
   1  -8  -1   -5.80    3.50
   1  -8   1    2.70    4.30
   1  -8   1   -3.90    3.00
  -1  -8  -1   -0.60    3.90
   1  -9  -1   50.49    9.80
   1  -9  -1   55.29   10.20
  -1  -9   1   54.09   10.30
   1  -9   1   49.90    9.60
   2   0   1    0.60    0.90
   2   0  -1   -2.00    1.70
   2  -1  -1 2897.41  277.97
  -2  -1   1 3795.92  277.27
   2   1  -1 3462.45  277.27
   2  -1   1 3108.39  277.77
  -2  -1  -1 3735.73  277.17
   2  -2  -1   65.99    6.70
  -2  -2   1   56.59    5.60
   2  -2   1   70.49    6.50
  -2  -2  -1   59.59    5.60
   2  -2   1   60.29    6.40
   2  -3  -1  818.42   69.99
   2  -3  -1  881.41   70.19
  -2  -3   1  842.52   69.29
   2  -3   1  832.92   69.99
   2  -3   1  828.72   69.99
  -2  -3  -1  843.12   69.29
   2  -4  -1  790.02   62.09
  -2  -4   1  748.03   61.19
   2  -4  -1  741.63   61.89
   2  -4   1  635.24   61.69
   2  -4   1  716.43   61.69
  -2  -4  -1  781.12   61.19
  -2  -5   1   53.19    6.00
   2  -5  -1   40.50    6.60
   2  -5  -1   43.50    6.70
   2  -5   1   42.30    5.70
   2  -5   1   52.29    7.20
  -2  -5  -1   50.79    5.80
   2  -6  -1    2.30    3.10
   2  -6  -1    1.50    2.90
  -2  -6   1    1.60    2.60
  -2  -6  -1   -3.70    2.30
   2  -6   1    1.20    3.00
   2  -6   1    2.90    3.30
   2  -7  -1   16.80    5.40
  -2  -7   1   17.60    4.30
   2  -7  -1   11.30    4.70
   2  -7   1   15.70    5.30
  -2  -7  -1   16.20    4.50
   2  -7   1   12.80    5.00
   2  -8  -1   96.49   13.80
   2  -8  -1  114.99   13.40
  -2  -8   1  112.79   11.90
   2  -8   1  114.89   13.10
  -2  -8  -1   99.99   11.80
   2  -8   1   80.39   12.90
   2  -9  -1   14.90    7.00
   2  -9   1   21.20    6.90
   3   0  -1   -1.50    2.00
   3   0   1    0.30    1.20
   3  -1  -1   93.29    8.50
   3  -1   1   82.49    8.30
   3  -1   1   72.09    7.70
  -3  -2   1  445.86   36.40
   3  -2  -1  431.06   37.60
   3  -2   1  447.56   37.50
  -3  -2  -1  421.66   36.20
   3  -2   1  476.25   37.60
   3  -3  -1 1599.54  124.89
  -3  -3   1 1497.65  123.69
   3  -3  -1 1322.97  124.59
   3   3   1 1551.24  123.29
  -3  -3  -1 1508.85  123.59
   3  -3   1 1533.05  124.89
   3  -3   1 1573.34  124.79
   3  -4  -1  421.16   37.10
   3  -4  -1  467.65   37.40
  -3  -4   1  426.46   36.00
   3  -4   1  428.66   37.20
   3  -4   1  410.66   36.80
  -3  -4  -1  426.66   35.90
   3  -5  -1  576.94   50.69
   3  -5  -1  615.24   50.79
  -3  -5   1  590.14   49.50
  -3  -5  -1  560.74   49.40
   3  -5   1  641.64   50.89
   3  -5   1  570.64   50.49
   3  -6  -1  241.08   22.50
   3  -6  -1  236.58   22.80
  -3  -6   1  224.38   21.00
  -3  -6  -1  242.18   21.20
   3  -6   1  213.98   22.20
   3  -6   1  257.87   22.80
   3  -7  -1  253.67   24.60
  -3  -7   1  268.47   23.20
   3  -7  -1  261.97   25.00
  -3  -7  -1  255.07   23.30
   3  -7   1  213.18   24.10
   3  -7   1  271.37   24.80
   3  -8  -1   38.40    8.30
   3  -8  -1   39.00    8.70
   3  -8   1   45.50    8.80
   3  -8   1   54.99    9.60
   3  -9  -1   24.20    8.10
   3  -9   1   30.30    8.90
   4   0   1    0.70    1.20
   4   0  -1   -2.20    2.40
   4  -1  -1  205.38   18.50
   4   1   1  209.38   17.00
   4  -1   1  198.18   18.40
   4  -2  -1  131.39   12.00
   4  -2  -1  106.29   11.70
   4   2  -1  126.19   10.30
   4  -2   1  130.09   12.10
   4  -2   1  123.19   11.90
   4  -3  -1  541.45   47.30
  -4  -3   1  551.94   45.70
   4  -3  -1  514.05   47.10
  -4  -3  -1  553.64   45.60
   4  -3   1  574.74   47.40
   4  -3   1  599.14   47.30
   4  -4  -1    7.70    3.40
  -4  -4   1    4.70    1.70
   4  -4   1   11.60    3.60
  -4  -4  -1    1.50    1.50
   4  -5  -1   16.90    4.90
  -4  -5   1   15.70    3.10
   4  -5  -1   21.80    5.40
  -4  -5  -1   17.70    3.10
   4  -5   1   26.80    5.30
   4  -5   1   17.90    5.10
   4  -6  -1  685.83   57.09
   4  -6  -1  634.64   57.19
   4  -6   1  625.94   56.79
   4  -6   1  693.53   57.29
   4  -7  -1   16.50    6.10
   4  -7  -1   25.30    6.60
   4  -7   1   22.20    6.30
   4  -7   1   19.90    6.00
   4  -8  -1   48.80    9.70
   4  -8  -1   50.19    9.70
   4  -8   1   60.19   10.20
   4  -8   1   47.30    9.80
   4  -9  -1   32.10    8.60
   4  -9   1   30.90    8.80
   5   0  -1    1.00    1.00
   5   0   1   -1.80    1.10
   5  -1  -1  251.17   23.00
   5   1   1  256.67   21.60
   5  -1   1  272.77   23.10
   5  -2  -1  120.99   11.10
   5  -2   1  104.59   10.90
   5  -3  -1 1447.56  120.39
   5  -3  -1 1521.25  120.99
   5  -3   1 1232.78  120.09
   5  -3   1 1616.84  120.99
  -5  -4   1    4.00    1.20
   5  -4  -1   -0.10    2.10
   5  -4  -1    6.40    3.40
   5  -4   1    8.90    2.90
  -5  -4  -1    3.70    1.00
   5  -4   1    7.10    3.20
   5  -5  -1  109.79   13.30
   5  -5  -1  124.29   13.00
   5  -5   1  119.29   13.00
   5  -5   1  111.59   13.00
   5  -6  -1    8.80    4.50
   5  -6  -1    5.20    4.30
   5  -6   1    8.50    4.50
   5  -6   1   12.70    5.20
   5  -7  -1    0.50    4.40
   5  -7  -1    3.90    4.70
   5  -7   1    7.70    4.90
   5  -7   1    9.60    5.20
   5  -8  -1    4.30    4.90
   5  -8  -1    2.70    5.00
   5  -8   1    7.60    5.60
   5  -9  -1  114.89   16.10
   5  -9   1   85.89   14.40
   6   0   1    1.50    1.80
   6   0   1    2.30    1.90
   6   0  -1    2.60    1.80
   6   0  -1    2.70    2.00
   6   1   1   21.20    2.70
   6  -1  -1   26.80    4.90
   6  -1  -1   25.30    4.10
   6  -1   1   23.00    3.90
   6  -1   1   18.90    4.20
   6   1  -1   26.60    2.90
   6  -2  -1   23.40    4.60
  -6  -2   1   27.00    2.50
   6  -2  -1   24.80    5.40
   6  -2   1   30.80    5.60
   6  -2   1   29.70    4.90
   6  -3  -1   -1.00    2.40
   6  -3  -1    0.10    3.70
   6  -3   1    4.10    3.10
   6  -3   1   -0.50    2.30
   6  -4  -1   48.20    7.80
   6  -4  -1   70.79    9.80
   6  -4   1   36.20    6.90
   6  -4   1   48.90    8.00
   6  -5  -1  449.66   39.80
   6  -5   1  416.16   39.40
   6  -5   1  451.55   39.30
   6  -6  -1   -4.10    3.70
   6  -6  -1    0.30    4.40
   6  -6   1    3.00    4.40
   6  -6   1   -2.00    3.90
   6  -7  -1   76.09   12.00
   6  -7  -1   71.09   11.60
   6  -7   1   68.89   11.50
   6  -7   1   72.59   11.60
   6  -8  -1    8.00    6.30
   6  -8  -1    0.20    4.60
   6  -8   1    3.30    5.80
   7   0  -1    0.80    1.50
   7   0   1   -1.60    3.40
   7   0   1    0.00    1.70
   7   0  -1   -0.10    3.50
   7  -1  -1  775.12   68.69
   7  -1  -1  896.51   70.29
   7   1   1  819.72   67.69
   7  -1   1  890.91   68.79
   7   1  -1  796.82   67.69
   7  -1   1  773.82   69.79
   7  -2  -1   35.10    6.90
  -7  -2   1   32.40    3.10
   7  -2  -1   35.00    5.60
   7  -2   1   35.90    5.50
   7  -2   1   28.70    6.50
   7  -3  -1  475.25   42.70
   7  -3  -1  518.85   44.00
   7  -3   1  485.25   42.70
   7  -3   1  490.95   43.80
   7  -4  -1  107.09   14.00
   7  -4  -1   85.19   11.90
   7  -4   1   99.19   11.50
   7  -4   1   99.49   12.50
   7  -5  -1  134.39   16.60
   7  -5  -1  156.58   16.00
   7  -5   1  133.49   16.30
   7  -5   1  157.98   16.10
   7  -6  -1   21.90    6.30
   7  -6  -1   14.30    6.10
   7  -6   1   13.20    5.50
   7  -6   1    8.10    5.20
   7  -7  -1  166.18   19.30
   7  -7  -1  161.58   19.60
   7  -7   1  205.88   20.00
   7  -7   1  154.38   19.40
   7  -8  -1   52.19   10.70
   7  -8   1   71.29   12.30
   8   0  -1    3.50    2.10
   8   0  -1   -2.00    3.10
   8   0   1    5.20    3.60
   8   0   1   -0.60    1.80
   8  -1  -1   11.00    4.70
   8  -1  -1    6.40    3.00
   8   1  -1   11.30    4.70
   8  -1   1   10.00    4.40
   8  -1   1   15.10    3.60
   8  -2  -1   22.80    5.10
   8  -2  -1   33.70    7.50
   8  -2   1   39.30    7.60
   8  -2   1   23.90    5.00
   8  -3  -1  513.85   43.90
   8  -3   1  467.55   43.60
   8  -3   1  526.65   45.50
   8  -4  -1   45.80    9.20
   8  -4  -1   36.10    7.10
   8  -4   1   56.39    9.70
   8  -4   1   27.80    6.80
   8  -5  -1   33.00    7.80
   8  -5  -1   23.70    6.40
   8  -5   1   26.40    7.10
   8  -5   1   22.80    6.40
   8  -6  -1   26.80    7.20
   8  -6  -1   41.10    9.40
   8  -6   1   29.90    7.30
   8  -6   1   17.20    6.80
   8  -7  -1   23.80    8.20
   8  -7  -1    4.10    5.40
   8  -7   1   10.60    6.00
   8  -7   1   30.90    8.40
   8  -8  -1   -0.40    5.10
   8  -8   1   11.60    6.80
   9   0  -1    1.60    4.00
   9   0   1    1.30    4.00
   9  -1  -1  163.88   15.00
   9  -1  -1  130.19   16.60
   9   1   1  169.98   17.60
   9   1  -1  216.98   18.10
   9  -1   1  109.89   15.90
   9  -1   1  168.68   15.10
   9  -2  -1    7.50    5.50
   9  -2  -1    1.20    2.80
   9  -2   1    0.30    4.60
   9  -2   1    6.30    3.60
   9  -3  -1   52.89   10.00
   9  -3  -1   50.09    8.20
   9  -3   1   54.09   10.30
   9  -3   1   62.89    9.00
   9  -4  -1    3.50    5.60
   9  -4  -1    4.30    4.60
   9  -4   1    3.00    3.70
   9  -4   1    0.80    5.00
   9  -5  -1  179.98   18.90
   9  -5  -1  146.19   21.20
   9  -5   1  170.78   18.70
   9  -5   1  198.38   20.60
   9  -6  -1    3.20    5.30
   9  -6  -1   22.20    7.70
   9  -6   1   12.10    6.00
   9  -6   1    7.20    6.20
   9  -7  -1  139.29   20.10
   9  -7  -1  149.59   18.30
   9  -7   1  102.79   24.50
   9  -7   1  204.38   19.70
  10   0  -1    6.80    4.80
  10   0   1   -0.60    3.90
  10   1   1  133.09   15.30
  10  -1  -1  111.99   14.50
  10  -1   1  104.59   13.80
  10   1  -1  113.49   14.40
  10  -2  -1   59.19    8.40
  10  -2  -1   28.90    9.00
  10  -2   1   74.09    9.00
  10  -2   1   84.79   12.30
  10   2  -1   50.19    9.70
  10  -3  -1   20.70    6.00
  10  -3  -1   33.70    8.90
  10  -3   1   22.30    7.30
  10  -3   1   22.00    5.70
  10  -4  -1   28.10    7.60
  10  -4  -1   45.20    9.60
  10  -4   1   37.40    7.70
  10  -4   1   53.49   10.70
  10  -5  -1    1.60    4.30
  10  -5  -1   18.90    7.50
  10  -5   1   11.20    5.40
  10  -5   1   16.60    6.90
  10  -6  -1    6.50    6.00
  10  -6  -1    3.80    6.80
  10  -6   1    2.30    5.90
  10  -6   1    0.60    4.60
  10  -7  -1   -2.80    5.80
  10  -7  -1    6.10    6.30
  10  -7   1   -5.60    5.00
  11   0   1   -4.70    4.50
  11   0  -1   -4.30    3.90
  11   1   1  413.46   36.90
  11  -1  -1  408.36   36.80
  11   1  -1  307.97   35.80
  11  -1   1  418.76   36.80
  11  -2  -1    7.80    6.10
  11   2   1    1.70    4.50
  11   2  -1    9.20    5.30
  11  -2   1    0.70    5.60
  11  -3  -1  169.18   17.80
  11  -3  -1  182.28   20.80
  11  -3   1  171.68   17.80
  11  -3   1  174.88   20.50
  11  -4  -1   10.50    4.80
  11  -4  -1   -1.60    6.40
  11  -4   1    0.10    4.40
  11  -4   1    0.90    5.30
  11  -5  -1   79.09   12.70
  11  -5  -1   70.59   13.50
  11  -5   1   81.29   14.40
  11  -5   1   63.79   11.50
  11  -6  -1    3.50    5.50
  11  -6  -1    1.70    6.30
  11  -6   1    1.30    6.30
  11  -6   1    1.30    4.90
  12   0  -1    4.40    5.70
  12   0   1    1.80    4.50
  12  -1  -1   81.79   13.50
  12   1   1   89.09   14.10
  12  -1   1   61.89   12.30
  12   1  -1   67.59   12.40
  12  -2  -1   49.90   10.30
  12   2   1   40.30    9.40
  12  -2   1   33.90    9.60
  12   2  -1   84.89   13.30
  12   3   1   34.40    9.70
  12  -3  -1   38.40    9.70
  12  -3   1   37.90    9.90
  12   3  -1   19.60    8.20
  12  -4  -1   18.20    6.70
  12  -4  -1   19.40    7.90
  12  -4   1   14.10    7.60
  12  -4   1    8.90    6.00
  12  -5  -1   13.60    7.50
  12  -5  -1    7.50    5.40
  12  -5   1    2.50    6.50
  12  -5   1    3.00    4.90
  13   0   1   -4.20    5.90
  13   0  -1   -2.20    5.20
  13  -1  -1    9.70    8.20
  13   1   1   18.30    7.20
  13  -1   1   18.30    8.10
  13   1  -1   20.70    8.10
  13  -2  -1   27.50    9.00
  13   2   1    8.50    6.80
  13   2  -1   14.60    7.10
  13  -2   1    5.30    6.40
  13   3   1   52.39   11.70
  13  -3  -1   17.30    8.80
  13  -3   1   24.00    9.90
  13   3  -1   22.40    8.60
  13   4   1   23.50    8.50
  13  -4  -1   20.10    9.20
  13   4  -1    9.20    6.30
  13  -4   1    9.50    8.40
  14   0   1    2.10    7.10
  14   0  -1   -0.10    6.30
  14   1   1    1.20    6.60
  14  -1  -1   -1.80    7.20
  14   1  -1   -7.80    6.50
  14  -1   1    7.00    7.30
   0   0  -2   -3.90    0.20
   0   0  -2   -3.40    0.10
   0   0   2   -3.70    0.30
   0   0   2   -3.90    0.20
   0   0  -2   -3.70    0.30
   0   1  -2   -0.80    0.60
   0  -1   2   -0.70    0.90
   0  -1  -2   -0.10    1.00
   0  -1   2    0.50    0.50
   0  -2   2  117.89   10.90
   0  -2   2  140.29   11.20
   0  -2  -2  112.39   11.20
   0  -3  -2    1.20    1.50
   0  -3   2    0.50    1.60
   0  -3   2    1.10    1.70
   0  -4  -2  535.35   42.00
   0  -4   2  503.85   41.90
   0  -4  -2  523.15   42.30
   0  -4   2  416.66   41.70
   0  -5  -2    2.50    2.40
   0  -5   2   -0.50    0.80
   0  -5  -2   -1.80    1.30
   0  -5   2    4.80    2.60
   0  -6   2   66.29    8.80
   0  -6  -2   66.79    9.30
   0  -6  -2   51.39    8.00
   0  -6   2   67.39    8.00
   0  -7  -2    0.60    3.30
   0  -7   2   -1.80    2.90
   0  -7  -2    0.90    3.50
   0  -7   2    1.10    3.10
   0  -8  -2  351.96   33.30
   0  -8   2  355.76   32.60
   0  -8  -2  358.46   32.60
   0  -9  -2   -3.50    3.80
   0  -9   2    6.50    5.00
   1   1   2  160.78   14.10
  -1  -1   2  180.08   14.20
   1  -1  -2  176.68   14.60
  -1  -1   2  184.78   14.10
   1  -1   2  136.09   14.40
   1   1  -2  179.08   14.10
   1  -1   2  165.08   14.20
  -1  -2   2   12.00    2.10
   1  -2  -2    8.60    2.50
   1  -2   2    7.70    2.00
   1  -2   2    9.70    2.60
  -1  -2  -2    9.40    2.60
   1  -3  -2    5.80    2.00
  -1  -3   2    1.60    1.90
  -1  -3  -2    1.70    1.50
  -1  -3  -2    0.40    1.20
   1  -3   2   -1.20    1.80
   1  -3   2    3.00    1.90
   1  -4  -2   51.19    6.10
   1  -4  -2   41.90    5.30
  -1  -4   2   48.20    6.00
   1  -4   2   59.69    6.40
   1  -4   2   48.80    5.50
  -1  -4  -2   46.80    5.60
  -1  -4  -2   55.69    5.80
  -1  -5   2   98.89   10.10
   1  -5  -2   99.89   10.80
   1  -5  -2   84.19   10.30
   1  -5   2   96.99   10.00
   1  -5   2  107.19   10.90
  -1  -5  -2  114.49   11.10
  -1  -5  -2  105.29   10.20
   1  -6  -2   -0.10    2.80
  -1  -6   2    0.20    2.70
   1  -6  -2    0.90    3.00
  -1  -6  -2    2.50    2.70
  -1  -6  -2   -0.60    2.90
   1  -6   2   -2.20    2.60
   1  -6   2    0.70    2.40
   1  -7  -2    6.90    4.00
  -1  -7   2   -0.50    2.80
   1  -7  -2    2.80    3.60
  -1  -7  -2    1.70    3.10
   1  -7   2    4.20    3.70
   1  -7   2    1.80    3.40
  -1  -7  -2   -2.30    2.60
   1  -8  -2    9.40    5.50
   1  -8  -2    1.80    3.90
  -1  -8   2   13.90    4.60
  -1  -8  -2   -1.40    4.00
   1  -8   2   22.60    6.10
   1  -8   2   11.10    4.70
  -1  -9   2    0.50    3.70
   1  -9  -2    5.40    5.00
   1  -9  -2    1.80    4.40
   1  -9   2    1.20    4.60
   2   0   2 1510.25  126.59
   2   0  -2 1591.34  127.09
   2  -1  -2    0.50    1.80
  -2  -1   2    1.90    0.70
   2   1   2    1.70    0.80
  -2  -1  -2    0.80    0.90
   2  -1   2   -1.70    1.50
   2  -1   2    2.10    1.80
   2   1  -2    1.30    0.80
  -2  -1  -2    0.80    0.50
   2   2   2 2689.43  213.28
  -2  -2   2 2686.93  213.48
   2  -2  -2 2366.46  214.08
   2  -2   2 2678.03  213.88
   2  -2   2 2650.43  214.08
  -2  -3   2   45.30    5.20
   2  -3  -2   54.89    5.80
   2  -3   2   54.99    6.10
  -2  -3  -2   45.60    5.10
   2  -3   2   57.99    6.30
  -2  -4   2  629.54   50.89
   2  -4  -2  620.34   51.79
   2  -4  -2  562.64   51.49
   2  -4   2  541.65   51.39
   2  -4   2  635.94   51.39
  -2  -4  -2  653.33   50.89
   2  -5  -2   12.80    3.50
   2  -5  -2    8.70    3.30
  -2  -5   2    6.60    2.60
  -2  -5  -2    4.60    2.30
   2  -5   2    5.40    1.60
   2  -5   2    3.30    3.00
   2  -6  -2  154.78   14.70
  -2  -6   2  138.79   13.70
   2  -6  -2  148.09   15.20
   2  -6   2  127.99   14.30
   2  -6   2  129.29   14.10
  -2  -6  -2  143.19   13.70
   2  -7  -2    1.50    3.80
   2  -7  -2   -2.10    3.80
  -2  -7   2   -4.80    2.30
  -2  -7  -2   -0.40    2.90
   2  -7   2   -0.90    3.20
   2  -7   2    2.00    3.50
   2  -8  -2  229.78   21.60
   2  -8  -2  209.88   21.90
  -2  -8   2  221.38   20.40
   2  -8   2  207.58   21.30
   2  -8   2  185.58   20.80
  -2  -8  -2  209.18   21.30
   2  -9  -2    6.10    6.00
   2  -9  -2    8.20    5.30
   2  -9   2    3.10    4.90
   3   0   2   33.60    4.00
   3   0  -2   43.50    5.40
   3   1   2    3.60    0.70
  -3  -1   2    2.20    0.50
   3  -1  -2    3.40    2.50
   3  -1   2    5.20    2.40
   3  -1   2    2.20    1.70
   3  -2  -2  718.43   59.59
  -3  -2   2  686.83   58.39
   3  -2   2  751.42   59.39
  -3  -2  -2  713.23   58.09
   3  -2   2  694.93   59.39
   3   3   2   42.90    4.00
   3  -3  -2   44.70    4.80
  -3  -3   2   43.70    4.50
   3  -3   2   47.70    5.20
  -3  -3  -2   38.20    4.30
   3  -3   2   46.00    6.10
   3  -4  -2  384.76   35.80
   3  -4  -2  448.96   36.20
  -3  -4   2  410.76   34.80
  -3  -4  -2  426.86   34.70
   3  -4   2  368.36   35.80
   3  -4   2  436.46   35.70
   3  -5  -2    3.20    3.00
  -3  -5   2    1.90    2.10
   3  -5  -2   -1.30    2.50
   3  -5   2    2.30    1.50
   3  -5   2    5.30    3.20
  -3  -5  -2   -0.70    1.80
  -3  -6   2   74.09    8.80
   3  -6  -2   90.59   11.70
   3  -6  -2   97.99   10.60
  -3  -6  -2   91.09    9.10
   3  -6   2   75.89   10.20
   3  -6   2   78.79   10.80
   3  -7  -2   35.30    7.50
   3  -7  -2   39.20    7.90
  -3  -7   2   42.80    6.30
   3  -7   2   34.30    7.00
   3  -7   2   39.70    7.90
  -3  -7  -2   41.20    6.90
   3  -8  -2    0.30    4.20
   3  -8  -2    4.60    4.70
   3  -8   2    7.60    4.90
   3  -9  -2   15.70    6.80
   3  -9   2    8.00    5.90
   4   0   2  310.87   29.70
   4   0  -2  420.46   31.20
   4   1   2  190.28   16.10
   4  -1  -2  198.88   17.60
   4  -1   2  193.88   17.00
   4  -1   2  195.98   17.50
   4  -2  -2  430.86   35.40
   4  -2   2  442.26   35.00
   4  -2   2  360.56   35.00
   4  -3  -2  760.12   66.09
   4  -3  -2  754.62   65.89
  -4  -3   2  751.12   64.49
   4  -3   2  792.02   65.89
  -4  -3  -2  802.62   64.19
   4  -3   2  859.31   66.09
   4   4   2  381.36   32.00
   4  -4  -2  409.96   34.30
   4  -4  -2  361.06   34.10
  -4  -4   2  386.66   32.50
   4  -4   2  393.36   33.70
  -4  -4  -2  392.86   32.40
   4  -4   2  398.16   34.20
  -4  -5   2   44.20    5.30
   4  -5  -2   47.40    7.90
   4  -5  -2   43.60    7.30
   4  -5   2   43.90    7.40
   4  -5   2   49.99    7.30
  -4  -5  -2   44.90    5.20
  -4  -6   2    0.20    2.30
   4  -6  -2    4.30    3.90
   4  -6  -2   -3.40    3.00
   4  -6   2    1.20    3.90
   4  -6   2   -1.00    3.00
   4  -7  -2   -6.30    3.30
   4  -7  -2    9.00    5.30
   4  -7   2   17.80    5.70
   4  -7   2    6.10    4.10
   4  -8  -2  489.05   44.20
   4  -8  -2  479.95   43.80
   4  -8   2  470.05   43.90
   4  -9  -2    6.30    5.60
   4  -9   2   -5.80    5.10
   5   0  -2   43.80    6.40
   5   0   2   32.10    4.00
   5  -1  -2   79.49    8.70
   5   1   2   92.29    7.50
   5  -1   2   83.79    8.50
   5  -1   2   83.79    8.60
   5  -2  -2    1.80    1.60
   5   2  -2    0.70    0.70
   5  -2   2    1.60    0.90
   5  -2   2    1.40    2.10
  -5  -2  -2    0.80    0.80
   5  -3  -2    0.40    1.90
   5  -3  -2    1.90    2.50
   5  -3   2    0.70    1.00
   5  -3   2    0.50    2.40
   5  -4  -2   11.50    3.90
  -5  -4   2    8.30    1.70
   5  -4  -2    4.40    3.60
  -5  -4  -2    9.90    1.30
   5  -4   2   12.50    3.20
   5  -4   2    7.60    3.90
   5  -5  -2  209.78   20.90
   5  -5  -2  199.78   21.30
   5  -5   2  252.07   21.50
   5  -5   2  206.38   20.90
   5  -6  -2   10.10    4.60
   5  -6  -2   13.00    5.00
   5  -6   2   17.20    5.00
   5  -6   2   12.30    5.10
   5  -7  -2   10.80    5.70
   5  -7  -2    3.40    5.10
   5  -7   2   13.40    5.10
   5  -7   2   13.70    5.20
   5  -8  -2    3.40    5.30
   5  -8  -2   10.70    5.60
   5  -8   2    3.70    5.20
   5  -9  -2   30.10    8.80
   5  -9   2   25.90    8.40
   6   0   2  790.32   65.89
   6   0  -2  805.42   67.49
   6  -1  -2   13.50    3.80
   6   1   2   12.50    1.90
   6  -1   2   12.50    3.00
   6  -1   2    9.70    2.70
   6  -2  -2   44.10    7.20
   6  -2  -2   46.40    6.30
  -6  -2   2   37.30    3.70
   6  -2   2   38.60    6.30
   6   2  -2   42.60    3.70
   6  -2   2   37.00    5.80
   6   2  -2   44.00    3.70
   6  -3  -2    3.40    3.40
   6  -3  -2   -0.10    2.40
   6  -3   2    1.90    2.70
   6  -3   2    1.60    2.50
   6  -4  -2  232.68   21.10
   6  -4  -2  192.58   20.00
   6  -4   2  221.08   20.60
   6  -4   2  191.78   19.90
   6  -5  -2   -0.50    3.60
   6  -5  -2   19.30    5.40
   6  -5   2   10.60    4.10
   6  -5   2   19.70    5.40
   6  -6  -2    6.40    4.60
   6  -6  -2   10.30    5.50
   6  -6   2   21.90    6.10
   6  -6   2   25.00    6.30
   6  -7  -2  492.05   40.90
   6  -7  -2  435.26   40.90
   6  -7   2  425.26   40.40
   6  -7   2  410.66   40.20
   6  -8  -2   98.99   15.50
   6  -8  -2  113.39   16.20
   6  -8   2  113.99   16.00
   7   0   2   75.39    9.30
   7   0  -2   71.89    9.20
   7   0   2   67.09    7.20
   7   0  -2   74.59    7.30
   7   1   2    3.70    1.40
   7  -1  -2    3.90    3.40
   7  -1  -2    5.30    2.40
   7  -1   2    4.70    2.40
   7  -1   2    8.70    4.00
   7   1  -2   -2.30    2.50
   7   1  -2    3.00    1.50
   7  -2  -2    5.30    2.80
   7  -2  -2   -3.70    3.10
  -7  -2   2    2.40    0.60
   7  -2   2    3.70    3.80
   7  -2   2    4.30    2.50
   7  -3  -2   79.39   10.30
   7  -3  -2  114.19   12.70
   7  -3   2   83.19   10.30
   7  -3   2  106.69   12.20
   7  -4  -2   -4.60    4.20
   7  -4  -2    2.10    3.70
   7  -4   2   -4.30    3.70
   7  -4   2    4.40    3.80
   7  -5  -2   59.79   10.30
   7  -5  -2   49.60    8.90
   7  -5   2   51.49    9.20
   7  -5   2   55.99    9.60
   7  -6  -2   61.89   11.80
   7  -6  -2   74.69   11.20
   7  -6   2   59.29   10.40
   7  -6   2   91.19   12.40
   7  -7  -2   57.09   10.90
   7  -7  -2   42.00   10.10
   7  -7   2   73.19   11.60
   7  -7   2   56.19   10.60
   7  -8  -2    4.00    5.50
   7  -8  -2    4.90    6.00
   7  -8   2    1.50    5.50
   8   0   2  135.39   13.30
   8   0  -2  149.69   13.60
   8   0   2  144.89   15.90
   8   0  -2  168.18   15.90
   8  -1  -2  207.78   20.20
   8  -1  -2  193.88   18.20
   8  -1   2  216.78   20.10
   8   1  -2  168.18   19.60
   8  -1   2  214.58   18.40
   8  -2  -2   50.59    8.80
   8  -2  -2   45.80    7.00
   8  -2   2   45.80    8.00
   8  -2   2   43.00    6.80
   8  -3  -2  175.18   15.90
   8  -3  -2  139.59   16.90
   8  -3   2  133.89   15.20
   8  -3   2  160.28   17.10
   8  -4  -2  542.05   48.20
   8  -4  -2  480.05   46.40
   8  -4   2  554.04   47.90
   8  -4   2  551.94   46.90
   8  -5  -2   -4.00    4.50
   8  -5  -2   -1.70    3.70
   8  -5   2   -2.40    4.40
   8  -5   2   -0.90    3.70
   8  -6  -2  332.47   30.00
   8  -6  -2  316.47   31.10
   8  -6   2  246.58   29.70
   8  -6   2  348.67   30.30
   8  -7  -2   70.69   12.00
   8  -7  -2   52.49   10.70
   8  -7   2   51.39   10.40
   8  -7   2   30.20   13.50
   8  -8  -2  115.39   16.90
   8  -8   2  114.59   16.80
   9   0  -2    4.30    4.30
   9   0   2   -0.80    4.20
   9   1   2    6.50    4.30
   9  -1  -2    9.80    4.90
   9  -1  -2    1.50    2.60
   9   1  -2    2.00    4.10
   9  -1   2   -1.60    2.30
   9  -1   2    1.70    4.20
   9  -2  -2   76.79   11.60
   9  -2  -2   58.89    8.60
   9  -2   2   56.69   10.30
   9  -2   2   65.59    8.80
   9  -3  -2   -0.20    4.90
   9  -3  -2    4.00    3.40
   9  -3   2    0.90    3.50
   9  -3   2    4.40    5.40
   9  -4  -2   19.20    7.60
   9  -4  -2   15.40    5.50
   9  -4   2   15.20    6.60
   9  -4   2   19.90    5.70
   9  -5  -2    4.50    5.30
   9  -5  -2    5.80    4.70
   9  -5   2    5.00    4.80
   9  -5   2    3.70    5.30
   9  -6  -2   -1.50    4.50
   9  -6  -2    9.00    6.10
   9  -6   2    4.90    5.70
   9  -6   2    3.00    5.00
   9  -7  -2    9.00    6.10
   9  -7  -2    3.00    6.20
   9  -7   2    7.60    6.20
  10   0   2  103.09   13.90
  10   0  -2   77.59   12.70
  10  -1  -2   35.60    8.10
  10   1  -2   42.60    8.40
  10  -1   2   39.00    9.00
  10  -2  -2  236.38   25.40
  10  -2  -2  233.68   23.00
  10  -2   2  294.17   26.10
  10   2  -2  251.67   25.20
  10  -2   2  237.78   23.10
  10  -3  -2  188.58   24.10
  10  -3  -2  256.07   22.90
  10  -3   2  270.57   23.10
  10  -3   2  215.78   24.40
  10  -4  -2   92.39   13.70
  10  -4  -2  136.79   15.70
  10  -4   2  107.79   15.70
  10  -4   2   98.19   13.90
  10  -5  -2    7.40    6.20
  10  -5  -2   -2.20    4.10
  10  -5   2   15.70    6.70
  10  -5   2   -0.40    4.50
  10  -6  -2   23.40    8.10
  10  -6  -2   44.50   11.30
  10  -6   2   48.90   11.50
  10  -6   2   61.09   11.20
  10  -7  -2   35.60   10.60
  10  -7  -2   33.90    9.30
  10  -7   2   43.80   10.20
  11   0  -2   -5.00    3.80
  11   0   2    9.40    5.70
  11  -1  -2   27.70    8.00
  11   1   2   26.20    7.90
  11  -1   2   25.90    7.60
  11   1  -2   16.70    6.00
  11   2   2    5.00    5.60
  11  -2  -2   -2.00    4.90
  11   2  -2   -3.50    3.90
  11  -2   2    9.70    6.40
  11  -3  -2   53.89   11.00
  11  -3  -2   45.00    8.50
  11  -3   2   40.70    7.80
  11   3  -2   51.19   10.60
  11  -4  -2   34.00    9.40
  11  -4  -2   26.50    7.00
  11  -4   2    8.40    6.00
  11  -4   2   24.50    8.20
  11  -5  -2   -3.20    4.30
  11  -5  -2   -4.30    6.20
  11  -5   2    3.40    5.80
  11  -5   2    1.10    4.50
  11  -6  -2    9.70    6.00
  11  -6  -2   -0.30    6.80
  11  -6   2    4.60    5.80
  11  -6   2   18.80    7.30
  12   0  -2  440.76   41.10
  12   0   2  425.16   40.90
  12   1   2   48.50   10.60
  12  -1  -2   56.59   11.00
  12   1  -2   44.10   10.30
  12  -1   2   45.60    9.80
  12   2   2  108.69   16.10
  12  -2  -2   63.39   14.00
  12  -2   2   95.69   14.80
  12   2  -2  110.59   15.50
  12  -3  -2    8.70    7.40
  12   3  -2   23.30    8.10
  12  -3   2   36.40    9.60
  12  -4  -2   67.99   10.40
  12  -4  -2   49.60   11.30
  12  -4   2   33.00    7.80
  12   4  -2   31.00    9.50
  12  -4   2   35.20   10.20
  12  -5  -2    3.60    5.00
  12  -5  -2    3.20    7.40
  12  -5   2   17.20    8.00
  12  -5   2    6.20    6.00
  13   0  -2   44.60   10.70
  13   0   2   41.00   10.60
  13  -1  -2  -16.50    5.00
  13   1   2    0.60    6.50
  13  -1   2   12.30    6.80
  13   1  -2    1.70    5.80
  13  -2  -2   31.30   10.20
  13   2   2   23.50    9.40
  13   2  -2   19.40    8.40
  13  -2   2   24.50    8.80
  13   3   2    2.10    6.90
  13  -3  -2   -2.10    6.90
  13  -3   2    9.80    7.10
  13   3  -2    4.30    6.30
  13  -4  -2   -8.30    7.30
  13  -4   2    5.00    7.30
  13   4  -2    4.10    6.70
  14   0  -2   -4.50    5.10
  14   0   2    1.10    7.00
  14  -1  -2   16.00    8.50
  14   1   2   15.40    8.30
  14  -1   2   14.10    8.20
  14   1  -2    0.70    6.70
   0   0   3   -6.30    0.50
   0   0   3   -5.90    0.60
   0   0  -3   -2.50    0.90
   0  -1   3    0.20    1.00
   0   1  -3    0.40    0.60
   0  -1  -3   -0.20    1.20
   0  -2  -3    2.20    2.30
   0  -2   3    0.40    1.70
   0  -2   3    1.80    1.00
   0  -3   3   -1.10    1.60
   0  -3  -3   -0.70    0.80
   0  -3   3   -0.70    1.40
   0  -4   3   -0.30    0.80
   0  -4  -3    1.10    2.00
   0  -5   3    1.50    0.80
   0  -5  -3   -1.20    2.10
   0  -5  -3   -1.20    1.90
   0  -5   3   -1.10    2.10
   0  -6  -3   10.70    3.60
   0  -6   3    5.60    3.60
   0  -6  -3   11.30    4.30
   0  -6   3    4.10    2.30
   0  -7  -3    1.20    3.10
   0  -7   3    2.40    3.20
   0  -7   3    3.20    3.30
   0  -7  -3   -3.60    3.00
   0  -8   3   60.79    9.70
   0  -8  -3   58.59    9.50
   0  -8  -3   65.49   10.50
   0  -9   3    0.40    4.80
   0  -9  -3   -3.80    4.50
   1   0   3   -3.50    0.70
  -1   0   3   -0.30    0.60
   1   0   3   -1.70    0.90
   1   0  -3   -1.50    1.10
   1   1   3 2058.99  153.68
  -1   1  -3 1636.44  153.58
   1  -1  -3 1925.01  154.08
  -1  -1   3 1950.10  153.68
  -1  -1   3 1818.92  153.68
   1  -1   3 1803.02  153.58
  -1  -1  -3 1976.40  154.08
   1  -2  -3  788.52   65.69
  -1  -2   3  784.92   65.09
   1  -2   3  795.82   65.09
  -1  -2  -3  752.82   65.59
   1  -2   3  823.12   65.49
   1  -3  -3  705.13   60.49
  -1  -3   3  760.02   60.09
  -1  -3  -3  719.93   60.49
   1  -3   3  738.83   59.99
   1  -3   3  688.73   60.29
   1  -4  -3   57.39    6.60
   1  -4  -3   48.60    6.10
  -1  -4   3   61.99    6.40
   1  -4   3   53.69    7.10
   1  -4   3   50.49    5.90
  -1  -4  -3   56.09    6.40
  -1  -4  -3   55.19    6.00
  -1  -5   3  103.49   10.40
   1  -5  -3  103.79   10.60
   1  -5  -3  102.99   11.00
  -1  -5  -3   93.09   10.80
   1  -5   3  113.69   10.90
   1  -5   3   91.79    9.70
  -1  -6   3   33.70    5.60
   1  -6  -3   36.30    6.30
   1  -6  -3   21.30    5.70
   1  -6   3   38.80    6.60
   1  -6   3   36.90    5.80
  -1  -6  -3   35.80    5.70
  -1  -6  -3   35.40    6.50
   1  -7  -3  241.98   22.80
   1  -7  -3  244.98   22.30
  -1  -7   3  209.08   21.30
  -1  -7  -3  226.18   22.60
  -1  -7  -3  219.18   21.40
   1  -7   3  229.58   22.10
   1  -7   3  233.18   22.00
   1  -8  -3   39.50    8.10
  -1  -8   3   23.20    6.10
   1  -8  -3   30.70    6.70
   1  -8   3   44.30    8.30
  -1  -8  -3   18.90    5.70
   1  -8   3   15.90    5.60
  -1  -9   3   32.70    7.60
   1  -9  -3   37.80    8.40
   1  -9  -3   36.50    8.70
   1  -9   3   53.79    9.40
   2   0  -3   -1.60    1.90
   2   0   3   -2.60    1.00
  -2  -1   3   59.39    4.90
   2   1   3   55.29    5.00
   2  -1  -3   50.19    5.90
   2  -1   3   52.89    5.50
   2  -1   3   55.49    5.50
  -2  -2   3   16.40    2.30
   2   2   3   13.40    2.00
   2  -2  -3   14.80    3.30
   2  -2   3   14.40    2.50
   2  -2   3   13.10    2.80
  -2  -3   3   37.60    4.70
   2  -3  -3   43.90    5.00
  -2  -3  -3   44.30    4.70
   2  -3   3   50.89    5.50
   2  -3   3   47.80    5.60
   2  -4  -3  313.47   27.30
  -2  -4   3  293.07   26.50
   2  -4  -3  327.57   27.60
   2  -4   3  300.57   27.40
   2  -4   3  321.97   26.90
  -2  -4  -3  305.07   26.50
  -2  -5   3   11.40    2.80
   2  -5  -3   10.60    3.40
   2  -5  -3    2.80    2.90
   2  -5   3    5.80    3.30
   2  -5   3    2.80    1.00
  -2  -5  -3    7.10    2.40
   2  -6  -3    6.40    3.70
  -2  -6   3    4.60    2.90
   2  -6  -3    9.00    3.80
  -2  -6  -3    7.60    3.00
   2  -6   3    6.10    3.50
   2  -6   3    1.50    2.50
  -2  -7   3    4.90    3.30
   2  -7  -3   11.00    4.90
   2  -7  -3    8.30    4.40
   2  -7   3    7.10    3.70
  -2  -7  -3    6.00    3.60
   2  -7   3    1.00    3.70
  -2  -8   3   35.50    6.70
   2  -8  -3   21.20    6.60
   2  -8  -3   32.20    7.70
   2  -8   3   42.10    8.10
   2  -9  -3   52.29   10.20
   2  -9  -3   52.39   10.40
   2  -9   3   32.00    8.40
   3   0   3    0.60    1.30
   3   0  -3   -2.60    2.00
  -3  -1   3    3.90    0.80
   3  -1  -3    5.00    2.90
  -3  -1  -3    5.70    1.00
   3  -1   3    8.30    2.20
   3  -1   3    4.80    2.20
   3   2   3   -0.30    0.60
  -3  -2   3   -0.60    1.00
   3  -2  -3    1.60    1.30
   3  -2   3    0.60    2.20
   3   2  -3    0.40    0.50
   3  -2   3    7.40    2.60
   3   3   3  808.02   72.99
   3  -3  -3  901.91   74.59
  -3  -3   3  973.20   73.39
  -3  -3  -3  887.41   73.19
   3  -3   3  908.21   74.09
   3  -3   3  876.01   74.39
   3   4   3   32.60    3.80
   3  -4  -3   30.80    5.50
   3  -4  -3   45.70    6.20
  -3  -4   3   38.50    4.70
   3  -4   3   30.50    5.80
  -3  -4  -3   37.40    4.20
   3  -4   3   31.50    4.00
  -3  -5   3  507.45   45.10
   3  -5  -3  504.35   46.20
   3   5   3  539.25   44.70
   3  -5  -3  534.35   46.80
  -3  -5  -3  535.25   45.00
   3  -5   3  621.14   46.80
   3  -5   3  523.65   45.80
   3  -6  -3   14.30    5.00
  -3  -6   3   13.70    3.50
   3  -6  -3   29.20    5.80
  -3  -6  -3   18.90    3.90
   3  -6   3   28.70    5.60
   3  -6   3   12.30    4.70
  -3  -7   3   96.09   10.90
   3  -7  -3  111.59   12.60
   3  -7  -3   98.69   13.10
   3  -7   3  110.59   12.80
   3  -7   3  108.89   12.20
   3  -8  -3    3.60    4.70
   3  -8  -3    7.80    5.30
   3  -8   3    1.00    4.20
   3  -9  -3  147.99   17.40
   3  -9  -3  143.79   17.50
   3  -9   3  137.99   17.20
   4   0  -3    1.00    2.60
   4   0   3    2.30    1.40
   4   1   3   23.40    2.30
  -4  -1   3   20.90    2.40
   4  -1  -3   25.80    3.20
   4  -1   3   17.70    3.40
   4  -1   3   19.90    3.70
   4  -2  -3   13.50    2.50
  -4  -2   3   10.30    1.00
  -4  -2  -3   10.10    1.30
   4  -2   3   11.90    3.10
   4  -2   3    4.80    2.00
   4  -3  -3   16.80    3.40
  -4  -3   3   16.90    2.50
   4  -3   3   21.40    2.40
   4  -3   3   13.80    3.80
  -4  -3  -3   16.90    2.10
   4  -4  -3  108.99   11.60
   4   4   3   99.39    9.20
  -4  -4   3  113.99    9.80
   4  -4  -3  104.59   11.40
  -4  -4  -3  106.99    9.60
   4  -4   3  119.39   11.60
   4  -4   3  105.99   10.40
   4  -5  -3   78.69    9.40
  -4  -5   3   66.99    7.50
   4  -5  -3   88.39   11.10
  -4  -5  -3   70.69    7.30
   4  -5   3   75.99    8.50
   4  -5   3   76.89   10.20
  -4  -6   3   79.99    8.20
   4  -6  -3   83.99   11.80
   4  -6   3   76.89   10.90
   4  -6   3   65.89    9.90
   4  -7  -3   -2.40    4.00
   4  -7  -3    1.10    3.70
   4  -7   3    1.00    3.90
   4  -7   3    2.70    3.90
   4  -8  -3   25.80    7.50
   4  -8  -3   26.50    7.60
   4  -8   3   24.60    7.50
   4  -9  -3   10.20    6.30
   4  -9  -3   10.90    7.60
   4  -9   3    9.10    6.50
   5   0  -3   -0.40    2.60
   5   0   3   -0.30    1.40
   5  -1  -3  459.75   36.90
   5   1   3  412.36   35.00
   5  -1   3  400.36   35.90
   5  -1   3  435.76   36.50
  -5  -2   3  150.88   12.50
   5  -2  -3  133.59   14.40
   5  -2   3  159.78   14.20
   5  -3  -3  188.88   18.20
   5  -3   3  189.98   17.70
   5  -3   3  185.88   17.30
   5  -4  -3    3.10    3.40
  -5  -4   3   -0.40    1.20
   5  -4  -3    3.50    3.00
   5  -4   3   -0.80    2.80
  -5  -4  -3    0.60    0.70
   5  -4   3   -0.20    1.40
   5  -5  -3   93.59   11.00
   5  -5  -3   96.19   11.70
   5  -5   3   88.99   10.80
   5  -5   3   79.49   11.20
   5  -6  -3   20.00    6.00
   5  -6  -3   17.70    5.40
   5  -6   3   16.20    5.20
   5  -6   3   10.80    4.40
   5  -7  -3  340.37   33.40
   5  -7  -3  386.46   34.40
   5  -7   3  359.06   33.60
   5  -7   3  348.97   33.10
   5  -8  -3    8.80    5.30
   5  -8  -3    3.50    5.00
   5  -8   3    3.20    5.30
   5  -9  -3   14.10    7.20
   5  -9   3   19.80    7.60
   6   0   3    0.20    1.60
   6   0  -3    0.20    3.20
   6  -1  -3    4.70    3.10
   6   1   3    3.30    1.30
   6  -1   3    4.50    1.90
   6  -1   3    5.70    2.40
  -6  -2   3   19.30    1.80
   6  -2  -3    6.00    3.60
   6  -2   3   15.40    3.80
   6  -2   3   22.40    4.20
   6  -3  -3   69.19    8.10
   6  -3  -3   63.39    9.50
   6  -3   3   64.49    8.10
   6  -3   3   58.99    8.40
   6  -4  -3    7.90    3.90
   6  -4  -3   10.00    4.70
   6  -4   3   13.40    4.80
   6  -4   3   11.80    4.10
   6  -5  -3  276.77   28.10
   6  -5  -3  307.27   29.10
   6  -5   3  317.17   28.50
   6  -5   3  314.17   28.30
   6  -6  -3   43.30    9.40
   6  -6  -3   41.30    8.30
   6  -6   3   46.00    8.60
   6  -6   3   49.50    8.60
   6  -7  -3   10.10    5.40
   6  -7  -3    9.80    5.60
   6  -7   3   23.10    6.70
   6  -7   3    9.70    5.30
   6  -8  -3   48.50   10.40
   6  -8  -3   57.09   11.40
   6  -8   3   65.89   12.00
   7   0   3    0.40    3.40
   7   0   3   -0.60    1.70
   7   0  -3    0.60    2.80
   7   1   3  182.18   15.50
   7  -1  -3  182.58   18.20
   7   1  -3  180.88   18.10
   7  -1   3  204.98   16.80
   7  -1   3  153.18   17.60
   7  -2  -3   21.60    6.40
  -7  -2   3   17.10    2.10
   7  -2  -3   15.30    3.90
   7  -2   3   14.70    3.90
   7  -2   3   22.40    5.60
   7  -3  -3   20.30    5.10
   7  -3  -3   21.30    6.20
   7  -3   3   22.90    5.10
   7  -3   3   17.70    5.70
   7  -4  -3   -0.40    4.20
   7  -4  -3    7.90    4.20
   7  -4   3    3.40    4.00
   7  -4   3   -0.60    3.50
   7  -5  -3  120.09   14.60
   7  -5  -3  122.09   15.40
   7  -5   3  134.09   14.80
   7  -5   3  145.89   15.00
   7  -6  -3   25.30    6.70
   7  -6  -3   15.30    6.70
   7  -6   3   15.10    5.90
   7  -6   3   19.40    6.20
   7  -7  -3  171.58   18.50
   7  -7  -3  136.79   19.70
   7  -7   3  161.98   18.30
   7  -8  -3   -1.90    5.50
   7  -8  -3   11.50    6.50
   7  -8   3    1.30    5.90
   8   0  -3    0.80    3.10
   8   0   3    3.20    2.10
   8   0   3    2.00    3.90
   8   0  -3    0.70    2.00
   8  -1  -3    4.30    2.60
   8  -1  -3    4.20    4.20
   8  -1   3    6.50    2.80
   8   1  -3    4.40    3.80
   8  -1   3    3.00    3.50
   8  -2  -3  232.38   19.40
   8  -2  -3  149.49   20.50
   8  -2   3  209.38   19.10
   8  -2   3  221.48   20.70
   8  -3  -3    6.50    5.60
   8  -3  -3    2.70    3.40
   8  -3   3   -5.60    3.50
   8  -3   3    4.10    3.60
   8  -4  -3   22.60    7.10
   8  -4  -3   16.50    5.20
   8  -4   3   13.20    5.50
   8  -4   3   13.80    5.20
   8  -5  -3    2.90    4.00
   8  -5  -3   -5.50    4.10
   8  -5   3    2.20    4.70
   8  -5   3   -1.70    4.00
   8  -6  -3   75.99   13.40
   8  -6  -3   89.19   12.20
   8  -6   3   65.59   11.40
   8  -6   3   61.49   11.30
   8  -7  -3   18.30    7.80
   8  -7  -3    5.10    5.90
   8  -7   3    5.90    5.80
   8  -8  -3   19.40    8.00
   8  -8  -3   40.10    9.70
   8  -8   3   16.40    7.00
   9   0  -3    1.70    2.30
   9   0   3    3.00    3.70
   9   0  -3   -4.00    3.10
   9  -1  -3   50.69    9.10
   9  -1  -3   50.39    6.80
   9   1  -3   69.79   10.20
   9  -1   3   29.50    7.40
   9  -1   3   45.50    6.60
   9  -2  -3    0.00    4.90
   9  -2  -3    2.30    2.90
   9  -2   3    1.90    4.70
   9  -2   3    1.40    3.00
   9   2  -3    0.40    4.30
   9  -3  -3   76.89   12.60
   9  -3  -3   91.29   11.30
   9  -3   3   87.39   11.20
   9  -3   3   63.29   11.80
   9  -4  -3   64.99   10.40
   9  -4  -3   71.09   12.70
   9  -4   3   82.59   12.40
   9  -4   3   70.79   10.70
   9  -5  -3  101.69   14.90
   9  -5  -3   80.29   12.20
   9  -5   3   73.69   12.00
   9  -5   3   88.79   13.60
   9  -6  -3   34.90   10.00
   9  -6  -3   50.59    9.80
   9  -6   3   43.90    9.50
   9  -6   3   53.99   11.00
   9  -7  -3  170.18   23.10
   9  -7  -3  175.98   20.10
   9  -7   3  170.48   20.00
  10   0   3   -2.00    4.40
  10   0  -3    5.00    4.60
  10   1   3  397.56   38.40
  10  -1  -3  406.56   36.80
  10  -1  -3  455.25   38.90
  10   1  -3  331.37   37.50
  10  -1   3  487.25   38.80
  10  -2  -3    4.10    5.80
  10  -2  -3   -0.50    3.10
  10  -2   3    8.50    5.70
  10  -2   3    5.00    3.60
  10   2  -3   10.60    5.10
  10  -3  -3   16.50    7.30
  10  -3  -3   10.10    5.00
  10  -3   3    9.40    4.80
  10  -3   3   18.00    7.30
  10  -4  -3    5.20    5.00
  10  -4  -3   -0.90    4.60
  10  -4   3    5.50    4.10
  10  -4   3    2.00    5.70
  10  -5  -3    5.00    5.10
  10  -5  -3    8.90    6.50
  10  -5   3   -6.90    4.10
  10  -5   3   -2.20    5.30
  10  -6  -3   -5.70    5.10
  10  -6  -3   12.50    6.20
  10  -6   3    3.00    5.40
  10  -6   3   -7.50    5.10
  10  -7  -3   -2.50    5.30
  10  -7  -3   -6.10    6.60
  10  -7   3   -6.00    5.00
  11   0   3   -4.60    4.50
  11   0  -3    5.40    5.30
  11  -1  -3   45.30    9.30
  11   1   3   42.40    9.70
  11   1  -3   41.30    9.60
  11  -1   3   61.29   10.60
  11  -2  -3   -0.10    4.90
  11  -2   3    1.90    5.00
  11   2  -3   -2.90    3.80
  11  -3  -3  140.49   18.70
  11  -3  -3  156.28   16.60
  11   3  -3  159.18   18.20
  11  -3   3  158.58   16.50
  11  -4  -3    5.10    6.50
  11  -4  -3    3.80    4.20
  11  -4   3   10.50    6.50
  11  -4   3    5.70    4.90
  11  -5  -3   50.39   12.20
  11  -5  -3   74.59   11.70
  11  -5   3   67.59   11.20
  11  -5   3   57.49   12.50
  11  -6  -3   63.79   14.50
  11  -6  -3   65.69   11.90
  11  -6   3   50.79   11.00
  12   0  -3    3.20    5.00
  12   0   3   -1.20    5.20
  12  -1  -3   -1.90    6.00
  12   1   3   -0.70    5.60
  12  -1   3   -3.40    4.20
  12   1  -3    5.30    5.20
  12  -2  -3  186.58   21.20
  12  -2   3  151.08   19.40
  12   2  -3  155.58   19.60
  12  -3  -3   11.40    7.20
  12  -3   3   21.80    7.50
  12   3  -3    8.90    5.90
  12  -4  -3   -0.50    4.50
  12  -4  -3  -12.10    5.50
  12  -4   3   -5.30    4.50
  12  -4   3   14.50    7.30
  12   4  -3    2.00    5.40
  12  -5  -3    5.30    5.60
  12  -5  -3   17.80    9.00
  12  -5   3    2.80    5.40
  12  -5   3   11.40    6.80
  13   0   3    1.60    6.90
  13   0  -3    4.80    6.00
  13   1   3   10.00    7.20
  13  -1  -3   19.00    8.00
  13   1  -3   10.30    6.60
  13  -1   3   20.80    9.00
  13  -2  -3   34.90   11.50
  13   2   3   34.00   10.40
  13   2  -3   32.10    9.40
  13  -2   3   14.60    7.50
  13  -3  -3   34.50   11.00
  13   3   3   95.89   15.60
  13   3  -3   89.19   14.20
  13  -3   3   36.30   10.10
  14   0   3   -0.80    6.20
  14   0  -3    8.10    6.90
  14  -1  -3    5.10    7.00
  14   1   3    1.20    6.10
  14   1  -3    2.50    6.40
  14  -1   3    1.10    7.50
   0   0   4 2572.14  201.78
   0   0  -4 2364.96  201.58
   0   0   4 2484.05  201.58
   0   1   4   -1.20    1.20
   0  -1  -4   -1.10    1.40
   0  -1   4    0.30    1.30
   0   1  -4    0.50    0.60
   0  -2   4   99.39    8.30
   0  -2   4   93.59    8.90
   0  -2  -4   88.79    9.30
   0  -3   4   -1.30    1.00
   0  -3  -4    0.60    0.70
   0  -3   4   -1.30    1.80
   0  -4   4  909.91   71.79
   0  -4  -4  841.12   72.09
   0  -4   4  830.02   71.39
   0  -5   4   -3.10    1.90
   0  -5  -4    3.50    2.50
   0  -5  -4   -1.00    2.60
   0  -5   4   -0.30    0.80
   0  -6   4    3.70    2.10
   0  -6   4    3.20    3.00
   0  -6  -4   -0.10    3.60
   0  -6  -4    7.40    3.30
   0  -7  -4   -3.00    2.70
   0  -7  -4    5.50    4.60
   0  -7   4    1.60    3.20
   0  -8   4  327.17   29.70
   0  -8  -4  310.47   30.90
   0  -8  -4  316.77   29.50
   0  -9   4   -1.40    4.10
   0  -9  -4   -3.80    3.70
   0  -9  -4   -6.60    4.10
   1   0   4  857.51   68.59
  -1   0   4  825.92   68.59
   1   0   4  819.02   68.59
  -1  -1   4    4.70    1.50
   1  -1  -4    8.70    2.10
  -1  -1   4    7.00    1.20
  -1   1  -4    5.30    1.30
   1   1   4    6.90    1.60
   1  -1   4    6.40    1.20
   1  -1   4    5.70    1.90
  -1  -1  -4    7.70    2.10
   1  -2  -4  428.46   37.90
   1   2   4  449.66   37.20
  -1  -2   4  481.25   37.40
  -1  -2  -4  440.26   37.90
   1  -2   4  447.36   37.10
   1  -2   4  437.66   37.70
   1  -3  -4   31.30    3.70
  -1  -3   4   29.80    4.10
   1  -3   4   24.00    4.30
   1  -3   4   28.00    3.70
  -1  -3  -4   26.50    3.50
  -1  -4   4   54.89    6.20
   1  -4  -4   53.19    6.00
   1  -4   4   54.39    6.40
   1  -4   4   42.80    5.60
  -1  -4  -4   49.70    6.00
  -1  -5   4   49.80    6.80
   1  -5  -4   46.70    7.00
   1  -5  -4   58.09    8.20
   1  -5   4   51.79    7.30
   1  -5   4   53.49    5.40
  -1  -5  -4   53.09    8.00
  -1  -5  -4   46.20    6.60
   1  -6  -4   21.90    5.30
  -1  -6   4   25.00    4.80
   1  -6  -4   18.60    4.90
  -1  -6  -4   14.70    3.80
   1  -6   4   13.50    4.50
  -1  -6  -4   17.60    5.10
   1  -6   4   22.70    4.30
   1  -7  -4    0.00    3.40
   1  -7  -4    8.40    4.90
  -1  -7   4    6.60    3.50
   1  -7   4   -0.60    2.90
  -1  -7  -4    3.10    4.00
  -1  -7  -4    6.80    3.60
   1  -7   4    0.80    3.90
   1  -8  -4    8.80    4.60
  -1  -8   4    4.00    3.90
   1  -8  -4   -0.90    3.90
  -1  -8  -4    2.70    3.70
   1  -8   4    3.20    4.30
   1  -9  -4   15.90    6.10
   1  -9  -4    4.20    5.00
  -1  -9   4    8.60    4.80
   1  -9   4   13.90    6.00
  -2   0   4 2405.16  194.58
   2   0   4 2216.88  194.38
   2   0  -4 2532.45  194.98
   2   1   4   20.70    2.50
  -2  -1   4   20.10    2.20
   2  -1  -4   23.60    3.60
   2  -1   4   14.20    3.00
   2  -1   4   25.00    2.80
   2  -2  -4  200.28   16.80
   2   2   4  185.98   15.70
  -2  -2   4  180.68   15.80
   2  -2   4  172.18   15.90
   2  -2   4  191.18   16.50
  -2  -3   4   20.50    3.20
   2   3   4   22.90    3.00
   2  -3  -4   21.50    3.60
   2  -3   4   20.90    3.30
   2  -3   4   14.90    3.80
  -2  -4   4 1258.87   97.39
   2  -4  -4 1171.38   98.39
   2  -4   4 1053.69   97.89
  -2  -4  -4 1198.88   98.39
  -2  -4  -4 1174.38   97.19
   2  -4   4 1213.28   97.69
   2  -5  -4   35.30    5.80
  -2  -5   4   29.20    4.70
   2  -5  -4   31.30    6.00
   2  -5   4   33.20    4.50
   2  -5   4   44.00    6.40
  -2  -5  -4   19.90    4.00
  -2  -6   4  154.98   16.10
   2  -6  -4  166.58   17.60
   2  -6  -4  179.78   17.20
   2  -6   4  176.48   16.50
  -2  -6  -4  184.68   16.30
   2  -6   4  168.38   17.10
   2  -7  -4   82.09   11.60
   2  -7  -4   87.39   11.00
  -2  -7   4   73.39    8.80
   2  -7   4   74.99   10.10
  -2  -7  -4   65.99    9.20
   2  -7   4   57.19    9.80
   2  -8  -4  368.76   37.50
   2  -8  -4  420.66   38.60
  -2  -8   4  410.86   36.70
   2  -8   4  454.55   38.20
   2  -9  -4    5.60    5.00
   2  -9  -4    1.20    4.70
   2  -9   4    4.00    5.30
   3   0  -4    1.00    2.00
   3   0   4   -0.10    1.10
  -3  -1   4   55.29    4.90
   3  -1   4   47.60    5.80
   3  -1   4   58.39    5.80
  -3  -2   4  177.88   14.30
  -3  -2   4  162.78   14.60
   3   2   4  170.48   14.30
   3  -2  -4  181.98   15.60
   3  -2   4  179.18   15.50
   3  -2   4  147.79   15.20
   3   3   4  174.08   13.80
  -3  -3   4  176.08   14.10
   3  -3  -4  163.18   15.00
   3  -3   4  151.68   14.60
   3  -3   4  125.19   14.80
   3  -4  -4   -1.20    1.70
  -3  -4   4    0.30    1.60
   3   4   4   -0.10    1.10
  -3  -4  -4   -0.90    1.30
   3  -4   4   -0.30    0.80
   3  -4   4   -3.00    2.30
   3  -5  -4   11.40    4.40
   3  -5  -4   12.30    4.20
   3   5   4    9.00    2.40
  -3  -5   4   16.30    3.30
   3  -5   4    6.70    3.60
   3  -5   4    9.00    1.60
  -3  -5  -4   12.90    3.00
   3  -6  -4   17.60    5.40
   3  -6  -4    7.80    4.60
  -3  -6   4   25.90    4.50
   3  -6   4   16.00    5.00
   3  -6   4   15.60    4.20
  -3  -6  -4   18.90    3.90
  -3  -7   4    5.80    3.40
   3  -7  -4    4.90    4.50
   3  -7  -4    3.30    4.00
   3  -7   4    8.00    4.50
   3  -7   4    3.40    3.70
   3  -8  -4   18.90    6.10
   3  -8  -4    4.00    4.60
   3  -8   4    9.00    5.30
   3  -9  -4   13.90    6.60
   3  -9  -4   10.60    5.90
   3  -9   4    2.20    5.50
   4   0   4  624.44   50.19
   4   0  -4  585.74   51.09
   4   1   4    7.40    1.40
  -4  -1   4    7.00    1.50
   4  -1  -4    7.80    3.20
   4  -1   4   10.60    2.70
   4  -1   4    5.20    2.20
  -4  -2   4   66.39    6.00
   4  -2  -4   73.59    7.40
   4  -2   4   69.29    7.50
  -4  -3   4  298.87   25.30
   4  -3  -4  301.57   26.90
   4   3   4  298.67   24.80
   4  -3   4  294.67   26.60
   4  -3   4  320.27   26.30
  -4  -3  -4  295.57   24.90
   4   4   4  889.71   83.99
  -4  -4   4 1021.30   84.49
   4  -4  -4  953.00   86.29
  -4  -4  -4 1044.60   84.29
   4  -4   4 1110.39   85.69
   4  -4   4 1184.48   86.39
   4  -5  -4   -1.10    3.20
   4  -5  -4    5.90    3.40
  -4  -5   4   -2.20    1.60
  -4  -5  -4   -0.60    1.60
   4  -5   4   -2.70    2.90
   4  -5   4    2.00    1.30
   4  -6  -4  124.79   14.30
   4  -6  -4  113.49   14.60
  -4  -6   4  134.39   12.60
   4  -6   4  152.68   14.90
   4  -6   4  129.69   14.10
   4  -7  -4   45.90    9.10
   4  -7  -4   71.29   11.20
   4  -7   4   62.19    9.30
   4  -7   4   56.09    9.80
   4  -8  -4   88.99   13.10
   4  -8  -4   99.79   13.70
   4  -8   4   60.19   11.50
   4  -9  -4   10.10    6.70
   4  -9  -4   11.80    6.00
   4  -9   4   11.30    6.90
   5   0  -4    1.20    2.70
   5   0   4    0.30    1.40
   5  -1  -4   31.30    5.50
  -5  -1   4   43.70    4.60
   5   1   4   52.99    4.50
   5  -1   4   46.10    5.00
   5  -1   4   47.10    5.40
   5  -2  -4   56.29    7.60
  -5  -2   4   51.89    4.60
   5  -2   4   45.10    6.40
   5  -2   4   50.49    5.50
   5  -3  -4    5.00    3.00
   5  -3   4    5.90    1.00
   5  -3   4    4.60    2.90
   5  -4  -4   83.19    8.70
   5  -4  -4   67.49    9.60
  -5  -4   4   64.79    6.30
  -5  -4  -4   61.89    5.70
   5  -4   4   66.79    7.50
   5  -4   4   64.89    9.00
   5  -5  -4  169.38   19.40
   5  -5  -4  178.38   18.80
   5  -5   4  189.08   18.60
   5  -5   4  231.78   19.50
   5  -6  -4   30.60    6.60
   5  -6  -4   24.30    6.70
   5  -6   4   30.20    6.70
   5  -6   4   26.00    6.00
   5  -7  -4   41.70    9.10
   5  -7  -4   50.89    9.30
   5  -7   4   41.70    9.30
   5  -7   4   47.00    8.90
   5  -8  -4    4.00    5.40
   5  -8  -4    5.20    5.00
   5  -8   4    3.60    5.10
   5  -9  -4   -0.20    5.70
   5  -9  -4   -0.60    5.80
   5  -9   4   -5.40    5.20
   6   0  -4 2007.40  181.78
   6   0   4 2390.16  180.48
   6  -1  -4    2.90    2.50
  -6  -1   4    3.80    1.70
   6   1   4    2.30    1.30
   6   1  -4    1.00    2.80
   6  -1   4    6.60    2.50
   6  -1   4    5.60    2.00
  -6  -2   4  478.45   37.70
   6  -2  -4  429.96   40.30
   6  -2   4  451.05   39.20
   6  -2   4  448.56   39.60
   6  -3  -4  133.49   15.00
   6  -3   4  161.88   14.30
   6  -3   4  127.29   13.90
   6  -4  -4  334.17   31.90
   6  -4  -4  343.27   31.20
   6  -4   4  334.57   31.20
   6  -4   4  371.96   31.60
   6  -5  -4  210.38   20.80
   6  -5  -4  199.48   21.60
   6  -5   4  210.28   20.60
   6  -5   4  225.18   21.10
   6  -6  -4  116.79   15.40
   6  -6  -4  110.49   14.00
   6  -6   4  154.98   15.20
   6  -6   4  126.69   14.40
   6  -7  -4   -0.50    4.40
   6  -7  -4    2.30    5.10
   6  -7   4    5.50    4.90
   6  -8  -4  101.79   15.70
   6  -8  -4   89.29   14.60
   6  -8   4  111.29   15.70
   7   0   4    4.60    2.10
   7   0  -4   10.00    4.10
   7  -1  -4   14.00    4.70
   7   1   4    8.90    1.80
   7  -1   4    7.20    2.70
   7  -1   4   11.50    4.40
   7   1  -4    5.00    3.40
   7  -2  -4   24.30    6.10
  -7  -2   4   12.80    2.00
   7  -2   4   18.30    4.00
   7  -2   4   19.40    5.30
   7  -3  -4    2.50    3.00
   7  -3  -4    1.50    3.90
   7  -3   4    4.90    4.70
   7  -3   4    5.30    3.30
   7  -4  -4  102.89   11.40
   7  -4  -4   90.49   13.10
   7  -4   4   89.99   11.30
   7  -4   4   93.19   12.80
   7  -5  -4    1.80    4.90
   7  -5  -4    3.40    4.60
   7  -5   4   -1.50    3.50
   7  -5   4    4.50    3.90
   7  -6  -4    7.80    5.80
   7  -6  -4   10.00    5.30
   7  -6   4   10.90    5.00
   7  -6   4    0.80    4.30
   7  -7  -4   16.60    7.00
   7  -7  -4   26.80    7.70
   7  -7   4   23.70    7.50
   7  -8  -4    9.00    6.30
   7  -8  -4   10.50    6.40
   7  -8   4    8.10    6.50
   8   0   4 1114.29   87.99
   8   0  -4 1061.79   89.99
   8   0   4 1006.40   89.89
   8  -1  -4  154.08   17.60
   8   1  -4  189.58   17.90
   8  -1   4  148.69   17.10
   8  -1   4  177.08   15.80
   8  -2  -4   84.09   13.60
   8  -2  -4  118.79   11.90
   8  -2   4  108.99   13.00
   8  -2   4  119.69   11.70
   8  -3  -4    9.10    5.20
   8  -3  -4    4.60    3.50
   8  -3   4   -0.90    3.60
   8  -3   4    6.40    5.10
   8  -4  -4   14.20    5.20
   8  -4  -4   22.10    7.10
   8  -4   4   25.10    6.80
   8  -4   4   25.80    6.20
   8  -5  -4   -2.20    4.40
   8  -5  -4    6.30    4.90
   8  -5   4   -1.30    4.20
   8  -5   4   -0.80    4.70
   8  -6  -4  159.28   16.30
   8  -6  -4  138.09   17.50
   8  -6   4  148.29   16.30
   8  -6   4  103.19   16.30
   8  -7  -4    9.70    6.10
   8  -7  -4    3.30    6.00
   8  -7   4    4.00    5.40
   8  -8  -4  219.08   24.90
   8  -8  -4  228.48   23.80
   8  -8   4  196.98   23.40
   9   0   4    3.20    4.10
   9   0  -4   -2.90    3.00
   9   0  -4   -0.30    2.20
  -9  -1   4   54.69    6.10
   9  -1  -4   68.09    7.90
   9  -1  -4   53.19    9.60
   9  -1   4   71.79   10.60
   9  -1   4   89.19    8.20
   9   1  -4   68.99   10.80
   9  -2  -4    9.50    4.30
   9  -2  -4   19.10    7.70
   9   2  -4    6.50    4.90
   9  -2   4    7.20    3.80
   9  -2   4    5.80    4.40
   9  -3  -4   48.70   10.10
   9  -3  -4   48.70    7.70
   9  -3   4   25.00    8.00
   9  -3   4   34.40    6.80
   9  -4  -4   -1.10    3.30
   9  -4  -4    8.40    5.90
   9  -4   4    2.00    4.20
   9  -4   4   -1.90    5.20
   9  -5  -4   64.19   11.80
   9  -5  -4   37.70    8.00
   9  -5   4   33.60    8.20
   9  -5   4   44.00    9.30
   9  -6  -4    7.70    5.80
   9  -6  -4    3.50    6.00
   9  -6   4    0.40    4.80
   9  -6   4   -6.80    3.90
   9  -7  -4    4.20    6.80
   9  -7  -4   -9.70    4.50
   9  -7   4   -2.40    4.90
  10   0  -4   33.90    8.30
  10   0   4   64.89   10.00
  10  -1  -4  219.68   23.40
  10  -1  -4  288.97   22.00
  10   1   4  235.68   23.70
  10  -1   4  191.18   22.70
  10   1  -4  213.28   23.30
  10  -2  -4  266.57   25.90
  10  -2  -4  276.57   22.80
  10   2  -4  187.88   23.50
  10  -2   4  209.18   23.90
  10  -2   4  260.17   22.60
  10  -3  -4   10.20    4.60
  10  -3  -4   14.40    7.50
  10  -3   4    7.60    4.80
  10  -3   4   12.40    6.90
  10  -4  -4  274.67   28.60
  10  -4  -4  245.68   25.90
  10  -4   4  304.57   28.00
  10  -4   4  261.97   26.00
  10  -5  -4    5.80    5.00
  10  -5  -4   10.00    6.70
  10  -5   4    2.40    5.60
  10  -5   4    0.90    5.50
  10  -6  -4   17.80    8.90
  10  -6  -4   13.20    6.30
  10  -6   4    2.90    5.70
  11   0  -4  161.18   18.20
  11   0   4  163.38   18.90
  11  -1  -4    4.60    5.30
  11   1   4   -5.40    4.10
  11   1  -4    4.80    4.70
  11  -1   4    4.50    5.30
  11  -2  -4   12.70    7.10
  11   2  -4   -4.00    4.80
  11  -2   4    2.40    5.90
  11  -3  -4    2.70    3.90
  11  -3  -4   -4.60    5.40
  11  -3   4    1.70    5.70
  11  -3   4    0.00    4.10
  11   3  -4   -1.50    4.80
  11  -4  -4    5.00    4.40
  11  -4  -4   17.30    7.20
  11  -4   4    1.90    5.50
  11  -4   4    1.30    4.50
  11  -5  -4    2.40    4.40
  11  -5  -4    4.30    6.90
  11  -5   4   -1.10    5.90
  11  -5   4    6.80    5.10
  11  -6  -4    4.30    7.40
  11  -6  -4    6.60    5.90
  11  -6   4   -2.20    5.00
  12   0  -4   20.40    7.40
  12   0   4   13.40    7.30
  12  -1  -4   -2.00    4.90
  12   1   4    3.20    4.50
  12   1  -4   -0.60    4.00
  12  -1   4    3.80    5.40
  12  -2  -4  125.49   17.20
  12   2   4   83.79   14.60
  12   2  -4   60.69   13.10
  12  -2   4   89.89   14.30
  12  -3  -4    0.70    5.80
  12   3  -4   16.30    7.30
  12  -3   4   11.50    6.60
  12  -4  -4  208.68   20.90
  12  -4  -4  174.88   22.00
  12  -4   4  187.18   20.00
  12   4  -4  183.68   22.00
  12  -4   4  196.48   22.40
  12  -5  -4   71.29   14.10
  12  -5  -4   76.89   12.80
  12  -5   4   54.79   12.60
  12  -5   4   64.79   11.40
  13   0  -4   20.50    8.60
  13   0   4   30.60    9.10
  13  -1  -4   19.70    8.40
  13   1   4   -0.60    6.20
  13  -1   4    0.40    6.00
  13   1  -4    1.40    4.90
  13   2   4   52.39   12.40
  13  -2  -4   23.70    9.40
  13  -2   4   34.80    9.90
  13   2  -4   20.40    8.10
  13  -3  -4   14.40    8.80
  13   3   4    0.40    7.70
  13  -3   4    5.80    7.00
  13   3  -4    0.30    6.10
  14   0   4   21.20    8.60
  14   0  -4   13.40    8.40
  14   1   4   -0.70    6.40
  14  -1  -4    6.40    7.70
  14   1  -4    2.00    4.90
  14  -1   4    5.20    7.60
   0  -1  -5   -1.30    1.50
   0  -1   5    0.20    1.50
   0   1   5   -1.00    1.40
   0  -1   5   -2.30    1.10
   0  -2  -5  354.66   31.30
   0  -2   5  374.96   30.90
   0  -3  -5   -0.30    0.50
   0  -3   5   -1.50    1.70
   0  -3   5   -0.50    0.90
   0  -4  -5   33.50    5.20
   0  -4   5   28.50    4.90
   0  -4   5   35.80    4.50
   0  -5  -5   -2.10    2.90
   0  -5   5    0.60    0.80
   0  -5  -5    1.10    2.30
   0  -5   5   -2.80    2.00
   0  -6  -5   45.70    7.10
   0  -6  -5   41.90    7.70
   0  -6   5   37.40    6.80
   0  -7  -5   -0.50    3.80
   0  -7  -5    4.60    3.40
   0  -7   5    3.30    3.50
   0  -8  -5   47.90    8.70
   0  -8  -5   40.70    8.70
   0  -8   5   56.99    9.20
   0  -9  -5   -7.60    4.20
   0  -9   5   -1.20    4.00
   0  -9  -5   -5.70    3.60
  -1   0   5    1.60    1.20
   1   0  -5   -1.60    1.10
   1   0   5    0.00    1.20
   1   0   5    0.40    1.30
   1   1   5 1110.69   94.19
  -1  -1   5 1023.80   94.09
  -1  -1   5 1246.18   94.19
   1  -1  -5 1312.67   94.59
  -1  -1  -5 1189.58   94.49
   1  -1   5 1111.59   94.29
   1  -1   5 1061.39   93.79
   1  -2  -5   59.39    6.60
   1   2   5   56.89    5.80
  -1  -2   5   59.09    6.00
   1  -2   5   62.49    5.40
   1  -2   5   54.59    6.30
  -1  -2  -5   60.99    6.80
  -1  -3   5 1977.60  161.18
   1  -3  -5 1830.82  161.68
   1  -3   5 2110.99  161.78
   1  -3   5 1949.90  160.88
  -1  -3  -5 1966.50  161.88
   1  -4  -5   38.10    5.80
  -1  -4   5   37.90    5.30
   1  -4   5   33.90    4.90
  -1  -4  -5   35.50    5.80
   1  -4   5   41.50    5.80
  -1  -5   5  458.35   40.00
   1  -5  -5  461.05   40.90
   1  -5  -5  527.45   40.60
   1  -5   5  434.46   40.30
  -1  -5  -5  466.95   39.80
  -1  -5  -5  453.75   41.00
   1  -5   5  467.15   39.70
   1  -6  -5   28.40    5.60
   1  -6  -5   22.20    6.00
  -1  -6   5   21.90    5.00
   1  -6   5   24.10    5.50
  -1  -6  -5   22.40    4.80
   1  -6   5   16.60    3.40
  -1  -6  -5   19.20    5.40
  -1  -7   5  123.69   12.80
   1  -7  -5  115.79   14.30
   1  -7  -5  102.69   12.90
  -1  -7  -5  128.39   14.40
  -1  -7  -5  115.09   12.80
   1  -7   5  124.29   13.20
   1  -7   5  124.69   13.40
  -1  -8   5    1.10    3.40
   1  -8  -5    9.40    5.70
   1  -8  -5   25.40    6.40
  -1  -8  -5   18.80    5.50
   1  -8   5   14.30    5.50
   1  -9  -5   23.80    7.40
  -1  -9   5   34.60    7.40
   1  -9  -5   31.70    8.00
   1  -9   5   50.99    8.80
   2   0  -5   -2.80    1.90
  -2   0   5   -4.30    1.10
   2   0   5   -2.40    1.30
  -2  -1   5  240.98   19.10
   2   1   5  251.07   19.10
   2  -1  -5  206.08   19.70
   2  -1   5  209.58   19.10
   2  -1   5  212.78   19.30
  -2  -2   5   38.40    4.40
   2  -2  -5   36.80    5.40
   2   2   5   40.80    4.30
   2  -2   5   44.90    4.40
   2  -2   5   46.90    5.30
   2  -3  -5    2.60    0.80
  -2  -3   5    5.40    2.00
   2   3   5    7.10    1.80
   2  -3   5    4.40    2.70
   2  -3   5    4.30    1.70
  -2  -3  -5    4.20    1.20
   2  -4  -5  179.88   16.90
  -2  -4   5  165.58   15.90
   2   4   5  184.18   15.80
   2  -4   5  184.08   16.00
   2  -4   5  176.18   16.70
  -2  -4  -5  171.08   16.80
   2  -5  -5   48.70    7.90
   2  -5  -5   56.09    7.60
  -2  -5   5   48.10    6.20
   2  -5   5   48.20    5.10
  -2  -5  -5   41.00    5.70
  -2  -5  -5   36.20    6.70
   2  -5   5   35.40    6.50
  -2  -6   5   10.40    3.30
   2  -6  -5    8.00    4.60
   2  -6  -5    5.30    3.70
   2  -6   5   11.20    2.60
  -2  -6  -5    8.00    3.30
   2  -6   5   10.00    4.20
  -2  -7   5   -3.30    2.30
   2  -7  -5    3.80    3.90
   2  -7  -5   -2.60    3.90
   2  -7   5    8.20    4.20
   2  -7   5   -4.80    2.50
  -2  -7  -5   -4.60    2.60
   2  -8  -5   12.30    5.60
   2  -8  -5    1.60    4.50
  -2  -8   5    4.50    3.50
   2  -8   5    4.10    4.60
   2  -9  -5   34.90    8.20
   2  -9  -5   35.80    7.80
   2  -9   5    8.40    5.80
   3   0  -5    2.00    2.20
  -3   0   5   -0.50    1.30
   3   0   5   -2.00    1.20
  -3  -1   5  775.42   62.09
   3  -1  -5  694.63   62.99
   3  -1   5  788.72   62.59
  -3  -2   5  159.08   14.20
  -3  -2   5  163.88   14.00
   3  -2  -5  168.38   15.20
   3   2   5  167.38   14.10
   3  -2   5  164.28   15.00
   3  -3  -5  704.43   58.19
  -3  -3   5  697.53   56.89
   3   3   5  683.93   56.69
   3  -3   5  696.03   57.39
   3  -3   5  652.63   57.79
   3  -4  -5  115.79   12.30
  -3  -4   5  116.89   11.10
   3   4   5  115.09   10.60
   3  -4   5  121.09   11.20
  -3  -4  -5  117.99   10.70
   3  -4   5  122.79   12.20
   3   5   5  108.19    9.70
   3  -5  -5   83.59   11.40
  -3  -5   5  103.49   10.10
   3  -5  -5   97.09   11.20
   3  -5   5  103.09   10.00
   3  -5   5  117.29   11.60
  -3  -5  -5   95.59    9.80
   3  -6  -5    6.60    4.10
  -3  -6   5    3.90    2.90
   3  -6  -5    5.20    4.20
   3  -6   5    5.10    3.90
   3  -6   5    8.70    2.90
  -3  -6  -5    6.50    2.90
   3  -7  -5  307.37   26.70
   3  -7  -5  265.37   26.90
  -3  -7   5  255.97   25.00
   3  -7   5  277.47   26.00
   3  -7   5  283.77   26.60
   3  -8  -5   12.40    6.10
   3  -8  -5   10.00    5.50
   3  -8   5   17.40    6.20
   3  -9  -5  117.79   16.10
   3  -9  -5   88.79   14.30
   3  -9   5   95.09   14.40
   4   0  -5    1.00    2.60
   4   0   5   -0.60    1.20
   4   1   5  111.79    9.00
  -4  -1   5  100.39    9.20
   4  -1   5  102.59    9.80
   4  -1   5   95.89   10.10
   4   1  -5   98.09   10.30
  -4  -2   5   29.10    3.10
   4  -2  -5   35.90    4.30
   4  -2   5   30.60    4.80
   4  -2   5   40.30    4.90
  -4  -3   5   11.40    2.30
   4  -3  -5   11.80    3.50
   4   3   5   11.40    1.80
   4  -3   5   23.10    2.60
   4  -3   5   14.00    3.70
   4  -4  -5    4.80    3.20
  -4  -4   5   -2.20    1.50
   4   4   5    0.40    1.20
  -4  -4  -5   -0.30    1.40
   4  -4   5    4.10    3.00
   4  -5  -5   26.10    6.20
   4  -5  -5   35.00    6.30
  -4  -5   5   32.40    4.70
   4  -5   5   40.30    5.60
   4  -5   5   25.50    6.00
  -4  -5  -5   33.70    4.40
  -4  -6   5    1.00    2.20
   4  -6  -5    1.50    3.90
   4  -6  -5   -1.40    3.30
   4  -6   5    2.30    2.80
   4  -6   5   -0.30    3.70
   4  -7  -5    9.00    5.10
   4  -7  -5    1.00    3.90
   4  -7   5    1.30    4.10
   4  -8  -5   17.30    6.50
   4  -8  -5    7.80    5.50
   4  -8   5   13.40    5.90
   4  -9  -5   -1.10    6.10
   4  -9  -5   -5.10    5.10
   4  -9   5   -1.90    5.10
   5   0  -5    1.70    2.50
   5   0   5   -0.20    1.30
  -5  -1   5 1981.30  152.38
   5  -1  -5 1955.80  153.98
   5   1   5 1858.31  151.98
   5   1  -5 1894.41  153.68
   5  -1   5 1755.62  152.78
   5  -1   5 1719.33  153.18
  -5  -2   5   10.10    1.50
   5  -2  -5   15.40    4.00
   5  -2   5    9.40    3.10
   5  -2   5   10.00    1.70
   5  -3  -5  389.56   33.30
   5  -3   5  393.26   32.30
   5  -3   5  327.37   32.30
  -5  -4   5    2.50    1.60
   5  -4  -5    2.00    3.10
   5  -4   5    2.00    3.10
  -5  -4  -5    3.90    1.10
   5  -4   5    2.90    1.30
   5  -5  -5  422.96   35.20
   5  -5  -5  379.46   33.90
   5  -5   5  331.57   33.20
   5  -5   5  387.96   34.10
   5  -6  -5    7.60    4.60
   5  -6  -5   17.60    5.80
   5  -6   5   11.70    4.80
   5  -6   5   14.00    4.80
   5  -7  -5  101.19   15.30
   5  -7  -5  102.29   14.20
   5  -7   5  115.19   14.70
   5  -8  -5   28.50    8.20
   5  -8  -5   48.10    9.40
   5  -8   5   24.60    7.90
   5  -9  -5   48.30   10.30
   5  -9  -5   28.90    9.00
   5  -9   5   42.50   10.10
   6   0   5    0.00    1.60
   6   0  -5    4.30    3.00
   6   1   5  183.78   16.20
  -6  -1   5  193.28   16.60
   6  -1  -5  171.18   18.40
   6  -1   5  221.58   18.10
   6   1  -5  189.98   18.40
   6  -1   5  184.48   17.20
  -6  -2   5   91.79    8.60
   6  -2  -5   86.99   11.50
   6  -2   5  116.39   10.40
   6  -2   5   96.79   10.10
   6  -3  -5    7.50    4.20
   6  -3   5   14.40    4.00
   6  -3   5   12.30    3.00
   6  -4  -5    1.60    4.20
   6  -4  -5    4.00    3.40
   6  -4   5    1.40    2.60
   6  -4   5    4.80    3.60
   6  -5  -5    2.20    4.20
   6  -5  -5   11.20    5.20
   6  -5   5    8.40    4.60
   6  -5   5   10.40    4.70
   6  -6  -5   22.30    7.00
   6  -6  -5   15.80    5.90
   6  -6   5   15.20    5.30
   6  -6   5   22.40    6.20
   6  -7  -5    4.60    5.40
   6  -7  -5    4.60    5.20
   6  -7   5    5.30    4.90
   6  -8  -5   -5.00    5.00
   6  -8  -5   -1.80    5.40
   6  -8   5    8.90    6.60
   7   0  -5    2.90    2.90
   7   0   5    2.30    1.70
   7  -1  -5  266.77   24.00
  -7  -1   5  252.97   21.60
   7   1   5  233.88   21.10
   7   1  -5  231.78   23.50
   7  -1   5  257.37   23.60
   7  -1   5  268.57   22.30
  -7  -2   5   67.09    6.20
   7  -2  -5   52.79    9.10
   7  -2   5   62.19    9.00
   7  -2   5   68.89    8.00
   7  -3  -5  152.78   16.50
   7  -3   5  145.29   16.40
   7  -3   5  152.58   15.20
   7  -4  -5    7.90    4.10
   7  -4  -5   14.10    5.50
   7  -4   5    7.70    4.80
   7  -4   5    1.70    3.80
   7  -5  -5  188.78   21.00
   7  -5  -5  197.88   19.70
   7  -5   5  173.18   19.20
   7  -5   5  207.98   19.80
   7  -6  -5   14.30    7.30
   7  -6  -5   10.00    5.40
   7  -6   5   25.10    6.60
   7  -6   5   13.00    5.60
   7  -7  -5  201.18   26.80
   7  -7  -5  349.17   28.10
   7  -7   5  281.37   27.30
   7  -8  -5    9.70    6.80
   7  -8  -5    9.80    6.20
   7  -8   5    1.20    5.80
   8   0  -5    1.50    3.10
   8   0   5   -1.10    3.20
   8   0   5    2.30    1.90
   8  -1  -5   78.39   11.90
  -8  -1   5   84.39    8.60
   8   1  -5  124.69   12.10
   8  -1   5   88.49   11.00
   8  -1   5   98.19    9.70
   8  -2  -5   57.39   10.20
   8  -2   5   48.40    8.40
   8   2  -5   59.79    9.30
   8  -2   5   66.29    7.70
   8  -3  -5   62.59   10.40
   8  -3  -5   59.79    9.00
   8  -3   5   78.79   11.00
   8  -3   5   53.69    8.70
   8  -4  -5    5.70    4.20
   8  -4  -5   -3.10    4.30
   8  -4   5    3.80    3.50
   8  -4   5    7.60    4.80
   8  -5  -5   -5.00    3.80
   8  -5  -5   -2.40    4.10
   8  -5   5    4.70    4.60
   8  -5   5   -2.80    4.00
   8  -6  -5    5.80    4.70
   8  -6  -5    3.00    5.30
   8  -6   5    6.20    5.20
   8  -6   5    0.80    4.40
   8  -7  -5   12.50    6.50
   8  -7  -5   15.40    7.10
   8  -7   5   13.80    6.70
   8  -8  -5    9.90    6.90
   8  -8  -5   10.80    6.30
   8  -8   5    4.70    5.80
   9   0   5    1.40    3.90
   9   0  -5    4.30    4.40
  -9  -1   5  478.65   41.10
   9  -1  -5  568.14   44.70
   9  -1  -5  503.45   42.00
   9  -1   5  441.46   43.30
   9   1  -5  548.45   44.20
   9  -1   5  419.56   41.40
   9  -2  -5    4.20    3.10
   9  -2  -5    2.90    4.80
   9  -2   5   -0.80    2.90
   9  -2   5    1.20    4.20
   9   2  -5    1.40    3.90
   9  -3  -5  296.07   30.00
   9  -3  -5  277.47   27.90
   9  -3   5  285.87   27.80
   9  -3   5  371.46   30.40
   9  -4  -5    5.20    4.30
   9  -4  -5   23.00    7.20
   9  -4   5   21.60    7.00
   9  -4   5   10.60    5.20
   9  -5  -5  255.57   25.30
   9  -5  -5  227.18   23.10
   9  -5   5  217.48   24.00
   9  -5   5  218.28   23.00
   9  -6  -5   20.80    8.00
   9  -6  -5   22.70    7.30
   9  -6   5   14.60    6.00
   9  -7  -5   78.59   14.00
   9  -7  -5   76.29   14.20
   9  -7   5  103.89   14.90
  10   0   5    2.60    5.30
  10   0  -5    3.40    4.50
  10  -1  -5    3.20    5.10
  10  -1  -5    6.90    3.30
  10   1  -5    3.00    4.20
  10  -1   5    9.20    5.10
  10  -2  -5   90.59   11.60
  10  -2  -5  164.68   16.30
  10   2  -5   90.59   14.30
  10  -2   5  113.39   14.10
  10  -2   5  103.49   11.90
  10  -3  -5    3.80    3.90
  10  -3  -5    2.30    5.50
  10  -3   5    7.70    5.80
  10  -3   5    7.30    4.40
  10   3  -5   16.10    6.00
  10  -4  -5   24.70    8.70
  10  -4  -5   16.50    5.70
  10  -4   5   20.30    6.00
  10  -4   5   14.30    6.50
  10  -5  -5    7.80    5.00
  10  -5  -5   18.40    7.90
  10  -5   5   12.60    6.90
  10  -5   5    7.80    5.70
  10  -6  -5   14.70    6.90
  10  -6  -5   14.00    6.60
  10  -6   5    9.90    6.60
  11   0  -5   -1.00    4.10
  11   0   5   -4.80    3.80
  11  -1  -5   96.69   14.90
  11   1  -5  110.09   14.20
  11  -1   5  117.79   14.80
  11  -2  -5    8.70    8.20
  11   2  -5   17.60    6.00
  11  -2   5   38.20    8.90
  11  -3  -5  204.58   23.40
  11  -3  -5  193.08   20.70
  11  -3   5  197.68   20.40
  11   3  -5  206.78   22.80
  11  -3   5  233.38   23.50
  11  -4  -5    0.80    4.80
  11  -4  -5   -8.20    5.20
  11  -4   5    2.60    5.10
  11   4  -5   -4.40    4.20
  11  -4   5   -1.50    5.70
  11  -5  -5   28.10    7.60
  11  -5  -5   24.10    9.20
  11  -5   5   29.40    7.50
  11  -5   5   12.90    7.50
  11  -6  -5   12.60    6.50
  11  -6  -5   15.60    9.30
  11  -6   5    0.80    5.50
  12   0  -5    7.10    5.90
  12   0   5   -1.70    5.40
  12   1   5    8.00    6.20
  12  -1  -5    3.20    5.90
  12   1  -5   19.50    7.00
  12  -1   5   -2.10    4.30
  12  -2  -5   10.40    7.30
  12   2   5    2.60    6.40
  12  -2   5    9.30    6.80
  12   2  -5    6.30    5.70
  12  -3  -5   27.40    9.30
  12  -3   5   44.10   10.70
  12   3  -5   48.10   10.20
  12  -4  -5   15.70    8.30
  12  -4  -5   10.50    6.60
  12  -4   5   21.40    7.40
  12   4  -5   12.40    6.80
  12  -4   5    9.80    5.60
  12  -5  -5    0.00    5.90
  12  -5  -5    0.60    7.80
  12   5  -5    2.70    5.40
  12  -5   5   -0.10    4.50
  12  -5   5   10.80    7.30
  13   0  -5    5.00    5.60
  13   0   5    5.00    5.60
  13   1   5   81.09   15.40
  13   1  -5  104.69   15.90
  13  -1   5   85.49   14.80
  13  -2  -5   -5.10    7.40
  13   2   5   -3.60    7.20
  13  -2   5    1.70    6.50
  13   2  -5    2.00    6.00
  13  -3  -5  171.58   26.00
  13   3   5  229.98   26.00
  13   3  -5  221.78   25.20
  14   0  -5    3.40    7.10
  14   0   5    0.30    6.80
  14   1   5    4.80    8.20
  14  -1  -5    7.90    7.10
  14   1  -5    5.00    6.40
  14  -1   5   -3.80    7.30
   0   0  -6 5045.90  394.26
   0   0   6 4626.94  394.46
   0  -1  -6   -4.10    1.70
   0   1   6   -1.70    1.60
   0   1  -6   -3.40    0.50
   0  -1   6   -2.50    1.50
   0  -1   6   -1.00    1.60
   0  -2  -6   66.79    7.30
   0   2   6   75.29    7.00
   0  -2   6   58.49    6.80
   0  -3   6    0.70    1.80
   0  -3  -6    1.20    0.70
   0  -4  -6 1357.16  111.69
   0  -4   6 1328.87  111.09
   0  -5   6    0.10    2.40
   0  -5  -6    2.40    3.00
   0  -6  -6  126.59   14.10
   0  -6  -6  124.19   13.00
   0  -6   6  120.79   12.90
   0  -7   6    6.20    3.60
   0  -7  -6    2.90    3.50
   0  -7  -6    2.30    4.10
   0  -8   6   10.40    5.00
   0  -8  -6   28.00    6.40
   0  -8  -6   23.20    6.60
   0  -9  -6    7.00    5.40
   0  -9  -6   -4.60    3.50
   0  -9   6    5.50    5.20
  -1   0   6    1.60    1.50
   1   0  -6    0.60    1.40
   1   0   6   -1.10    1.40
   1   0   6   -0.30    1.40
  -1  -1   6  148.79   12.10
   1   1   6  161.98   12.10
   1  -1  -6  110.59   12.00
  -1  -1   6  137.29   11.80
   1   1  -6  139.19   11.70
  -1   1   6  123.09   12.00
  -1  -1  -6  116.99   12.10
   1  -1   6  133.69   11.30
   1  -1   6  146.29   12.10
   1   2   6   49.60    5.50
   1  -2  -6   54.39    6.50
  -1  -2   6   62.89    5.80
   1  -2   6   55.59    4.80
   1  -2   6   51.59    5.90
  -1  -2  -6   52.19    6.30
   1   3   6    0.60    1.80
   1  -3  -6    3.90    0.90
  -1  -3   6    1.90    1.80
   1  -3   6   -0.40    2.10
   1  -3   6    1.00    1.10
  -1  -4   6   49.70    6.10
   1  -4  -6   43.20    6.70
  -1  -4  -6   51.59    6.50
   1  -4   6   54.59    7.10
   1  -4   6   54.39    5.80
   1  -5  -6  139.89   15.40
  -1  -5   6  165.18   14.50
   1  -5   6  151.38   13.80
  -1  -5  -6  147.59   14.20
   1  -5   6  139.99   14.70
  -1  -5  -6  159.28   15.70
   1  -6  -6    0.40    3.10
   1  -6  -6    9.00    3.80
  -1  -6   6    2.00    2.60
   1  -6   6    1.20    1.10
   1  -6   6   -0.70    2.90
  -1  -6  -6    0.80    2.60
  -1  -6  -6    2.80    3.30
   1  -7  -6   49.70    8.40
  -1  -7   6   53.69    7.90
   1  -7  -6   64.99   10.10
   1  -7   6   53.59    7.80
  -1  -7  -6   56.49    8.20
   1  -7   6   41.50    8.00
  -1  -7  -6   44.10    8.70
   1  -8  -6   13.90    4.70
   1  -8  -6   16.10    6.20
  -1  -8   6    7.80    4.60
   1  -8   6    6.60    4.60
  -1  -8  -6    9.60    4.80
  -1  -8  -6    9.80    5.40
   1  -9  -6    3.20    5.40
  -1  -9   6    1.90    4.90
   1  -9  -6   -1.70    4.40
   1  -9   6   -4.60    3.70
   2   0   6 2776.12  219.58
   2   0  -6 2383.06  219.68
  -2   0   6 2619.04  219.48
   2   0   6 2962.30  219.38
  -2  -1   6   81.19    8.00
   2   1   6   96.39    8.10
   2  -1  -6   77.59    8.70
   2   1  -6  102.19    8.40
   2  -1   6   85.69    7.80
   2  -1   6   74.29    8.20
  -2  -2   6 2437.06  202.98
   2   2   6 2099.19  202.68
  -2  -2   6 2609.44  202.88
   2  -2  -6 2850.21  203.88
   2  -2   6 2412.36  202.78
   2  -2   6 2513.75  203.48
   2  -3  -6   24.80    3.70
  -2  -3   6    8.20    2.40
   2   3   6   15.00    2.50
   2  -3   6    4.30    3.00
  -2  -3  -6    9.10    2.30
   2  -3   6   14.20    2.50
   2  -4  -6 1374.76  121.19
   2   4   6 1496.45  119.99
  -2  -4   6 1543.65  120.39
   2  -4   6 1487.85  120.19
   2  -4   6 1315.77  120.79
  -2  -4  -6 1529.95  121.49
   2  -5  -6   88.59   11.00
   2   5   6   89.79    9.20
  -2  -5   6   88.09    9.60
  -2  -5  -6   93.59    9.40
   2  -5   6   96.59   10.50
  -2  -5  -6   84.99   10.80
   2  -5   6   94.59    8.90
  -2  -6   6   95.09    9.80
   2   6   6   72.29    8.80
   2  -6  -6  102.89   11.70
   2  -6  -6   86.09   11.10
   2  -6   6   88.09   10.40
  -2  -6  -6   73.29   11.10
  -2  -6  -6   80.79    9.20
   2  -6   6   83.79    8.90
   2  -7  -6   64.59   10.50
  -2  -7   6   61.19    8.70
   2  -7  -6   57.99    9.50
   2  -7   6   66.79   10.00
  -2  -7  -6   64.49    9.00
   2  -8  -6  316.27   30.90
   2  -8  -6  335.07   32.20
  -2  -8   6  348.97   30.50
   2  -8   6  320.47   31.10
   2  -9  -6    7.20    5.40
   2  -9  -6    7.30    5.70
   2  -9   6    6.20    5.40
  -3   0   6  428.66   32.50
   3   0   6  327.37   32.10
   3   0  -6  408.96   33.00
   3   1   6   29.80    3.60
  -3  -1   6   25.90    3.40
   3  -1  -6   33.00    5.00
   3  -1   6   33.80    4.10
   3   1  -6   36.60    4.80
   3  -1   6   30.10    4.20
  -3  -2   6  264.27   21.80
   3  -2  -6  244.98   22.60
   3   2   6  281.47   21.70
  -3  -2   6  278.17   21.60
   3  -2   6  243.38   22.40
   3  -2   6  216.48   22.00
   3  -3  -6  177.38   15.90
   3   3   6  163.58   14.50
  -3  -3   6  162.48   14.70
   3  -3   6  168.48   15.00
   3  -3   6  163.88   15.70
   3   4   6  244.78   21.10
   3  -4  -6  258.67   23.00
  -3  -4   6  247.58   21.50
   3  -4   6  250.37   21.70
   3  -4   6  228.78   22.40
  -3  -5   6   20.60    3.90
   3  -5  -6   20.90    5.50
   3   5   6   17.20    3.20
   3  -5   6   21.10    5.10
   3  -5   6   20.10    2.40
  -3  -5  -6   12.80    3.30
   3  -6  -6   24.20    5.70
   3  -6  -6   26.70    6.70
  -3  -6   6   17.40    4.20
   3  -6   6   13.80    3.30
  -3  -6  -6   14.30    3.70
   3  -6   6   21.50    5.70
  -3  -7   6    0.30    2.90
   3  -7  -6    1.40    4.60
   3  -7  -6    0.60    3.70
   3  -7   6    3.00    4.20
   3  -8  -6   21.20    7.20
   3  -8  -6   30.90    7.10
   3  -8   6   18.70    6.40
   3  -9  -6    2.40    6.80
   3  -9  -6    0.40    4.80
   3  -9   6   -1.40    5.20
   4   0  -6 2502.15  193.38
   4   0   6 2394.36  192.38
  -4   0   6 2169.08  192.58
  -4  -1   6   66.79    6.50
   4   1   6   77.09    6.40
   4  -1   6   68.29    7.00
   4  -1   6   50.19    7.10
   4   1  -6   76.99    7.90
  -4  -2   6   59.49    5.70
   4  -2  -6   64.89    6.90
   4   2   6   59.39    5.90
   4  -2   6   58.89    6.80
   4  -2   6   62.79    7.10
   4  -3  -6   -0.20    1.70
  -4  -3   6    3.80    1.60
   4   3   6   -1.10    1.00
   4  -3   6    2.90    2.60
   4  -3   6    1.60    1.00
   4   4   6  306.07   25.70
  -4  -4   6  302.67   26.10
   4  -4  -6  325.37   28.40
  -4  -4  -6  295.97   25.70
   4  -4   6  315.37   27.60
   4  -4   6  295.67   26.50
   4  -5  -6   62.89    9.40
  -4  -5   6   53.99    6.00
   4  -5   6   45.50    5.70
  -4  -5  -6   46.30    5.50
   4  -5   6   51.49    8.10
   4  -6  -6   66.19    9.70
   4  -6  -6   72.89   10.80
  -4  -6   6   56.59    7.40
   4  -6   6   58.19    8.10
   4  -6   6   44.10    8.70
   4  -7  -6   58.39   10.30
   4  -7  -6   43.00    8.80
   4  -7   6   56.59    9.40
   4  -8  -6  121.29   15.40
   4  -8  -6  125.39   14.90
   4  -8   6  104.19   15.40
   4  -9  -6    0.80    5.70
   4  -9  -6    2.80    5.90
   4  -9   6   12.20    6.60
   5   0  -6   45.30    6.90
   5   0   6   43.70    4.90
   5   1   6  430.26   35.90
  -5  -1   6  481.85   36.30
   5  -1   6  456.75   36.80
   5   1  -6  355.86   37.20
   5  -2  -6   32.80    6.00
  -5  -2   6   35.70    3.50
   5  -2   6   31.60    3.60
   5  -2   6   26.10    4.90
   5  -3  -6   67.89    9.30
   5  -3   6   61.99    6.30
   5  -3   6   47.40    7.50
   5  -4  -6    9.70    4.40
   5  -4   6    7.50    1.50
   5  -4   6    7.60    3.90
  -5  -4  -6    7.70    1.50
  -5  -5   6   97.79   10.10
   5  -5  -6  100.89   12.70
   5  -5  -6  108.69   11.90
   5  -5   6  100.59   12.10
   5  -5   6  112.69   11.20
   5  -6  -6   31.30    6.90
   5  -6  -6   24.20    7.40
   5  -6   6   35.40    6.70
   5  -6   6   27.70    6.80
   5  -7  -6    0.00    4.30
   5  -7  -6    7.00    5.60
   5  -7   6    0.20    4.30
   5  -8  -6   -1.90    4.80
   5  -8  -6   -3.70    4.50
   5  -8   6    1.00    5.50
   5  -9  -6   18.60    8.10
   5  -9  -6   21.30    7.60
   5  -9   6   21.80    7.60
   6   0  -6 1204.98   97.29
   6   0   6 1124.29   95.69
   6  -1  -6  400.96   35.60
  -6  -1   6  405.76   33.70
   6   1   6  398.06   33.30
   6  -1   6  389.06   34.80
   6  -1   6  378.06   34.10
   6   1  -6  430.76   35.50
   6  -2  -6  420.06   37.50
  -6  -2   6  424.26   35.00
   6  -2   6  391.76   36.30
   6  -2   6  439.66   36.30
   6  -3  -6    8.00    4.50
   6  -3   6    7.40    3.40
   6  -3   6    1.60    1.80
   6  -4  -6  514.75   46.20
   6  -4   6  502.45   45.30
   6  -4   6  538.35   45.20
   6  -5  -6  120.39   13.30
   6  -5  -6  113.79   15.60
   6  -5   6  123.99   13.50
   6  -5   6  104.89   13.20
   6  -6  -6  206.58   23.10
   6  -6   6  227.28   22.20
   6  -6   6  222.18   21.60
   6  -7  -6    9.80    5.70
   6  -7  -6   15.20    6.50
   6  -7   6    1.30    4.60
   6  -8  -6  100.59   15.20
   6  -8  -6  101.89   15.50
   6  -8   6   86.19   14.40
   7   0   6  314.17   28.70
   7   0  -6  373.36   30.90
   7  -1  -6    8.00    4.40
  -7  -1   6    8.50    1.70
   7   1   6    8.10    1.90
   7  -1   6   11.40    4.00
   7   1  -6   15.70    4.30
   7  -1   6    7.90    2.80
  -7  -2   6    0.50    1.10
   7  -2  -6    0.50    3.50
   7  -2   6    2.40    3.20
   7  -2   6   -1.90    2.50
   7  -3  -6    0.70    4.10
   7  -3   6    4.30    3.30
   7  -3   6   -3.50    3.70
   7  -4  -6   72.09   11.60
   7  -4  -6   67.89    9.90
   7  -4   6   73.19   10.50
   7  -4   6   71.89   10.40
   7  -5  -6   30.00    6.90
   7  -5  -6   33.70    8.20
   7  -5   6   35.20    7.30
   7  -5   6   36.10    7.20
   7  -6  -6   13.80    5.40
   7  -6  -6   14.50    7.00
   7  -6   6   15.50    5.90
   7  -6   6   17.10    5.70
   7  -7  -6   35.70    9.20
   7  -7  -6   32.20    8.20
   7  -7   6   35.50    8.70
   7  -8  -6   20.10    7.90
   7  -8  -6   27.00    8.90
   7  -8   6   25.30    7.50
   8   0   6   55.29    6.20
   8   0  -6   50.69    8.70
   8  -1  -6   -4.40    3.00
  -8  -1   6   -0.40    0.80
   8  -1   6   -1.70    1.80
   8  -1   6    0.60    3.30
   8   1  -6    0.60    3.10
   8  -2  -6   70.89   11.40
   8   2  -6   66.49   10.00
   8  -2   6   62.39    9.80
   8  -2   6   72.19    8.40
   8  -3  -6   32.40    8.10
   8  -3   6   27.50    6.30
   8  -3   6   38.50    7.60
   8  -4  -6  158.68   18.20
   8  -4  -6  132.89   15.50
   8  -4   6  144.39   16.10
   8  -4   6  154.28   15.80
   8  -5  -6    6.80    4.90
   8  -5  -6   11.10    6.90
   8  -5   6    7.20    5.00
   8  -5   6    2.20    4.40
   8  -6  -6  168.28   16.70
   8  -6  -6  141.29   19.50
   8  -6   6  100.69   16.20
   8  -7  -6    4.00    6.00
   8  -7  -6   10.90    6.00
   8  -7   6    3.30    5.60
   8  -8  -6   87.19   16.50
   8  -8  -6   98.79   15.20
   8  -8   6   91.29   14.90
   9   0  -6    5.90    4.60
   9   0   6    3.70    4.70
   9  -1  -6   16.80    6.30
  -9  -1   6   11.20    2.10
   9  -1   6   14.90    5.30
   9   1  -6   22.00    6.50
   9  -1   6   15.30    3.70
   9  -2  -6    5.70    3.30
   9  -2  -6    1.20    5.00
   9  -2   6    5.30    4.40
   9  -2   6    0.70    3.00
   9   2  -6   -1.00    3.50
   9  -3  -6   26.20    5.90
   9  -3  -6   20.00    6.70
   9  -3   6   21.30    6.80
   9  -3   6   23.00    5.60
   9  -4  -6    2.50    4.70
   9  -4  -6   -0.30    3.80
   9  -4   6    2.60    4.00
   9  -4   6   -0.70    4.70
   9  -5  -6   13.40    6.00
   9  -5  -6   35.20    8.40
   9  -5   6   35.00    8.70
   9  -5   6   32.50    8.10
   9  -6  -6   36.70    8.50
   9  -6  -6   20.50    8.70
   9  -6   6   22.50    6.90
   9  -7  -6   39.30   10.00
   9  -7  -6   33.80   10.10
   9  -7   6   36.00    9.20
  10   0  -6  405.86   37.10
  10   0   6  389.16   37.20
  10  -1  -6   76.59    9.00
  10  -1  -6   86.89   12.20
  10   1  -6   64.59   10.90
  10  -1   6   68.49   11.60
  10  -2  -6  115.99   13.90
  10  -2  -6  165.08   18.00
  10  -2   6  115.69   15.70
  10   2  -6  167.28   16.80
  10  -2   6  136.89   14.00
  10  -3  -6   23.60    5.80
  10  -3  -6   19.30    7.50
  10  -3   6   24.30    5.70
  10  -3   6    6.70    6.40
  10   3  -6   15.20    6.10
  10  -4  -6  115.39   16.90
  10  -4  -6  104.19   14.20
  10  -4   6  108.59   16.00
  10  -4   6  115.99   13.90
  10  -5  -6    9.00    5.20
  10  -5  -6    1.30    5.90
  10  -5   6    4.40    5.80
  10  -5   6   -4.70    5.60
  10  -6  -6   67.49   11.80
  10  -6  -6   78.49   15.10
  10  -6   6   64.99   11.80
  11   0   6   -3.00    3.50
  11   0  -6   -1.80    3.90
  11  -1  -6   17.70    7.00
  11   1   6   13.60    6.20
  11  -1   6   11.70    6.20
  11   1  -6   14.00    6.20
  11  -2  -6    4.40    5.60
  11  -2  -6    5.10    4.50
  11  -2   6    5.80    5.20
  11   2  -6   -2.60    4.00
  11  -3  -6   19.40    6.00
  11  -3  -6   27.50    8.30
  11  -3   6   36.80    9.20
  11   3  -6   19.70    6.60
  11  -3   6   23.70    6.20
  11  -4  -6   40.70    8.00
  11  -4  -6   31.00    9.30
  11  -4   6   26.00    6.80
  11  -4   6   17.10    7.10
  11   4  -6   19.40    7.70
  11  -5  -6   14.60    5.80
  11  -5  -6   -2.90    5.70
  11  -5   6   21.30    7.80
  11  -5   6    8.90    5.60
  11  -6  -6    7.70    6.40
  11  -6  -6    9.30    8.20
  11  -6   6   11.10    6.60
  12   0  -6    9.20    5.50
  12   0   6    7.30    6.10
  12  -1  -6   14.20    7.90
  12   1   6   15.10    7.50
  12   1  -6    8.10    5.60
  12  -1   6   10.50    6.30
  12   2   6  193.28   21.80
  12  -2  -6  144.59   22.20
  12  -2   6  174.48   20.00
  12   2  -6  161.98   19.50
  12  -3  -6    9.50    6.90
  12   3  -6   -6.70    4.70
  12  -3   6   -3.60    5.20
  12  -4  -6   47.30    9.00
  12  -4  -6   53.09   13.40
  12  -4   6   48.70   10.50
  12   4  -6   38.10   10.00
  12  -4   6   42.50   10.40
  12  -5  -6   13.70    9.30
  12  -5  -6    6.30    6.50
  12  -5   6    6.30    5.50
  12   5  -6    1.30    6.00
  13   0  -6    9.20    6.60
  13   0   6    9.40    7.40
  13  -1  -6   -0.90    6.70
  13   1   6    4.10    7.40
  13   1  -6   10.10    6.20
  13  -1   6    0.60    5.40
  13  -2  -6   41.70   11.70
  13   2   6   50.19   12.60
  13  -2   6   45.10   10.50
  13   2  -6   26.00    8.50
  13  -3  -6   20.50    9.90
  13  -3   6   34.30    9.40
  13   3  -6   28.10    9.00
  14   0  -6   36.20   10.50
  14   0   6   30.50   10.80
  14   1   6   11.00    7.80
  14  -1  -6    2.00    7.00
  14  -1   6    5.20    7.50
  14   1  -6   -8.70    5.20
   0   0  -7    0.80    1.30
   0   0   7    1.00    1.40
   0  -1  -7   -1.80    1.90
   0  -1   7   -0.30    1.70
   0   1  -7   -2.60    0.50
   0   1   7   -2.00    1.60
   0  -1   7   -3.30    1.20
   0  -2   7   70.79    8.40
   0   2  -7   93.19    7.60
   0  -2  -7   92.19    9.20
   0   2   7   94.29    8.50
   0  -3  -7    1.60    0.60
   0  -3   7   -2.30    1.60
   0  -4  -7    4.90    2.40
   0  -4   7    7.20    2.70
   0  -5   7    2.60    2.70
   0  -5  -7    0.50    2.70
   0  -6  -7  171.68   18.30
   0  -6  -7  162.68   17.00
   0  -6   7  201.68   17.60
   0  -7   7    3.30    3.70
   0  -7  -7   -3.60    2.80
   0  -7  -7   -8.30    3.20
   0  -8  -7    5.80    5.20
   0  -8  -7    5.50    4.60
   0  -8   7   -2.40    3.60
   0  -9  -7    0.50    5.40
   0  -9  -7    1.70    4.70
   0  -9   7    7.30    4.80
  -1   0   7   -1.00    1.50
   1   0   7   -1.90    1.40
  -1   0  -7   -1.10    1.30
   1   0  -7    0.10    1.30
   1   0   7   -0.80    1.60
   1   1   7  424.26   36.90
  -1  -1   7  367.46   36.70
  -1  -1   7  465.95   37.00
   1  -1   7  473.95   36.20
   1   1  -7  440.16   36.60
  -1   1   7  466.95   37.10
  -1  -1  -7  450.95   37.20
   1   2   7  123.19    9.60
  -1   2  -7   92.99    8.70
  -1  -2   7  101.49    9.50
   1  -2  -7  103.19   10.40
   1  -2   7   96.39    9.80
  -1  -2  -7  107.39   10.40
  -1  -3   7  379.56   29.00
   1   3   7  342.27   28.60
   1  -3  -7  320.77   29.20
   1  -3   7  330.07   28.00
  -1  -3  -7  324.37   29.20
   1  -3   7  318.87   29.00
  -1  -4   7    7.50    2.80
   1   4   7    9.30    2.70
   1  -4  -7    2.50    2.10
   1  -4   7    5.60    2.90
   1  -4   7    4.40    1.70
  -1  -4  -7    9.30    3.10
   1  -5  -7  150.18   16.40
  -1  -5   7  163.58   15.70
   1  -5   7  179.58   16.20
   1  -5   7  169.78   15.00
  -1  -5  -7  164.48   16.90
   1  -6  -7   42.20    8.00
   1  -6  -7   29.90    6.00
  -1  -6   7   35.60    5.90
  -1  -6  -7   38.10    5.90
  -1  -6  -7   24.80    6.10
   1  -6   7   34.90    6.40
   1  -6   7   29.80    3.80
   1  -7  -7  249.97   25.30
   1  -7  -7  250.87   26.50
  -1  -7   7  291.97   25.30
   1  -7   7  274.87   25.50
  -1  -7  -7  260.47   26.40
  -1  -7  -7  291.87   25.20
  -1  -8   7    6.30    4.20
   1  -8  -7    6.90    4.00
   1  -8  -7    4.10    4.90
  -1  -8  -7    6.00    4.80
  -1  -8  -7    6.30    5.50
   1  -8   7   13.60    5.50
   1  -9  -7  109.69   15.50
  -1  -9   7  111.79   13.70
   1  -9  -7  125.99   17.10
   1  -9   7  101.89   14.80
   2   0  -7   -1.60    1.60
   2   0   7   -0.30    1.30
   2   0   7   -2.40    1.30
  -2   0   7    1.00    1.50
   2  -1  -7   39.90    5.50
   2   1   7   42.10    4.50
  -2  -1   7   41.80    4.60
  -2   1   7   39.40    4.90
   2   1  -7   45.70    4.80
   2  -1   7   39.10    4.80
  -2  -2   7   26.50    3.90
   2   2   7   26.10    3.70
   2  -2  -7   22.20    4.50
  -2  -2   7   31.20    3.60
   2  -2   7   18.80    4.00
  -2  -2  -7   30.30    4.80
   2  -2   7   34.00    2.90
   2  -3  -7  109.29   11.00
   2   3   7  119.09   10.40
  -2  -3   7   97.49   10.40
   2  -3   7  120.09   10.20
  -2  -3  -7  108.99   11.30
   2  -3   7  110.79   11.20
   2  -4  -7  593.34   51.69
  -2  -4   7  613.44   50.69
   2   4   7  574.34   50.29
  -2  -4  -7  597.74   51.59
   2  -4   7  619.94   51.39
   2  -4   7  616.74   50.29
   2  -5  -7   85.99   11.10
   2   5   7   71.49    8.20
  -2  -5   7   82.49    8.80
   2  -5   7   74.79    7.70
  -2  -5  -7   78.79   10.70
   2  -5   7   85.19    9.60
   2  -6  -7   17.00    5.10
   2   6   7   13.20    3.70
   2  -6  -7   14.50    5.30
  -2  -6   7   19.30    4.50
  -2  -6  -7   16.70    3.90
  -2  -6  -7   17.40    5.60
   2  -6   7   24.30    5.60
   2  -6   7   21.90    3.20
  -2  -7   7    3.20    3.30
   2  -7  -7   10.40    5.30
   2  -7  -7    0.00    3.60
  -2  -7  -7    3.50    3.50
   2  -7   7    9.60    4.70
  -2  -8   7   19.30    6.00
   2  -8  -7   30.40    6.90
   2  -8  -7   31.60    8.00
   2  -8   7   33.00    7.30
   2  -9  -7    8.50    5.30
   2  -9  -7    8.90    6.20
   2  -9   7    5.70    5.30
  -3   0   7   -2.00    1.50
   3   0   7   -0.80    1.40
   3   0  -7   -2.80    1.60
   3   1   7  164.38   16.60
  -3  -1   7  205.38   16.80
   3  -1  -7  196.58   17.60
   3   1  -7  208.48   17.40
   3  -1   7  196.58   17.10
   3  -2  -7  121.99   12.10
  -3  -2   7  119.79   11.00
   3   2   7  119.99   10.80
  -3  -2   7  125.29   10.70
   3  -2   7  130.99   11.70
   3  -2   7  111.39   11.00
   3  -3  -7  118.09   11.50
   3   3   7  107.49   10.10
  -3  -3   7  108.69   10.40
   3  -3   7  114.19   10.40
   3  -3   7  111.79   11.40
   3   4   7   52.59    5.50
  -3  -4   7   46.20    5.70
   3  -4  -7   53.49    8.00
   3  -4   7   37.60    6.80
   3  -4   7   54.89    5.80
  -3  -5   7  272.17   23.30
   3  -5  -7  251.37   24.80
   3   5   7  262.77   22.80
   3  -5   7  265.57   23.10
  -3  -5  -7  266.67   22.90
   3  -5   7  249.88   24.30
  -3  -6   7   44.90    6.40
   3  -6  -7   42.20    8.40
   3  -6  -7   24.30    6.60
   3  -6   7   37.50    7.20
   3  -6   7   41.70    5.00
  -3  -6  -7   36.60    5.60
   3  -7  -7  243.08   24.60
   3  -7  -7  253.57   23.90
  -3  -7   7  240.78   22.50
   3  -7   7  230.18   23.60
   3  -8  -7    6.10    4.40
   3  -8  -7   -5.50    3.50
   3  -8   7   -0.60    4.50
   3  -9  -7   78.69   14.30
   3  -9  -7  111.49   15.20
   3  -9   7  105.69   15.00
   4   0   7   -0.30    1.50
  -4   0   7   -0.20    1.60
   4   0  -7    2.90    2.40
  -4  -1   7   24.50    3.20
   4  -1  -7   13.30    4.10
   4   1   7   26.40    3.00
   4  -1   7   17.70    3.50
   4   1  -7   27.90    4.80
   4  -2  -7  240.18   23.20
   4   2   7  273.77   21.90
  -4  -2   7  246.98   21.80
   4  -2   7  273.17   22.70
   4  -2   7  245.58   22.70
   4   3   7  389.76   30.20
  -4  -3   7  351.16   30.50
   4  -3  -7  326.37   31.90
   4  -3   7  382.86   31.10
   4  -3   7  336.17   31.50
   4  -4  -7    0.10    3.10
  -4  -4   7    0.30    1.60
   4   4   7    2.50    1.50
   4  -4   7    1.90    3.00
   4  -4   7    2.00    0.90
  -4  -5   7   61.59    6.60
   4  -5  -7   51.79    9.00
   4  -5   7   58.09    8.70
   4  -5   7   51.89    6.20
  -4  -5  -7   60.49    6.30
   4  -6  -7   -3.40    3.20
  -4  -6   7    3.40    2.60
   4  -6  -7    4.80    5.10
   4  -6   7   -0.30    1.50
   4  -6   7   -3.50    3.60
   4  -7  -7    9.20    5.20
   4  -7  -7    6.60    4.50
   4  -7   7    2.40    4.20
   4  -8  -7   -7.50    4.60
   4  -8  -7   -1.40    4.70
   4  -8   7   10.80    5.50
   4  -9  -7    5.40    5.90
   4  -9  -7    2.30    5.50
   4  -9   7   -0.50    5.30
   5   0   7   -0.10    1.50
   5   0  -7    2.40    2.90
  -5   0   7    1.90    1.00
  -5  -1   7  352.66   28.80
   5   1   7  338.67   28.40
   5  -1   7  314.67   29.30
   5  -1   7  363.56   29.20
   5   1  -7  324.37   29.90
  -5  -2   7   99.49    8.90
   5  -2  -7   94.89   10.80
   5  -2   7   94.59   10.00
   5  -2   7   99.19    9.40
   5  -3  -7 1233.08  108.59
   5  -3   7 1262.67  107.59
   5  -3   7 1402.46  108.19
   5  -4  -7   29.60    6.80
   5  -4   7   27.40    5.90
   5  -4   7   30.70    3.60
  -5  -4  -7   32.60    3.40
   5  -5  -7  258.67   25.80
  -5  -5   7  254.57   22.60
   5  -5   7  258.67   24.70
   5  -5   7  266.77   23.70
   5  -6  -7   59.09    9.60
   5  -6  -7   88.19   12.40
   5  -6   7   47.00    8.20
   5  -6   7   66.09   10.10
   5  -7  -7   24.10    7.90
   5  -7  -7   27.80    7.50
   5  -7   7   26.60    7.30
   5  -8  -7    5.60    5.50
   5  -8  -7    0.80    4.80
   5  -8   7   11.70    6.10
   5  -9  -7    2.60    5.60
   5  -9  -7   11.50    7.10
   5  -9   7    9.50    6.20
   6   0   7   -1.30    1.50
   6   0  -7   -0.30    2.80
   6   1   7  243.28   19.70
  -6  -1   7  225.28   20.00
   6   1  -7  217.38   21.50
   6  -1   7  250.97   20.60
   6  -1   7  209.98   20.80
  -6  -2   7  111.29    9.70
   6  -2  -7  100.29   12.40
   6  -2   7  108.19   11.00
   6  -2   7  100.79   10.60
   6  -3  -7    1.70    3.20
  -6  -3   7    0.00    0.50
   6  -3   7   -1.60    2.60
   6  -3   7   -1.70    1.50
   6  -4  -7    3.40    4.00
   6  -4   7    2.70    3.40
   6  -4   7   -0.30    1.80
   6  -5  -7   24.80    6.30
   6  -5  -7   19.40    6.30
   6  -5   7   25.70    5.90
   6  -5   7   31.50    6.80
   6  -6  -7    7.40    4.80
   6  -6  -7   -4.90    3.30
   6  -6   7    6.10    4.60
   6  -7  -7    3.50    5.40
   6  -7  -7   -4.00    4.40
   6  -7   7   -2.50    4.00
   6  -8  -7   48.70   11.10
   6  -8  -7   52.59   10.80
   6  -8   7   40.80   10.00
   7   0  -7   -4.70    2.50
   7   0   7   -0.40    1.70
   7  -1  -7  376.76   30.90
  -7  -1   7  312.97   27.90
   7   1   7  284.57   27.50
   7  -1   7  341.67   28.60
   7   1  -7  390.96   30.40
   7  -1   7  311.07   29.60
  -7  -2   7   99.59    8.90
   7  -2  -7   95.29   12.10
   7   2  -7   83.19   10.90
   7  -2   7   87.09   10.00
   7  -2   7   93.99   10.70
   7  -3  -7   51.69    9.40
   7  -3   7   85.49   10.20
   7  -3   7   37.10    7.30
   7  -4  -7    7.70    5.40
   7  -4   7   15.40    5.20
   7  -4   7   16.70    5.60
   7  -5  -7  120.19   13.90
   7  -5  -7  122.99   15.80
   7  -5   7  134.09   14.10
   7  -5   7  106.69   13.80
   7  -6  -7   66.89   10.40
   7  -6  -7   45.60   10.40
   7  -6   7   52.09    9.70
   7  -7  -7  100.29   15.30
   7  -7  -7   64.99   12.40
   7  -7   7  107.09   14.50
   7  -8  -7    1.10    6.10
   7  -8  -7   -1.50    4.80
   7  -8   7    0.80    4.80
   8   0   7    1.80    2.10
   8   0  -7    3.00    3.60
   8  -1  -7   12.20    5.00
  -8  -1   7   19.30    2.70
   8  -1   7   22.80    4.30
   8   1  -7   19.50    5.80
   8  -1   7   18.30    5.20
   8  -2  -7   -0.60    4.40
   8   2  -7    7.00    4.30
   8  -2   7    4.80    2.90
   8  -2   7    8.10    4.20
   8  -3  -7   -8.00    3.70
   8  -3   7   -1.70    3.60
   8  -3   7    2.40    3.10
   8  -4  -7   11.40    4.60
   8  -4  -7    3.70    5.30
   8  -4   7    0.20    3.30
   8  -4   7   -3.20    3.80
   8  -5  -7   20.20    5.90
   8  -5  -7   13.40    6.60
   8  -5   7   14.20    5.80
   8  -5   7   18.70    5.90
   8  -6  -7    6.80    5.00
   8  -6  -7    7.70    6.00
   8  -6   7    7.90    5.50
   8  -7  -7   41.80   11.10
   8  -7  -7   34.50    8.80
   8  -7   7   45.10   10.10
   8  -8  -7   17.60    7.40
   8  -8   7   22.70    7.70
   9   0  -7   -1.20    3.60
   9   0   7    6.10    4.60
  -9  -1   7  449.56   38.80
   9  -1  -7  380.56   41.10
   9   1  -7  462.55   41.40
   9  -1   7  509.65   39.50
   9  -1   7  477.15   41.40
   9  -2  -7   24.00    7.00
   9  -2   7   19.00    6.30
   9  -2   7   17.40    4.50
   9   2  -7   29.20    7.00
   9  -3  -7  153.78   15.40
   9  -3  -7  156.38   18.10
   9   3  -7  151.78   16.70
   9  -3   7  156.78   15.50
   9  -3   7  107.29   16.00
   9  -4  -7   10.00    6.50
   9  -4  -7   18.40    5.30
   9  -4   7   12.20    6.60
   9  -4   7    6.30    4.50
   9  -5  -7   34.10    9.40
   9  -5  -7   34.50    7.80
   9  -5   7   31.40    8.20
   9  -5   7   28.60    7.40
   9  -6  -7   27.90    8.40
   9  -6  -7   35.90   10.20
   9  -6   7   35.90    8.40
   9  -7  -7  154.38   18.70
   9  -7  -7  156.28   22.30
   9  -7   7  152.58   18.50
  10   0  -7    4.70    4.20
  10   0   7   10.40    5.40
 -10   0   7    0.90    2.70
  10  -1  -7  111.19   15.40
  10   1  -7   90.79   13.60
  10  -1   7   94.19   13.50
  10  -2  -7    9.20    5.80
  10  -2  -7   18.30    4.80
  10  -2   7   12.00    6.20
  10  -2   7   12.40    4.30
  10   2  -7   14.70    6.10
  10  -3  -7    7.00    5.50
  10  -3  -7   -0.80    3.70
  10   3  -7   11.60    5.90
  10  -3   7    7.60    4.00
  10  -3   7   10.20    5.80
  10  -4  -7    5.40    4.60
  10  -4  -7    0.60    5.80
  10  -4   7    2.90    4.10
  10   4  -7    3.50    4.00
  10  -4   7    8.10    5.90
  10  -5  -7   57.59   10.50
  10  -5  -7   47.70   11.00
  10  -5   7   48.10   10.40
  10  -5   7   56.19   10.20
  10  -6  -7   30.90    9.90
  10  -6  -7   28.10    7.90
  10  -6   7    2.90    5.50
  11   0   7    3.70    4.90
  11   0  -7   -0.80    4.20
  11  -1  -7   34.00    9.20
  11   1   7   30.90    8.40
  11  -1   7   31.70    8.20
  11   1  -7   14.30    6.20
  11  -2  -7   11.90    6.20
  11  -2  -7   16.90    5.90
  11  -2   7   14.50    6.60
  11   2  -7    9.20    5.70
  11  -3  -7   81.29   13.50
  11  -3  -7   89.39   12.10
  11   3  -7  101.79   14.90
  11  -3   7   97.49   12.30
  11  -3   7   59.59   12.10
  11  -4  -7   16.10    7.30
  11  -4  -7    7.90    5.00
  11  -4   7   30.10    6.80
  11  -4   7   27.70    7.50
  11   4  -7    8.40    5.40
  11  -5  -7   97.29   18.00
  11  -5  -7  102.89   15.10
  11   5  -7  133.19   16.10
  11  -5   7  111.49   15.30
  11  -6  -7   17.90    7.50
  11  -6  -7   19.20   10.30
  11  -6   7   25.00    7.30
  12   0   7    0.00    6.40
  12   0  -7    5.60    6.00
  12  -1  -7    0.20    5.40
  12   1   7    9.30    7.50
  12  -1   7    9.80    6.20
  12   1  -7    9.30    6.50
  12  -2  -7   26.30    8.50
  12   2  -7   10.60    6.30
  12  -2   7   25.40    7.60
  12  -3  -7    7.80    7.30
  12   3  -7   22.80    7.70
  12  -3   7   51.39   10.20
  12  -4  -7   21.30    6.60
  12  -4  -7   39.20   11.70
  12   4  -7   26.20    8.90
  12  -4   7   35.90    9.40
  12  -5  -7    3.90    8.20
  12  -5  -7   -4.00    4.50
  12  -5   7   -2.50    4.10
  12   5  -7    2.70    5.50
  13   0  -7   -5.10    5.20
  13   0   7    3.30    5.30
  13   1   7   46.30   11.10
  13  -1  -7   14.50    9.60
  13   1  -7   37.00    9.50
  13  -1   7   43.60   10.10
  13   2   7   15.30    8.60
  13  -2  -7    2.80    7.50
  13  -2   7   11.90    7.50
  13   2  -7    0.00    6.30
  13  -3  -7   54.79   13.30
  13   3  -7   85.89   14.80
  13  -3   7   64.69   13.40
  14   0   7   -7.80    6.50
  14   0  -7   -5.50    5.30
   0   0  -8  506.75   41.50
   0   0   8  494.55   41.80
   0   1  -8    0.10    0.60
   0  -1   8   -2.30    1.00
   0  -1  -8   -0.50    1.50
   0   1   8   -0.20    1.60
   0  -1   8   -2.60    1.60
   0  -1   8    7.30    2.20
   0   2  -8  360.46   29.20
   0  -2   8  360.36   30.20
   0  -2  -8  319.57   30.50
   0   2   8  374.76   30.20
   0  -3   8   -0.40    2.00
   0   3   8   -2.40    1.90
   0  -3  -8   -0.60    1.60
   0  -4  -8  109.99   12.90
   0  -4   8  152.78   12.90
   0  -5   8   -0.10    2.30
   0  -5  -8    3.20    3.30
   0  -6   8   82.39    9.70
   0  -6  -8   84.09   11.90
   0  -6  -8   72.49    9.20
   0  -7  -8    1.10    3.70
   0  -7   8    2.10    4.00
   0  -7  -8   -5.10    4.00
   0  -8  -8  200.78   19.90
   0  -8  -8  196.58   21.60
   0  -8   8  195.58   20.20
   0  -9   8   -2.60    4.40
   0  -9  -8   -1.10    4.00
   0  -9  -8    1.10    5.00
   1   0   8 1212.68   96.09
   1   0   8 1088.89   95.99
   1   0  -8 1210.28   95.89
  -1   0  -8 1179.98   95.79
  -1   0   8 1147.09   96.09
  -1  -1   8   87.09    8.50
   1   1   8   76.89    8.40
  -1  -1   8   92.89    8.40
   1  -1  -8   81.29    8.70
   1   1  -8   95.89    8.00
   1  -1   8  112.89    9.00
   1  -1   8   71.19    8.30
  -1  -1  -8   88.69    8.70
  -1   1   8   81.49    8.40
  -1  -2   8  228.08   20.70
  -1  -2   8  249.58   20.90
   1   2   8  254.07   20.70
   1  -2  -8  244.98   21.50
  -1  -2  -8  235.18   21.40
   1  -2   8  204.28   20.80
  -1   2   8  261.77   21.10
   1  -3  -8    6.00    1.60
  -1  -3   8    1.00    2.10
   1   3   8    7.70    2.30
  -1  -3  -8    6.80    3.10
   1  -3   8    2.90    0.60
   1  -3   8    6.10    2.70
   1  -4  -8   35.40    5.80
   1   4   8   26.60    4.40
  -1  -4   8   28.40    5.00
   1  -4   8   30.40    3.70
   1  -4   8   29.70    5.20
  -1  -4  -8   41.20    6.30
   1  -5  -8   24.30    5.50
  -1  -5   8   18.50    4.30
   1   5   8   18.30    3.90
  -1  -5  -8   23.10    5.60
   1  -5   8   17.40    2.90
   1  -5   8   16.90    4.30
   1  -6  -8   24.00    6.10
   1   6   8   19.10    4.60
  -1  -6   8   20.90    5.30
  -1  -6  -8   26.80    5.00
   1  -6   8   25.70    5.80
   1  -6   8   22.70    2.70
  -1  -6  -8   22.20    6.40
  -1  -7   8   26.90    5.90
   1  -7  -8   42.00    7.20
   1  -7  -8   24.50    7.10
   1   7   8   28.30    5.60
   1  -7   8   28.30    6.40
  -1  -7  -8   44.10    7.00
  -1  -7  -8   26.60    7.30
  -1  -8   8    7.60    5.20
   1  -8  -8   17.00    6.30
   1  -8  -8   27.10    6.60
  -1  -8  -8    9.10    5.10
  -1  -8  -8   24.30    7.10
   1  -8   8    7.10    4.60
   1  -9  -8    6.80    5.90
   1  -9  -8   -5.60    3.90
  -1  -9   8    9.90    4.80
   1  -9   8    1.30    4.80
  -2   0   8 1496.25  127.89
   2   0   8 1518.65  127.89
   2   0  -8 1664.13  128.19
   2  -1  -8   45.10    5.90
  -2  -1   8   51.49    5.20
   2   1   8   45.60    5.20
  -2   1   8   46.60    5.40
   2   1  -8   50.69    5.20
   2  -1   8   49.90    5.50
  -2  -2   8    2.50    1.40
   2   2   8    3.90    1.70
  -2  -2   8   -0.70    1.70
   2  -2  -8    3.30    2.40
  -2  -2  -8    1.50    2.20
   2  -2   8    2.00    0.40
   2  -2   8    4.50    2.30
  -2  -3   8   29.00    4.30
   2  -3  -8   37.10    4.60
   2   3   8   32.60    4.30
   2  -3   8   26.70    4.90
  -2  -3  -8   27.90    5.40
   2  -3   8   28.80    3.30
   2   4   8  458.85   40.10
  -2  -4   8  484.95   40.50
   2  -4  -8  506.35   41.90
  -2  -4  -8  481.15   41.60
   2  -4   8  457.65   41.00
   2  -4   8  474.85   40.00
   2  -5  -8    0.00    3.10
   2   5   8   -0.30    2.10
  -2  -5   8    4.90    2.80
   2  -5   8    3.90    1.10
  -2  -5  -8    5.20    3.60
   2  -5   8    2.50    3.10
  -2  -6   8  157.98   17.40
   2  -6  -8  189.68   19.40
   2   6   8  171.58   17.00
   2  -6   8  196.58   16.90
  -2  -6  -8  202.28   19.20
  -2  -6  -8  186.68   17.30
   2  -6   8  191.58   18.50
   2  -7  -8   -1.30    4.10
   2  -7  -8   -8.40    2.60
  -2  -7   8    2.60    3.20
   2  -7   8    6.10    4.40
  -2  -7  -8    0.60    2.60
   2  -8  -8  146.79   18.20
   2  -8  -8  159.28   17.10
  -2  -8   8  167.58   16.40
   2  -8   8  145.99   16.90
   2  -9  -8   -2.80    4.90
   2  -9  -8    6.10    5.50
   2  -9   8   -1.60    4.40
   3   0   8  173.98   14.70
  -3   0   8  157.88   14.80
   3   0  -8  168.18   15.50
  -3  -1   8   -0.30    1.50
   3  -1  -8   -1.30    2.10
   3   1   8    2.00    1.70
   3   1  -8   -0.80    1.70
  -3   1   8    2.20    1.20
   3  -1   8   -0.60    1.70
   3  -2  -8   22.80    4.60
   3   2   8   26.30    3.50
  -3  -2   8   18.20    3.10
   3  -2   8   25.60    3.60
   3  -2   8   19.40    3.90
   3  -3  -8    4.60    2.20
  -3  -3   8    2.30    1.80
   3   3   8    4.20    1.70
   3  -3   8    5.40    2.50
   3  -3   8    1.40    1.30
   3   4   8    2.90    1.80
  -3  -4   8   -0.40    1.60
   3  -4  -8   -0.40    2.90
   3  -4   8   -1.30    1.50
   3  -4   8    4.50    3.10
   3  -5  -8    8.00    3.80
  -3  -5   8    3.30    2.40
   3   5   8    9.20    2.60
   3  -5   8    8.30    3.40
   3  -5   8    8.60    1.50
  -3  -6   8    4.20    3.00
   3  -6  -8   -2.70    3.30
   3  -6  -8   -3.40    3.40
  -3  -6  -8    7.60    2.90
   3  -6   8    2.50    1.20
   3  -6   8    5.30    4.00
  -3  -7   8    0.20    3.00
   3  -7  -8    7.10    4.30
   3  -7  -8    5.80    4.80
   3  -7   8    7.90    4.70
   3  -8  -8   19.60    7.20
   3  -8  -8   11.70    5.50
   3  -8   8   14.80    6.60
   3  -9  -8   29.90    8.30
   3  -9  -8   13.50    7.00
   3  -9   8   18.70    7.80
   4   0  -8   15.50    3.70
   4   0   8   10.60    2.50
  -4   0   8   14.90    2.80
   4  -1  -8  212.18   20.40
  -4  -1   8  235.18   19.30
   4   1   8  224.28   19.00
   4  -1   8  230.98   19.70
   4   1  -8  205.98   19.90
   4   2   8  172.98   16.20
  -4  -2   8  195.68   16.30
   4  -2  -8  162.68   17.50
   4  -2   8  199.78   17.20
   4  -2   8  201.68   17.00
  -4  -3   8   88.69    8.80
   4  -3  -8   92.89   10.30
   4   3   8   81.69    8.40
   4  -3   8  104.59    9.30
   4  -3   8   95.89   10.00
   4  -4  -8  293.57   26.80
  -4  -4   8  281.17   24.60
   4   4   8  273.97   24.20
   4  -4   8  307.97   26.10
   4  -4   8  276.47   24.70
   4  -5  -8   30.00    6.80
  -4  -5   8   29.90    4.60
  -4  -5  -8   24.20    3.80
   4  -5   8   32.20    6.10
   4  -5   8   21.50    2.90
   4  -6  -8   71.69   10.40
   4  -6  -8   78.19   11.70
  -4  -6   8   67.29    7.80
   4  -6   8   61.89   10.00
   4  -7  -8   22.80    6.40
   4  -7  -8   16.90    5.80
   4  -7   8   16.50    6.00
   4  -8  -8  236.58   23.80
   4  -8  -8  235.98   24.60
   4  -8   8  210.88   23.20
   4  -9  -8   20.50    8.00
   4  -9  -8   12.90    6.90
   4  -9   8   15.00    7.00
  -5   0   8  708.43   58.59
   5   0  -8  695.63   59.49
   5  -1  -8   58.39    9.00
  -5  -1   8   63.59    6.60
   5   1   8   63.49    6.40
   5   1  -8   71.09    7.90
   5  -1   8   67.09    7.10
   5  -1   8   67.39    6.80
   5  -2  -8  115.59   11.40
  -5  -2   8  103.99    8.80
   5  -2   8   96.09    9.80
   5  -2   8   76.89    8.70
   5   3   8    6.60    1.80
   5  -3  -8    6.70    3.90
  -5  -3   8    5.20    1.30
   5  -3   8    6.00    3.00
   5  -4  -8    7.30    4.90
   5  -4   8    3.30    3.60
  -5  -4  -8    3.50    1.40
   5  -5  -8   26.30    6.90
  -5  -5   8   24.30    4.10
   5  -5   8   15.70    5.30
   5  -5   8   20.50    4.10
   5  -6  -8   44.50    8.60
   5  -6  -8   58.49   10.50
   5  -6   8   53.89    9.20
   5  -7  -8   22.90    7.10
   5  -7  -8   32.50    8.60
   5  -7   8   21.10    7.00
   5  -8  -8    2.30    5.60
   5  -8  -8    3.60    5.30
   5  -8   8    4.00    5.30
   5  -9  -8   10.40    7.20
   5  -9  -8   -3.00    5.70
   5  -9   8    9.10    6.60
  -6   0   8  180.88   16.70
   6   0  -8  166.28   18.00
   6   0   8  212.18   16.90
  -6  -1   8   12.50    2.30
   6  -1  -8   11.10    4.70
   6   1   8   13.00    2.30
   6   1  -8    6.90    3.60
   6  -1   8   16.10    3.30
   6  -1   8    6.20    2.00
  -6  -2   8  171.18   15.50
   6  -2  -8  184.78   18.10
   6  -2   8  178.28   16.40
   6  -2   8  167.28   16.50
   6   2  -8  184.78   17.40
  -6  -3   8    0.40    0.70
   6  -3  -8    2.00    3.50
   6  -3   8   -0.30    1.30
   6  -3   8   -0.30    2.50
   6  -4  -8  454.75   36.50
   6  -4   8  352.66   34.60
   6  -4   8  372.46   34.10
   6  -5  -8    0.40    4.70
   6  -5   8    0.90    3.50
   6  -5   8   -0.50    2.50
   6  -6  -8  151.18   19.00
   6  -6  -8  162.38   17.50
   6  -6   8  175.38   17.90
   6  -7  -8   39.00    8.90
   6  -7  -8   22.90    7.40
   6  -7   8   26.90    7.60
   6  -8  -8   87.49   15.00
   6  -8  -8   85.89   13.80
   6  -8   8   92.59   14.10
   7   0  -8   43.30    7.50
  -7   0   8   47.00    5.20
   7   0   8   46.80    5.90
   7   1   8  155.98   13.60
   7  -1  -8  137.19   16.30
  -7  -1   8  144.59   13.70
   7  -1   8  171.98   14.60
   7  -1   8  159.68   15.70
   7   1  -8  151.38   15.70
   7  -2  -8    0.80    3.70
  -7  -2   8    5.30    2.10
   7  -2   8    4.40    3.10
   7  -2   8    2.60    3.10
   7   2  -8    4.20    3.10
   7  -3  -8   18.00    6.10
   7  -3   8   25.50    5.40
   7  -3   8   24.90    5.90
   7  -4  -8   59.79   10.70
   7  -4   8   60.89    9.40
   7  -4   8   67.69    9.90
   7  -5  -8  127.89   15.80
   7  -5  -8   81.29   12.20
   7  -5   8   88.19   11.30
   7  -5   8   89.39   12.70
   7  -6  -8    7.60    6.00
   7  -6  -8    7.00    5.40
   7  -6   8   11.70    5.40
   7  -7  -8   24.60    8.40
   7  -7  -8   18.20    6.80
   7  -7   8   17.40    6.80
   7  -8  -8    5.60    5.60
   7  -8  -8   16.10    7.30
   7  -8   8    6.20    5.80
   8   0  -8   69.29   11.20
  -8   0   8   92.19    8.90
   8   0   8   84.09    8.70
  -8  -1   8    4.70    1.00
   8  -1  -8    0.50    3.70
   8  -1   8    6.20    2.90
   8  -1   8   13.00    4.60
   8   1  -8    4.30    4.00
   8  -2  -8  110.49   14.10
   8  -2   8   84.29    9.80
   8   2  -8   87.79   11.20
   8  -2   8   82.89   11.70
   8  -3  -8  215.88   22.10
   8   3  -8  219.68   21.20
   8  -3   8  192.28   19.90
   8  -4  -8  214.48   21.80
   8  -4   8  176.68   19.20
   8  -4   8  193.28   19.70
   8  -5  -8    5.50    4.30
   8  -5  -8   15.30    6.80
   8  -5   8   13.10    4.80
   8  -5   8    1.20    4.20
   8  -6  -8   82.09   12.00
   8  -6  -8   72.89   13.50
   8  -6   8   51.89   10.70
   8  -7  -8   17.80    7.10
   8  -7  -8   11.00    7.30
   8  -7   8   13.20    6.50
   9   0   8  103.79   13.30
  -9   0   8  129.39   12.10
   9   0  -8  103.39   13.60
   9  -1  -8   -2.10    3.80
  -9  -1   8    4.20    1.20
   9   1  -8   13.90    5.20
   9  -1   8    5.30    2.90
   9  -1   8    8.80    4.80
   9  -2  -8   15.10    6.70
   9  -2   8   19.10    6.20
   9   2  -8   20.90    6.60
   9  -2   8   33.20    5.90
   9  -3  -8  133.39   14.90
   9   3  -8   75.79   12.70
   9  -3   8   83.59   13.20
   9  -3   8  101.59   11.40
   9  -4  -8  133.49   17.70
   9  -4  -8  116.09   13.90
   9  -4   8  122.89   14.80
   9  -4   8  116.69   13.80
   9  -5  -8    2.00    4.20
   9  -5  -8   10.00    6.60
   9  -5   8    2.60    4.40
   9  -5   8    0.30    4.90
   9  -6  -8    3.50    5.90
   9  -6  -8    5.70    5.10
   9  -6   8   -0.50    4.40
   9  -7  -8   -3.40    5.40
   9  -7  -8   -4.50    5.50
   9  -7   8   -0.50    4.90
 -10   0   8  250.87   26.30
  10   0   8  365.66   29.80
  10   0  -8  301.47   28.90
  10  -1  -8   27.00    7.80
  10   1  -8   31.60    7.60
  10  -1   8   14.10    6.50
  10  -2  -8  250.67   24.40
  10   2  -8  227.08   22.80
  10  -2   8  208.88   20.50
  10  -2   8  202.08   22.30
  10  -3  -8   23.00    5.70
  10  -3  -8   17.30    8.00
  10  -3   8    9.30    4.30
  10   3  -8   12.30    5.80
  10  -3   8   -1.30    6.00
  10  -4  -8   64.29   12.20
  10  -4  -8   44.50    8.60
  10   4  -8   37.20    8.80
  10  -4   8   64.89    9.80
  10  -4   8   46.80   10.10
  10  -5  -8   -1.60    5.90
  10  -5  -8    7.70    5.20
  10  -5   8   -2.50    3.70
  10  -6  -8  141.69   17.30
  10  -6  -8  115.09   18.80
  10  -6   8   91.89   15.20
  11   0  -8   15.30    6.50
  11   0   8   16.90    6.90
  11  -1  -8   50.39   10.30
  11   1   8   62.09   11.60
  11   1  -8   45.60    9.40
  11  -1   8   78.29   11.70
  11  -2  -8    1.80    4.00
  11  -2  -8    3.80    5.90
  11   2  -8   -3.70    3.50
  11  -2   8    6.60    5.60
  11  -3  -8   39.10    9.60
  11  -3  -8   30.80    7.30
  11   3  -8   33.50    8.60
  11  -3   8   25.90    8.70
  11  -3   8   41.10    7.70
  11  -4  -8   -0.50    4.20
  11  -4  -8   10.50    7.30
  11  -4   8   11.50    6.60
  11   4  -8   16.40    6.90
  11  -4   8   10.20    4.70
  11  -5  -8    7.90    8.30
  11  -5  -8    1.20    4.60
  11   5  -8   -2.80    4.20
  11  -5   8   19.60    6.60
  12   0  -8  198.88   24.30
  12   0   8  279.97   26.10
  12   1   8   38.10    9.10
  12  -1  -8   32.20    9.10
  12   1  -8   24.70    8.20
  12  -1   8   47.80   10.00
  12  -2  -8   64.49   11.80
  12   2  -8   47.80    9.90
  12  -2   8   51.39   10.70
  12  -3  -8    5.30    6.70
  12  -3   8   13.60    7.50
  12   3  -8    5.90    5.80
  12  -4  -8  125.29   20.10
  12  -4  -8  133.79   15.70
  12  -4   8  127.49   18.40
  12   4  -8  140.09   17.80
  13   0  -8   33.00    9.10
  13   0   8   31.70    9.40
  13   1   8   18.10    7.40
  13  -1  -8   24.20    9.70
  13   1  -8   10.50    7.40
  13  -1   8    4.50    5.80
  13  -2  -8   -7.30    7.00
  13   2   8   -1.50    7.20
  13  -2   8   10.40    6.90
  13   2  -8   -7.20    4.80
  13  -3  -8    9.50    8.10
  13   3  -8   -2.20    5.20
  13  -3   8    2.90    7.00
   0   0   9    1.70    1.80
   0   0  -9    2.80    1.40
   0  -1   9    1.10    2.00
   0  -1  -9   -1.50    1.60
   0  -1   9   -0.40    0.90
   0  -1   9   -0.80    1.70
   0   1   9    0.80    1.80
   0   1  -9   -0.50    0.60
   0  -2  -9   41.70    5.60
   0   2   9   38.10    4.70
   0  -2   9   30.40    4.70
   0  -3  -9    2.30    2.80
   0   3   9   -2.80    1.80
   0  -3   9   -0.90    2.10
   0  -4   9   35.70    5.50
   0  -4  -9   38.70    6.30
   0   4   9   25.30    4.90
   0  -5   9   -5.00    2.00
   0  -5  -9   -1.70    3.00
   0  -6  -9  246.78   23.10
   0  -6   9  214.48   21.40
   0  -7  -9    1.60    4.30
   0  -7   9    0.80    3.40
   0  -7  -9    0.00    3.20
   0  -8  -9    9.50    4.70
   0  -8   9    7.70    4.80
   0  -8  -9   16.30    5.90
   0  -9  -9   -0.30    4.70
   0  -9  -9   -2.60    4.80
   0  -9   9   -1.80    5.10
   1   0  -9    0.10    1.30
  -1   0  -9   -0.50    1.30
  -1   0   9   -0.30    1.80
   1   0   9    0.20    1.70
   1   0   9   -0.40    1.60
  -1  -1   9  843.92   80.29
   1   1   9  938.21   80.39
  -1  -1   9 1060.09   80.59
   1  -1   9 1049.30   80.59
  -1  -1  -9 1001.70   80.59
   1   1  -9  959.50   79.99
  -1   1   9  960.40   80.49
   1   2   9    4.10    1.80
   1  -2  -9    3.70    2.60
  -1  -2   9    1.00    1.60
  -1  -2   9    1.90    1.80
  -1  -2  -9    2.70    2.50
  -1   2   9    2.40    2.20
   1  -2   9    0.50    1.60
   1   3   9  644.14   53.29
   1  -3  -9  653.13   54.29
  -1  -3   9  582.84   53.39
   1  -3   9  674.13   53.89
  -1  -3  -9  636.84   54.29
   1  -4  -9    1.40    2.40
   1   4   9   -2.20    1.90
  -1  -4   9    1.50    2.20
   1  -4   9    1.10    0.80
  -1  -4  -9    3.20    2.80
   1  -4   9    0.90    2.40
  -1  -5   9  523.85   48.40
   1   5   9  550.34   48.10
   1  -5  -9  584.84   49.80
  -1  -5  -9  528.95   49.40
   1  -5   9  663.13   49.10
   1  -6  -9   87.89   11.90
  -1  -6   9   79.79    9.40
   1   6   9   68.79    9.40
   1  -6   9   81.19   10.50
  -1  -6  -9   73.19   11.50
   1   7   9  163.58   15.60
  -1  -7   9  152.28   15.90
   1  -7  -9  169.28   18.20
   1  -7  -9  168.78   16.40
  -1  -7  -9  149.59   17.40
  -1  -7  -9  143.39   15.40
   1  -7   9  136.29   15.80
  -1  -8   9   -0.40    3.70
   1  -8  -9   11.60    5.70
   1  -8  -9   21.20    6.10
  -1  -8  -9    8.00    4.50
   1  -8   9    3.10    4.60
  -1  -8  -9   10.70    5.50
   1  -9  -9   22.80    7.20
  -1  -9   9   10.20    5.70
   1  -9  -9   25.60    8.20
   1  -9   9   14.10    6.30
   2   0   9   -2.70    1.50
   2   0  -9   -0.10    1.60
   2   0   9   -1.90    1.30
  -2   0   9   -0.90    1.50
  -2  -1   9   42.20    4.80
   2  -1  -9   38.30    5.50
   2   1   9   39.40    4.70
   2   1  -9   45.40    4.70
   2  -1   9   31.80    4.90
  -2   1   9   42.00    4.70
   2   2   9   47.80    5.90
  -2  -2   9   58.99    6.20
  -2  -2   9   52.09    5.90
   2  -2  -9   53.99    7.40
  -2   2   9   56.89    6.70
   2  -2   9   56.29    4.90
   2  -2   9   59.49    6.60
  -2  -2  -9   60.09    7.00
   2   3   9    8.70    2.40
  -2  -3   9    8.90    2.60
   2  -3  -9   10.50    3.10
  -2  -3  -9    4.00    2.90
   2  -3   9    9.90    3.20
   2  -3   9    7.20    1.10
   2  -4  -9   11.50    4.00
   2   4   9    8.20    2.70
  -2  -4   9    9.50    2.90
   2  -4   9    6.10    1.60
   2  -4   9    4.40    3.00
  -2  -4  -9   10.50    4.10
   2  -5  -9    4.70    3.90
   2   5   9    6.30    2.50
  -2  -5   9    8.50    3.10
   2  -5   9    5.20    3.40
   2  -5   9    5.90    2.00
  -2  -5  -9    0.00    2.70
   2   6   9   27.80    4.70
  -2  -6   9   22.70    5.10
   2  -6  -9   16.80    5.70
  -2  -6  -9   24.60    4.80
   2  -6   9   21.10    5.50
  -2  -6  -9   21.70    5.90
   2  -7  -9   42.40    9.20
  -2  -7   9   53.39    8.10
   2  -7  -9   42.20    8.10
   2  -7   9   46.30    8.60
  -2  -7  -9   55.09    7.60
   2  -8  -9   22.60    7.80
  -2  -8   9   29.10    6.70
   2  -8  -9   35.90    7.90
   2  -8   9   12.00    5.90
   2  -9  -9   14.30    6.60
   2  -9  -9    9.50    6.10
   2  -9   9   12.20    7.20
   3   0   9   -2.60    1.50
   3   0  -9   -1.70    2.00
  -3   0   9    1.20    1.60
   3  -1  -9 1170.08   90.89
   3   1   9 1042.10   90.09
   3  -1   9 1068.79   90.29
   3   1  -9 1105.39   90.39
  -3   1   9 1074.89   90.39
   3   2   9   65.49    6.60
  -3  -2   9   58.89    6.40
   3  -2  -9   71.89    7.90
   3  -2   9   63.99    6.30
   3  -2   9   56.79    7.10
  -3  -3   9  312.27   27.70
   3  -3  -9  324.77   28.90
   3   3   9  335.37   27.60
   3  -3   9  325.07   27.30
   3  -3   9  315.27   28.40
  -3  -4   9   -0.90    1.70
   3   4   9    0.50    1.60
   3  -4  -9    0.40    2.90
   3  -4   9    0.40    1.50
   3  -4   9    1.40    2.50
   3  -5  -9  155.08   18.70
  -3  -5   9  195.18   17.40
   3   5   9  193.38   17.00
   3  -5   9  193.18   18.50
   3  -5   9  190.98   16.80
  -3  -6   9   13.10    3.70
   3  -6  -9    6.00    4.70
  -3  -6  -9   10.40    3.30
   3  -6   9   10.30    4.60
  -3  -7   9  311.07   29.10
   3  -7  -9  341.87   30.90
   3  -7  -9  335.47   31.80
   3  -7   9  317.27   30.40
   3  -8  -9    6.60    6.10
   3  -8  -9    5.10    4.80
   3  -8   9    2.50    4.80
   3  -9  -9  180.98   20.40
   3  -9  -9  129.59   19.10
   3  -9   9  173.18   18.80
   4   0  -9   -2.00    2.40
  -4   0   9   -1.80    0.70
   4   0   9   -0.70    1.50
  -4  -1   9    0.20    1.40
   4   1   9    0.70    1.30
   4  -1  -9    2.10    3.00
   4  -1   9    2.00    2.00
   4   1  -9    4.60    2.60
  -4   1   9   -1.20    0.60
   4  -2  -9  260.27   25.20
   4   2   9  296.47   24.00
  -4  -2   9  270.77   23.90
   4  -2   9  270.17   24.60
   4   2  -9  287.57   24.80
   4  -2   9  286.87   24.30
   4  -3  -9   16.40    4.50
  -4  -3   9   10.70    2.50
   4   3   9   15.60    2.70
   4  -3   9    7.70    3.30
   4  -3   9   17.60    3.30
   4  -4  -9    1.00    3.30
   4   4   9    2.60    1.70
  -4  -4   9    5.00    2.40
   4  -4   9    1.50    3.10
   4  -4   9    5.40    1.30
  -4  -5   9   44.10    6.20
   4  -5  -9   45.40    8.20
   4  -5   9   48.90    7.80
   4  -5   9   41.00    4.90
   4  -6  -9   48.10    9.40
  -4  -6   9   58.59    7.60
   4  -6   9   49.70    8.80
   4  -7  -9   72.99   11.40
   4  -7  -9   57.69   10.20
   4  -7   9   72.99   11.10
   4  -8  -9   43.70    9.60
   4  -8  -9   23.10    8.00
   4  -8   9   55.99   10.20
   4  -9  -9    6.30    5.90
   4  -9  -9    8.10    6.50
   4  -9   9    8.50    6.10
   5   0   9   -1.20    1.50
   5   0  -9   -4.40    1.90
  -5   0   9   -0.50    0.60
   5   1   9  761.92   67.69
  -5  -1   9  821.52   67.99
   5  -1  -9  947.61   69.99
   5   1  -9  843.02   69.09
   5  -1   9  754.42   68.29
  -5  -2   9  190.78   15.90
   5  -2  -9  161.38   17.60
   5  -2   9  160.58   16.50
   5   2  -9  182.78   17.10
   5  -2   9  192.38   16.30
  -5  -3   9  281.87   23.60
   5  -3  -9  275.97   25.90
   5   3   9  273.47   23.60
   5  -3   9  280.27   24.30
   5  -3   9  267.97   25.00
   5  -4  -9    6.30    3.90
   5  -4   9    2.00    3.20
   5  -4   9    2.10    1.00
   5  -5  -9  105.89   13.60
  -5  -5   9  112.79   10.30
   5  -5   9   93.39   10.10
   5  -5   9   98.79   11.90
   5  -6  -9   -1.40    3.80
   5  -6  -9    5.30    5.20
   5  -6   9    2.20    4.10
   5  -7  -9  148.59   18.40
   5  -7  -9  179.28   18.20
   5  -7   9  151.88   17.70
   5  -8  -9   20.50    7.60
   5  -8  -9    9.00    6.20
   5  -8   9    9.50    6.30
   5  -9  -9   78.29   13.00
   5  -9   9   46.70   10.40
   6   0   9    2.40    1.80
  -6   0   9   -1.20    0.70
   6   0  -9   -1.00    2.80
   6   1   9   45.70    5.30
  -6  -1   9   45.90    5.10
   6  -1  -9   78.89    8.80
   6   1  -9   36.10    6.90
   6  -1   9   53.09    6.20
   6  -1   9   54.09    5.90
   6  -2  -9    9.30    4.30
  -6  -2   9   12.40    2.60
   6   2  -9   14.30    4.20
   6  -2   9   10.40    3.30
  -6  -3   9   51.99    5.40
   6  -3  -9   78.09   10.50
   6  -3   9   53.29    8.10
   6  -4  -9  139.79   15.80
   6  -4   9  130.99   13.00
   6  -4   9  124.89   14.00
   6  -5  -9    0.50    5.20
   6  -5   9    3.00    3.90
   6  -5   9    3.00    2.50
   6  -6  -9    1.40    4.20
   6  -6  -9   -0.20    3.70
   6  -6   9    5.00    4.60
   6  -7  -9   -6.90    4.70
   6  -7  -9    6.90    5.50
   6  -7   9    9.10    5.50
   6  -8  -9   36.40   10.10
   6  -8  -9   33.50    8.60
   6  -8   9   18.40    7.60
  -7   0   9   -0.60    0.90
   7   0  -9   -3.80    2.50
   7   0   9    0.50    1.80
  -7  -1   9   38.90    4.10
   7   1   9   37.20    4.60
   7  -1   9   41.30    5.70
   7  -1   9   59.19    7.80
   7   1  -9   27.40    6.50
  -7  -2   9   37.80    4.20
   7  -2  -9   34.80    7.20
   7  -2   9   33.70    6.20
   7  -2   9   32.00    5.70
   7   2  -9   30.80    6.40
   7  -3  -9  686.43   58.49
   7  -3   9  643.64   56.79
   7  -4  -9   50.69   10.10
   7  -4   9   44.90    8.20
   7  -4   9   50.89    8.40
   7  -5  -9  179.38   21.00
   7  -5   9  198.88   19.80
   7  -5   9  187.18   18.90
   7  -6  -9   25.70    8.60
   7  -6  -9    1.30    4.50
   7  -6   9    9.20    5.00
   7  -7  -9   51.99   10.60
   7  -7  -9   62.49   12.60
   7  -7   9   80.89   12.30
   7  -8  -9    7.50    7.10
   7  -8  -9    7.90    5.70
   7  -8   9    5.70    6.10
  -8   0   9    0.60    1.60
   8   0   9    0.90    2.10
   8   0  -9   -0.60    3.50
  -8  -1   9  152.58   14.00
   8  -1   9  145.39   16.10
   8  -1   9  169.78   15.00
   8   1  -9  146.69   16.10
   8  -2  -9   19.90    6.30
   8  -2   9    6.60    3.30
   8  -2   9   24.10    5.50
   8   2  -9    8.20    4.40
   8  -3  -9  136.99   16.70
   8  -3   9  125.19   14.40
   8   3  -9  154.38   15.80
   8  -4  -9    7.00    5.60
   8  -4   9    7.90    4.60
   8  -4   9    4.10    3.90
   8  -5  -9    5.20    4.80
   8  -5  -9   -0.80    5.30
   8  -5   9    8.90    5.10
   8  -5   9   14.70    6.90
   8  -6  -9   19.00    6.80
   8  -6  -9   21.60    7.90
   8  -6   9   22.60    7.10
   8  -7  -9   -5.00    4.60
   8  -7  -9   -0.20    6.20
   8  -7   9    1.30    5.20
  -9   0   9   -0.50    2.70
   9   0  -9   -4.90    3.70
  -9  -1   9   43.60    5.30
   9  -1  -9   36.50    9.10
   9  -1   9   47.90    6.90
   9   1  -9   55.69    9.10
   9  -1   9   52.69    9.10
   9  -2  -9   79.09   13.20
   9   2  -9   96.29   13.20
   9  -2   9   89.59   12.60
   9  -2   9   97.19   10.60
   9  -3  -9  138.79   15.10
   9   3  -9   97.59   13.00
   9  -3   9  102.79   12.20
   9  -4  -9    2.50    4.00
   9  -4  -9   -4.70    4.30
   9  -4   9    0.60    4.90
   9  -4   9   -0.70    3.50
   9   4  -9    9.20    5.00
   9  -5  -9  203.58   25.30
   9  -5  -9  234.28   24.00
   9  -5   9  283.57   24.70
   9  -6  -9    3.90    4.60
   9  -6  -9   19.40    8.30
   9  -6   9    3.50    5.10
   9  -7  -9   28.10   11.00
   9  -7  -9   38.60   10.10
   9  -7   9   31.90    8.70
  10   0   9    8.00    5.00
  10   0  -9    1.10    4.50
 -10   0   9    2.40    3.00
  10  -1  -9    9.70    5.40
  10  -1   9   15.90    6.10
  10   1  -9    5.40    4.80
  10  -2  -9    5.70    5.30
  10   2  -9    1.50    4.40
  10  -2   9    3.50    3.30
  10  -2   9    3.80    4.90
  10  -3  -9    2.00    5.00
  10  -3  -9    0.40    3.40
  10  -3   9    2.10    3.40
  10  -3   9   -2.00    5.20
  10   3  -9    1.00    3.70
  10  -4  -9   -4.10    3.70
  10  -4  -9    6.40    6.30
  10   4  -9    5.60    4.50
  10  -4   9   -2.50    6.00
  10  -4   9    3.20    4.10
  10  -5  -9   57.59   12.40
  10  -5  -9   58.69   10.20
  10  -5   9   39.70    8.80
  10   5  -9   32.80    8.40
  10  -6  -9   11.10    5.80
  10  -6  -9   -3.80    6.80
  10  -6   9    8.60    5.90
  11   0   9    1.10    4.90
  11   0  -9    4.40    4.70
  11  -1  -9   86.89   17.20
 -11   1   9  136.49   15.10
  11  -1   9  168.08   17.50
  11   1  -9  166.08   17.30
  11  -2  -9   15.00    7.40
  11  -2  -9    6.00    4.20
  11  -2   9   21.10    7.10
  11   2  -9   20.60    6.20
  11  -3  -9   49.60   11.50
  11  -3  -9   40.50    8.40
  11  -3   9   33.70    9.20
  11   3  -9   61.59   11.30
  11  -3   9   62.69    9.30
  11  -4  -9   13.80    7.80
  11  -4  -9    2.90    4.40
  11  -4   9   18.30    6.80
  11  -4   9   -4.40    3.40
  11   4  -9    2.90    5.40
  11  -5  -9   30.00   10.60
  11  -5  -9   25.40    7.40
  11   5  -9   15.40    6.80
  11  -5   9   18.20    6.30
  12   0  -9    8.00    6.00
  12   0   9   -5.50    4.90
  12  -1  -9   40.80    9.80
  12   1  -9   26.40    8.10
  12  -1   9   31.60    8.40
  12  -2  -9    6.40    7.00
  12  -2   9   13.40    7.00
  12   2  -9    9.30    6.00
  12  -3  -9   63.39   13.50
  12   3  -9  101.59   14.60
  12  -3   9   33.40   10.20
  12  -4  -9    1.90    4.50
  12  -4  -9   11.90   10.00
  12   4  -9    9.30    5.80
  13   0  -9    9.70    6.40
  13   0   9  -11.60    5.60
  13  -1  -9   75.09   13.00
  13   1   9   53.69   12.30
  13   1  -9   40.20   10.20
  13  -1   9   50.99   11.40
  13  -2  -9   -9.10    6.90
  13   2   9    5.50    7.50
  13   2  -9   -5.20    5.60
  13  -2   9    5.20    6.40
  13  -3  -9    6.70    7.30
  13  -3   9    3.60    6.60
  13   3  -9   -4.90    5.00
   0   0  10 1788.32  137.59
   0   0 -10 1568.14  137.09
   0  -1  10    0.10    0.80
   0   1  10   -1.60    1.70
   0  -1  10    0.70    1.50
   0   1 -10    0.50    0.80
   0  -1 -10    0.70    1.60
   0  -1  10    0.60    1.90
   0  -2 -10 1293.07  110.29
   0   2  10 1362.96  109.89
   0  -2  10 1344.17  109.99
   0  -3  10    1.10    2.20
   0  -3 -10    3.40    2.80
   0   3  10    2.20    2.00
   0  -4  10 1506.75  124.59
   0   4  10 1560.94  124.49
   0  -4 -10 1444.16  125.09
   0  -5  10   -3.30    2.60
   0   5  10   -3.30    2.30
   0  -5 -10   -2.70    2.70
   0  -6  10  232.28   21.80
   0  -6 -10  227.58   22.80
   0   6  10  228.38   21.50
   0  -7  10    1.10    3.70
   0  -7 -10   -2.10    3.50
   0   7  10    2.10    2.90
   0  -7 -10   -2.90    4.00
   0  -8  10   16.90    5.60
   0  -8 -10    9.10    4.90
   0  -8 -10    8.80    5.80
   0  -9 -10    4.20    5.20
   0  -9  10   -4.50    5.10
   0  -9 -10   -0.20    5.10
   1   0  10  305.17   26.10
   1   0 -10  270.27   25.60
  -1   0 -10  303.57   25.70
  -1   0  10  328.47   26.20
   1   0  10  318.97   26.00
   1  -1 -10    4.20    2.20
   1   1  10   -3.20    1.60
  -1  -1  10    3.00    2.00
  -1  -1  10    0.80    1.70
   1  -1  10   -0.30    1.70
   1  -1  10    1.60    2.20
  -1   1  10   -1.20    1.80
   1   1 -10    0.20    1.00
  -1  -1 -10    1.00    1.80
   1  -1  10    1.00    0.70
  -1  -2  10  425.96   32.70
  -1  -2  10  382.36   32.60
   1  -2 -10  397.66   33.20
   1   2  10  380.96   32.40
  -1  -2 -10  388.46   33.10
  -1   2  10  323.57   32.50
   1  -3 -10   16.10    4.10
   1   3  10   15.70    3.40
  -1  -3  10   18.90    3.70
  -1   3 -10   18.50    2.20
   1  -3  10   17.30    4.00
  -1   3  10   10.50    3.40
  -1  -3 -10   18.00    4.20
  -1  -4  10    3.70    2.40
   1   4  10    0.40    2.20
   1  -4 -10    0.10    2.80
  -1  -4 -10    3.60    3.20
   1  -4  10    3.20    2.60
  -1  -5  10   10.70    3.70
   1  -5 -10   15.20    5.10
   1   5  10   13.00    3.40
  -1  -5 -10   21.20    5.30
   1  -5  10   13.40    4.10
  -1  -6  10   50.09    7.80
   1  -6 -10   62.69   10.00
   1   6  10   46.60    7.20
   1  -6  10   49.50    8.00
  -1  -6 -10   57.99    9.40
   1  -7 -10   63.49   10.50
   1  -7 -10   47.50    8.40
  -1  -7  10   48.10    8.00
   1   7  10   42.00    7.00
  -1  -7 -10   42.80    7.60
   1  -7  10   40.00    7.90
  -1  -7 -10   44.90    8.60
   1  -8 -10   11.70    6.20
   1  -8 -10   15.80    5.90
  -1  -8  10    7.70    4.40
  -1  -8 -10   15.00    5.20
  -1  -8 -10    5.60    5.20
   1  -8  10    8.80    4.80
   1  -9 -10   13.10    5.90
   1  -9 -10    3.60    5.50
  -1  -9  10   11.80    5.70
   1  -9  10    5.80    5.40
  -2   0  10  165.28   13.90
   2   0  10  160.58   13.80
   2   0  10  150.08   14.00
   2   0 -10  139.59   13.70
  -2  -1  10   28.80    4.10
   2  -1 -10   26.90    4.40
   2   1  10   27.70    4.10
   2   1 -10   33.60    3.80
   2  -1  10   22.00    3.90
  -2   1  10   22.40    3.60
  -2  -2  10  228.88   20.10
   2   2  10  235.98   20.20
   2  -2 -10  214.18   20.80
  -2  -2  10  253.47   20.30
   2  -2  10  246.38   19.20
   2  -2  10  217.68   20.40
  -2   2  10  186.28   20.20
  -2  -2 -10  224.38   20.70
   2   2 -10  243.88   19.90
  -2  -3  10   65.09    7.30
   2  -3 -10   57.99    8.50
   2   3  10   64.69    7.10
   2  -3  10   71.29    5.90
   2  -3  10   69.99    7.90
  -2  -3 -10   60.39    8.20
   2  -4 -10  241.88   22.20
  -2  -4  10  232.78   20.80
   2   4  10  225.18   20.60
   2  -4  10  252.17   21.60
  -2  -4 -10  238.18   22.10
   2  -4  10  222.38   19.80
   2   5  10   54.49    6.50
   2  -5 -10   44.70    8.10
  -2  -5  10   54.29    6.90
  -2  -5 -10   41.80    7.50
   2  -5  10   36.60    6.80
   2  -5  10   36.90    5.00
  -2  -6  10  239.68   25.40
   2   6  10  300.47   25.20
   2  -6 -10  294.47   27.50
   2  -6  10  318.47   26.60
  -2  -6 -10  262.17   27.00
  -2  -7  10    4.30    4.20
   2  -7 -10    9.30    5.30
   2  -7 -10   13.20    4.90
  -2  -7 -10   11.40    3.80
   2  -7  10    1.10    3.70
  -2  -7 -10   18.10    6.30
  -2  -8  10  196.08   20.80
   2  -8 -10  196.98   21.80
   2  -8 -10  243.78   23.80
   2  -8  10  223.78   22.00
   2  -9 -10   55.99   10.70
   2  -9 -10   56.09   11.20
   2  -9  10   62.09   11.10
   3   0  10  183.78   20.10
   3   0 -10  224.08   20.50
   3   0  10  255.27   20.20
  -3   0  10  260.27   20.20
   3  -1 -10   17.50    3.90
   3   1  10   15.40    3.10
  -3  -1  10   21.70    3.40
   3   1 -10   21.90    3.80
  -3   1  10   20.50    2.50
   3  -1  10   11.90    3.20
   3  -2 -10   94.09    9.40
  -3  -2  10   85.99    7.90
   3   2  10   83.29    8.00
   3  -2  10   82.39    7.50
  -3   2  10   60.79    8.20
   3  -2  10   85.59    8.60
   3   2 -10   67.59    7.90
  -3  -3  10   78.59    8.60
   3  -3 -10   75.09    9.80
   3   3  10   93.99    8.70
   3  -3  10   87.29    8.00
   3  -3  10   92.89    9.50
   3   4  10   22.30    3.80
   3  -4 -10   19.30    5.10
  -3  -4  10   27.00    4.40
   3  -4  10   23.90    3.40
   3  -4  10   17.70    4.50
   3   5  10    4.80    2.60
   3  -5 -10    6.90    3.90
  -3  -5  10    2.80    2.80
   3  -5  10    0.80    3.20
   3  -5  10    7.90    2.00
   3  -6 -10   11.20    5.50
  -3  -6  10   14.90    4.20
   3  -6  10    8.30    4.40
  -3  -6 -10   16.20    4.00
   3  -7 -10   26.50    7.80
   3  -7 -10   23.30    6.70
  -3  -7  10   30.40    6.00
   3  -7  10   23.90    6.50
   3  -8 -10   13.10    5.90
   3  -8 -10   20.20    7.50
   3  -8  10   16.60    6.40
   3  -9 -10    1.00    5.00
   3  -9 -10    9.20    6.20
   3  -9  10   -4.10    4.70
  -4   0  10 2486.75  183.28
   4   0 -10 2213.18  183.88
   4   0  10 2007.50  182.88
   4  -1 -10   14.20    4.20
   4   1  10    6.80    2.50
  -4  -1  10   11.80    2.30
   4   1 -10   17.30    3.60
  -4   1  10    6.40    1.60
   4  -1  10   12.50    3.00
   4   2  10  894.71   76.99
  -4  -2  10  862.61   76.99
   4  -2 -10  992.30   78.59
   4   2 -10  971.30   77.89
   4  -2  10  859.71   77.59
   4  -2  10 1015.80   77.39
   4   3  10   42.70    4.80
  -4  -3  10   35.20    5.00
   4  -3 -10   40.40    7.20
   4  -3  10   40.60    5.20
   4  -3  10   53.19    6.80
  -4  -4  10  305.17   26.80
   4   4  10  305.47   26.50
   4  -4  10  300.07   26.60
   4  -4  10  332.37   28.20
   4  -5 -10   66.79   10.10
  -4  -5  10   60.79    7.20
   4  -5  10   62.69    9.30
   4  -5  10   56.49    6.10
  -4  -6  10  300.47   26.70
   4  -6 -10  330.07   29.80
   4  -6  10  270.27   27.90
   4  -7 -10    6.80    5.00
   4  -7 -10   14.80    6.10
   4  -7  10    3.10    4.20
   4  -8 -10  187.58   21.10
   4  -8 -10  177.68   19.80
   4  -8  10  173.58   19.60
   4  -9 -10   29.10    8.20
   4  -9 -10   33.20    9.70
   4  -9  10   28.60    8.70
   5   0  10   59.99    6.20
   5   0 -10   67.09    7.70
  -5   0  10   49.60    5.60
   5  -1 -10   31.00    6.00
  -5  -1  10   30.20    3.80
   5   1  10   38.00    4.70
  -5   1  10   41.20    4.60
   5  -1  10   37.70    5.40
   5   1 -10   38.20    6.00
   5  -2 -10   14.20    4.70
  -5  -2  10   13.40    2.70
   5  -2  10    9.40    3.20
   5   2 -10   14.90    3.70
   5  -2  10    9.40    1.50
   5   3  10   -0.60    1.50
   5  -3 -10    2.50    3.30
  -5  -3  10    1.40    1.50
   5  -3  10    0.60    2.90
   5  -3  10    0.30    1.00
   5  -4 -10   15.80    5.20
   5  -4  10   14.80    1.90
   5  -4  10   13.70    4.70
   5  -5 -10    7.00    5.30
  -5  -5  10    9.80    2.90
   5  -5  10    6.50    1.40
   5  -5  10   10.50    4.50
   5  -6 -10   10.20    5.80
   5  -6  10   13.70    5.20
   5  -7 -10   36.10    8.80
   5  -7 -10   40.60    8.80
   5  -7  10   43.40    9.00
   5  -8 -10    7.40    6.80
   5  -8 -10    1.20    5.70
   5  -8  10    2.00    5.80
  -6   0  10  288.77   25.70
   6   0 -10  289.97   27.00
   6   0  10  306.87   25.60
   6   1  10  143.29   11.90
   6  -1 -10   98.89   13.80
  -6  -1  10  125.39   11.70
   6  -1  10  162.08   12.90
   6   1 -10  125.09   13.30
  -6   1  10  116.09   12.50
  -6  -2  10  651.53   53.49
   6  -2 -10  635.14   55.49
   6  -2  10  639.54   54.29
   6   2 -10  646.54   54.99
   6  -2  10  628.04   54.19
   6  -3 -10    8.20    4.60
  -6  -3  10   16.70    2.80
   6  -3  10    5.90    3.60
   6  -3  10   17.70    2.90
   6  -4 -10  220.18   22.30
   6  -4  10  196.98   20.60
   6  -4  10  222.28   19.70
   6  -5 -10   20.20    6.60
   6  -5  10    7.40    3.10
   6  -5  10    4.40    4.20
   6  -6 -10    6.10    5.70
   6  -6 -10    8.00    4.70
   6  -6  10   -1.10    4.10
   6  -7 -10   13.40    6.30
   6  -7 -10    4.60    5.30
   6  -7  10    3.20    4.70
   6  -8 -10   86.89   14.30
   6  -8 -10   40.90   10.20
   6  -8  10   71.39   12.40
  -7   0  10    2.40    1.40
   7   0 -10    8.20    3.70
   7   0  10    4.50    2.40
  -7  -1  10   22.70    3.00
   7   1  10   18.30    3.20
   7  -1 -10   32.90    6.60
   7  -1  10    5.60    3.60
   7  -1  10   10.50    3.50
  -7   1  10   20.30    4.50
   7   1 -10   17.60    5.10
   7  -2 -10   44.80    8.20
  -7  -2  10   42.10    4.80
   7  -2  10   46.20    6.90
   7  -2  10   62.49    7.40
   7   2 -10   51.49    8.10
   7  -3 -10   -2.20    4.60
   7  -3  10    6.10    3.60
   7  -3  10   -5.20    2.60
   7   3 -10    0.90    3.40
   7  -4 -10  113.19   14.90
   7  -4  10   97.69   11.10
   7  -4  10   70.69   11.10
   7  -5 -10    8.00    5.70
   7  -5  10    0.80    4.20
   7  -6 -10    4.20    4.80
   7  -6 -10    0.70    5.60
   7  -6  10    3.70    4.40
   7  -7 -10   -0.70    5.60
   7  -7 -10    5.60    5.20
   7  -7  10    4.20    5.40
   7  -8 -10    6.20    7.30
   7  -8 -10    4.90    6.20
   7  -8  10   -3.90    6.00
   8   0  10  112.39   10.70
   8   0 -10   84.49   12.20
  -8   0  10  122.09   11.20
  -8  -1  10    1.90    1.00
   8  -1 -10   -1.40    3.90
   8  -1  10    2.00    3.70
   8  -1  10    1.00    2.50
   8   1 -10    2.80    3.80
  -8   1  10    0.70    2.60
   8  -2 -10  292.77   28.40
   8  -2  10  280.87   26.50
   8  -2  10  280.77   27.20
   8   2 -10  322.37   28.00
   8  -3 -10   46.40    9.40
   8   3 -10   50.39    9.30
   8  -3  10   52.09    8.20
   8  -3  10   66.39    9.60
   8  -4 -10  389.36   38.80
   8  -4  10  403.76   36.90
   8  -4  10  424.46   37.00
   8  -5 -10   31.30    8.60
   8  -5  10   30.20    7.20
   8  -6 -10  130.69   15.30
   8  -6 -10   93.09   17.20
   8  -6  10  141.99   15.70
   8  -7 -10    3.40    6.40
   8  -7 -10    0.50    5.00
   8  -7  10   -1.30    5.10
  -9   0  10   50.09    7.40
   9   0 -10   55.39    9.90
  -9  -1  10   19.00    3.70
   9  -1 -10   13.30    6.70
  -9   1  10   11.10    4.70
   9   1 -10   14.10    5.30
   9  -1  10   22.90    6.40
   9  -1  10   27.90    4.90
   9  -2 -10   10.40    4.90
   9  -2  10   -1.30    3.60
   9   2 -10   -0.20    3.50
   9  -2  10   -2.20    3.10
   9  -3 -10   20.00    7.00
   9  -3  10   22.20    7.00
   9   3 -10   18.70    5.80
   9  -3  10   20.30    5.40
   9  -4 -10    2.80    6.10
   9  -4  10   -4.00    3.60
   9   4 -10   -3.30    3.30
   9  -4  10    5.10    5.10
   9  -5 -10   20.70    8.10
   9  -5 -10   13.60    5.80
   9  -5  10   10.40    5.40
   9  -6 -10    7.90    7.70
   9  -6 -10   -3.40    4.60
   9  -6  10    2.40    5.20
   9  -7 -10    2.20    5.80
   9  -7 -10   -0.20    7.70
   9  -7  10   -1.00    5.50
  10   0 -10   44.00    9.60
 -10   0  10   50.49    7.50
  10   0  10   59.79   10.00
  10  -1 -10    4.40    5.70
  10   1 -10    9.80    5.50
  10  -1  10    7.20    6.10
 -10   1  10   -0.70    2.90
  10  -2 -10   88.59   14.30
  10  -2  10   96.69   11.30
  10   2 -10   81.79   13.20
  10  -2  10  114.79   13.20
  10  -3 -10   29.30    7.90
  10  -3  10   30.40    8.20
  10  -3  10   34.00    6.90
  10   3 -10   32.20    7.90
  10  -4 -10  168.98   17.60
  10  -4 -10  170.38   19.30
  10  -4  10  138.09   17.80
  10   4 -10  149.29   17.80
  10  -4  10  148.39   16.80
  10  -5 -10   17.80    6.60
  10  -5 -10   37.70   11.10
  10  -5  10   34.00    7.90
  10   5 -10   18.90    6.70
  10  -6 -10   33.50   11.40
  10  -6 -10   36.50    8.70
  10  -6  10   59.19   10.40
  11   0  10    2.80    5.10
  11   0 -10    1.40    5.60
  11  -1 -10   71.89   13.00
  11   1 -10   65.69   11.90
  11  -1  10  112.09   13.20
 -11   1  10   72.49   10.70
  11  -2 -10   20.20    7.80
  11   2 -10    2.40    4.30
  11  -2  10    8.40    6.10
  11  -3 -10   29.50    7.10
  11  -3 -10   32.50    9.20
  11  -3  10   21.00    5.80
  11  -3  10   26.50    7.90
  11   3 -10   12.20    6.10
  11  -4 -10   -1.30    3.80
  11  -4 -10   -1.80    5.50
  11  -4  10    1.00    4.60
  11   4 -10    0.40    4.40
  11  -4  10   -3.80    7.80
  11  -5 -10    4.90    8.10
  11   5 -10   18.10    6.90
  11  -5  10   23.40    6.70
  12   0  10  121.09   18.30
  12   0 -10  158.28   18.20
  12  -1 -10    9.20    6.70
  12   1  10   16.80    8.10
  12   1 -10    9.70    6.30
  12  -1  10   18.80    7.10
  12  -2 -10   49.99   11.10
 -12   2  10   49.40    8.50
  12   2 -10   54.79   11.00
  12  -2  10   19.20    7.90
  12  -3 -10   13.00    8.00
  12  -3  10    8.60    7.00
  12   3 -10    0.80    4.90
  12  -4 -10    7.90    5.60
  12  -4 -10    7.70    8.30
  12   4 -10   -5.80    4.60
  13   0  10   28.00    9.80
  13   0 -10   45.90   11.30
  13   1  10    9.40    7.20
  13  -1 -10    3.10    7.40
  13  -1  10   17.20    8.10
  13   1 -10   -4.30    6.00
  13   2  10    4.80    7.80
  13  -2 -10   -3.90    7.20
  13  -2  10   -6.00    6.20
  13   2 -10    0.80    5.00
  13  -3 -10    4.30    6.80
  13   3 -10    0.70    5.10
  13  -3  10    6.40    6.90
   0   0  11    1.30    2.10
   0   0 -11    1.60    1.40
   0   1 -11   -0.90    0.80
   0   1  11   -1.60    2.00
   0  -1 -11   -3.60    1.70
   0  -1  11   -3.90    1.00
   0  -1  11   -1.50    2.00
   0   2  11    0.70    2.20
   0  -2 -11    6.40    2.60
   0  -2  11    4.40    2.50
   0  -2  11   -0.60    0.70
   0   3 -11   -0.80    0.50
   0  -3  11    1.90    2.30
   0  -3 -11    0.70    2.50
   0   3  11   -1.30    2.00
   0  -4 -11  179.58   17.40
   0  -4  11  188.78   16.80
   0   4  11  160.88   16.20
   0   5  11   -1.10    2.20
   0  -5  11    1.80    2.80
   0  -5 -11   -0.90    2.80
   0  -6 -11    0.20    4.30
   0  -6  11    0.20    2.90
   0   6  11    1.00    3.20
   0  -7  11    1.10    3.60
   0   7  11    4.50    3.20
   0  -7 -11   -4.70    3.00
   0  -7 -11   -0.20    4.30
   0  -8 -11   26.20    7.80
   0  -8 -11   25.00    6.90
   0  -8  11   47.60    8.20
   0  -9 -11   -4.90    4.40
   0  -9  11    2.30    4.40
   0  -9 -11    3.20    5.20
   1   0  11    1.30    2.00
  -1   0 -11    2.20    1.50
   1   0 -11   -0.70    1.20
  -1   0  11    0.30    1.40
   1   0  11   -2.90    1.60
   1  -1 -11  469.85   41.70
  -1  -1  11  468.35   41.50
   1   1  11  524.25   41.70
  -1  -1  11  493.25   41.60
  -1  -1 -11  491.45   41.70
   1   1 -11  497.15   41.00
   1  -1  11  451.95   41.60
  -1   1  11  550.04   41.80
   1   2  11   46.20    5.20
  -1  -2  11   45.70    4.80
   1  -2 -11   33.50    5.70
  -1  -2  11   30.60    5.10
   1   2 -11   42.20    4.10
   1  -2  11   33.20    5.40
  -1  -2 -11   36.60    6.10
  -1   2  11   40.30    5.60
   1  -3 -11  423.06   35.10
   1   3  11  387.96   34.00
  -1  -3  11  370.86   34.00
  -1  -3 -11  388.26   35.00
  -1   3  11  407.96   34.50
   1  -3  11  416.66   34.60
   1  -4 -11  249.58   22.80
   1   4  11  241.48   21.50
  -1  -4  11  251.47   21.80
  -1   4  11  234.98   21.90
  -1  -4 -11  252.77   22.70
   1  -4  11  211.58   21.80
   1  -5 -11  158.58   17.00
  -1  -5  11  181.88   16.10
   1   5  11  166.58   15.60
  -1  -5 -11  156.08   16.80
   1  -5  11  148.89   16.00
  -1   5  11  163.98   16.30
  -1  -6  11   16.20    4.70
   1   6  11   12.20    4.00
   1  -6 -11   17.10    6.00
   1  -6  11   27.50    6.00
  -1  -6 -11   23.40    6.70
   1  -7 -11   26.10    6.50
   1  -7 -11   41.90    8.90
  -1  -7  11   33.10    7.20
   1   7  11   26.90    5.80
   1  -7  11   28.90    7.00
  -1  -7 -11   32.00    6.40
  -1  -7 -11   37.30    9.00
  -1   7  11   42.50    7.20
   1  -8 -11    1.70    4.20
   1  -8 -11    6.80    4.60
  -1  -8  11    7.90    4.20
  -1  -8 -11    7.50    5.40
  -1   8  11    1.30    3.80
   1  -8  11   -3.60    3.80
  -1  -8 -11    6.50    4.60
   1  -9 -11   35.80    9.60
  -1  -9  11   40.40    8.00
   1  -9 -11   21.70    7.00
   1  -9  11   21.80    7.90
  -2   0  11    1.00    1.20
   2   0  11   -1.80    1.60
   2   0  11   -1.70    1.90
   2   0 -11    0.20    1.50
   2   1  11    2.20    2.10
   2  -1 -11    2.50    2.50
  -2  -1  11   -2.30    1.30
   2   1 -11   -0.50    1.40
   2  -1  11    0.90    1.90
   2  -1  11    1.20    2.50
  -2   1  11    0.00    0.60
  -2  -1 -11    1.80    2.10
   2  -2 -11   33.90    6.00
  -2  -2  11   48.40    5.60
   2   2  11   43.60    4.90
  -2  -2  11   41.30    4.50
  -2   2  11   26.00    5.10
   2   2 -11   30.30    4.20
  -2  -2 -11   41.90    6.00
   2  -2  11   34.70    5.40
  -2  -3  11   15.30    3.70
   2  -3 -11   21.20    4.90
   2   3  11   14.60    3.40
  -2  -3 -11   27.50    5.30
  -2   3  11   18.80    4.20
   2  -3  11   26.70    4.70
   2  -3  11   19.50    1.90
   2   4  11   23.00    4.00
  -2  -4  11   11.70    3.30
   2  -4 -11   16.40    4.90
   2  -4  11   12.40    4.10
  -2  -4 -11   15.40    4.20
   2  -4  11   16.30    2.00
   2   5  11   36.80    6.00
   2  -5 -11   34.50    7.20
  -2  -5  11   58.99    7.30
  -2  -5 -11   46.40    8.30
   2  -5  11   38.40    6.90
   2  -5  11   43.90    4.80
   2  -6 -11    2.70    3.90
   2   6  11    2.60    2.70
  -2  -6  11    5.50    3.60
   2  -6  11    5.00    4.00
  -2  -6 -11    6.60    4.90
   2  -7 -11   20.40    6.90
   2  -7 -11    7.20    4.80
  -2  -7  11   12.70    4.70
  -2  -7 -11   17.70    4.90
  -2  -7 -11   15.30    6.40
   2  -7  11    9.40    5.20
   2  -8 -11    8.50    5.50
  -2  -8  11    4.20    4.30
   2  -8 -11    9.70    5.00
   2  -8  11    2.10    4.30
   2  -9 -11   12.70    6.70
   2  -9 -11   26.70    8.00
  -2   9  11   17.20    5.90
   2  -9  11   14.00    6.60
   3   0  11    2.20    1.80
   3   0  11   -0.90    2.00
   3   0 -11   -4.20    1.60
  -3   0  11   -0.30    0.70
   3  -1 -11  261.77   24.20
   3   1  11  293.57   23.70
  -3  -1  11  234.08   23.30
   3  -1  11  251.27   23.60
   3   1 -11  300.57   23.80
  -3   1  11  290.27   23.70
   3   2  11   71.69    8.00
   3  -2 -11   81.69    9.30
  -3  -2  11   74.79    7.70
   3  -2  11   99.99    9.00
  -3   2  11   85.69    8.70
   3   2 -11   81.39    8.10
   3  -2  11   73.99    7.40
   3   3  11  189.98   16.70
   3  -3 -11  180.08   18.20
  -3  -3  11  170.38   16.40
  -3  -3  11  193.98   16.90
   3  -3  11  198.38   17.70
   3  -3  11  183.58   15.90
  -3  -4  11   37.70    5.70
   3  -4 -11   43.50    7.80
   3   4  11   40.80    5.60
   3  -4  11   35.50    6.40
   3  -4  11   39.60    4.30
   3   5  11  393.36   32.70
  -3  -5  11  354.16   32.80
   3  -5 -11  375.66   34.90
   3  -5  11  386.86   33.90
  -3  -6  11    5.80    3.40
   3  -6 -11    5.00    4.40
   3  -6  11    2.60    3.80
   3  -7 -11  260.67   24.60
   3  -7 -11  224.88   25.10
  -3  -7  11  258.37   23.40
   3  -7  11  246.58   24.30
   3  -8 -11   26.70    7.60
   3  -8 -11   18.10    6.90
   3  -8  11   26.20    7.50
   3  -9 -11   61.39   12.30
   3  -9 -11   64.49   12.20
   3  -9  11   64.59   12.00
   4   0  11    2.10    1.80
   4   0 -11    3.10    3.00
   4   1  11   60.69    7.20
  -4  -1  11   74.39    6.90
   4  -1 -11   66.09    8.30
  -4   1  11   69.99    7.10
   4   1 -11   65.99    7.80
   4   2  11    8.60    2.40
   4  -2 -11    5.70    3.20
  -4  -2  11   13.40    2.30
   4  -2  11    3.30    2.50
   4   2 -11   15.00    3.50
  -4   2  11    6.50    2.60
   4  -2  11    6.10    2.40
   4  -3 -11   22.10    5.60
   4   3  11   37.50    4.70
  -4  -3  11   40.00    4.20
   4  -3  11   27.50    4.40
   4  -3  11   39.90    6.20
   4   4  11    5.60    2.40
   4  -4 -11    6.70    3.90
  -4  -4  11    9.00    2.90
   4  -4  11    4.10    3.40
   4  -4  11    8.90    2.40
  -4  -5  11    8.50    3.00
   4  -5 -11    4.80    5.00
   4  -5  11    2.10    3.60
  -4  -6  11   -0.10    2.70
   4  -6 -11    5.40    5.10
   4  -6  11    5.80    4.50
   4  -7 -11    7.90    5.10
   4  -7 -11   -0.40    5.50
   4  -7  11    0.40    3.80
   4  -8 -11   11.30    6.10
   4  -8 -11    0.80    4.60
   4  -8  11    2.60    5.30
   4  -9 -11    0.50    5.40
   4  -9 -11    4.90    6.90
   4  -9  11    4.60    6.00
   5   0  11    1.40    1.80
   5   0 -11   -1.50    2.60
  -5   0  11    0.70    0.70
   5   1  11  485.95   38.40
   5  -1 -11  445.26   39.90
  -5  -1  11  463.35   38.50
   5   1 -11  414.86   39.20
   5  -1  11  457.05   38.90
  -5   1  11  460.45   39.00
  -5  -2  11    1.30    0.90
   5  -2 -11    5.90    3.80
   5   2  11    0.40    2.00
   5  -2  11    1.70    0.90
   5  -2  11    1.50    2.20
   5   2 -11    1.50    2.30
   5  -3 -11   75.49   10.00
   5   3  11   59.09    6.40
  -5  -3  11   57.39    6.10
   5  -3  11   56.59    8.20
   5  -3  11   57.09    6.10
   5  -4 -11   -4.80    2.30
   5  -4  11   -2.10    2.10
   5  -4  11    0.00    1.00
  -5  -5  11   13.80    3.70
   5  -5 -11   18.70    6.40
   5  -5  11   17.90    5.30
   5  -6 -11   20.80    7.30
   5  -6  11   13.80    5.50
   5  -7 -11  241.58   21.90
   5  -7 -11  199.68   22.60
   5  -7  11  172.38   20.80
   5  -8 -11   13.10    7.10
   5  -8 -11    6.90    6.70
   5  -8  11    6.70    6.10
  -6   0  11   -0.40    0.70
   6   0 -11   -2.60    2.70
   6   0  11   -0.40    1.70
   6  -1 -11    4.40    3.90
   6   1  11    2.40    1.70
   6   1 -11    1.70    2.40
  -6   1  11   -0.10    2.00
   6  -1  11    2.40    2.20
  -6  -2  11   63.99    6.40
   6  -2 -11   73.49    9.20
   6  -2  11   65.59    6.70
   6   2 -11   53.29    8.30
   6  -2  11   69.99    8.00
   6  -3 -11   16.90    5.70
  -6  -3  11   15.00    2.90
   6  -3  11   14.40    2.80
   6   3 -11   14.60    4.70
   6  -3  11   21.30    5.00
   6  -4 -11   26.50    6.50
   6  -4  11   13.10    4.80
   6  -4  11   16.60    2.60
   6  -5 -11   -2.10    4.60
   6  -5  11    6.40    4.30
   6  -6 -11    9.70    5.50
   6  -6  11   -0.60    4.20
   6  -7 -11   -4.10    4.40
   6  -7 -11   10.70    5.90
   6  -7  11    3.20    5.40
   6  -8 -11   -1.00    5.00
   6  -8 -11   -1.50    4.50
   6  -8  11   -5.40    4.60
   7   0  11    0.90    1.80
  -7   0  11    0.60    1.30
   7   0 -11    3.80    3.70
   7   1  11  216.48   21.10
  -7  -1  11  237.18   21.40
   7  -1 -11  224.58   23.60
   7  -1  11  226.58   22.00
   7   1 -11  281.47   23.60
   7  -1  11  279.27   23.30
  -7   1  11  272.77   22.80
  -7  -2  11   96.99    9.20
   7  -2 -11   90.99   11.90
   7  -2  11  125.09   11.40
   7   2 -11   93.49   11.40
   7  -2  11   92.29   10.70
   7  -3 -11  416.96   37.10
   7   3 -11  409.96   36.00
   7  -3  11  372.76   35.20
   7  -4 -11   29.20    7.80
   7  -4  11   26.40    6.40
   7  -4  11   30.40    6.00
   7  -5 -11  242.98   28.50
   7  -5  11  330.17   27.80
   7  -6 -11  110.89   15.80
   7  -6 -11   91.39   13.60
   7  -6  11  101.09   14.20
   7  -7 -11   58.89   12.00
   7  -7 -11   36.30    8.90
   7  -7  11   42.20    9.40
   7  -8 -11    9.60    8.50
   7  -8 -11   23.70    8.00
   7  -8  11   18.10    6.90
  -8   0  11    1.60    2.60
   8   0 -11   -1.10    3.50
   8   0  11   -2.10    1.80
   8  -1 -11   -0.50    3.70
  -8  -1  11   -1.20    1.10
   8  -1  11    0.70    2.50
   8   1 -11   -1.70    3.20
   8  -1  11    2.80    4.00
  -8   1  11    9.60    3.70
  -8  -2  11   28.50    4.40
   8  -2 -11   24.00    7.20
   8   2 -11   18.70    5.80
   8  -2  11   25.70    5.40
   8  -2  11   30.40    6.30
   8  -3 -11   18.00    6.90
   8  -3  11   30.90    5.70
   8  -3  11   14.30    5.70
   8   3 -11   12.80    4.90
   8  -4 -11   11.20    5.70
   8  -4  11    6.40    4.60
   8   4 -11    7.00    4.40
   8  -4  11    8.40    4.80
   8  -5 -11    5.70    5.50
   8  -5  11    4.00    4.30
   8  -6 -11   -0.70    4.10
   8  -6 -11    7.30    6.40
   8  -6  11    6.50    5.20
   8  -7 -11   -0.30    5.20
   8  -7 -11    4.00    6.40
   8  -7  11    6.60    5.60
   9   0 -11   -3.60    4.00
  -9   0  11   -1.10    2.50
  -9  -1  11    9.60    2.70
   9  -1 -11    9.40    6.00
   9   1 -11    3.60    3.90
   9  -1  11   18.70    5.70
   9  -1  11    8.30    3.50
  -9   1  11    7.90    3.80
   9  -2 -11  166.88   18.10
   9  -2  11  136.59   16.30
   9  -2  11  147.79   15.20
   9   2 -11  150.98   16.60
   9  -3 -11  352.66   34.40
   9  -3  11  359.66   31.90
   9   3 -11  342.07   32.90
   9  -3  11  344.47   32.80
   9  -4 -11   -0.30    5.80
   9   4 -11    4.00    4.00
   9  -4  11    3.40    4.70
   9  -4  11   -2.00    4.30
   9  -5 -11  154.78   20.10
   9  -5 -11  134.29   15.60
   9   5 -11  143.49   16.10
   9  -5  11  106.09   15.90
   9  -6 -11    4.20    7.20
   9  -6 -11    4.90    5.50
   9  -6  11   -0.30    4.60
   9  -7 -11   23.90   11.10
   9  -7 -11   32.40    9.10
   9  -7  11   44.00    9.80
  10   0 -11   11.30    4.90
 -10   0  11   -2.40    2.70
  10   0  11    4.50    5.00
  10  -1 -11   40.30    9.30
  10  -1  11   30.10    7.50
 -10   1  11   34.40    6.60
  10   1 -11   21.70    6.90
  10  -2 -11   15.90    6.70
  10  -2  11   17.30    5.20
  10  -2  11   19.20    6.40
  10   2 -11   10.40    5.60
  10  -3 -11    8.30    6.30
  10   3 -11    4.00    4.50
  10  -3  11   -0.20    3.00
  10  -3  11   -2.50    5.20
  10  -4 -11    7.70    7.10
  10   4 -11   -2.90    3.60
  10  -4  11    3.60    4.10
  10  -5 -11    9.70    5.40
  10  -5 -11    6.20    8.50
  10   5 -11   10.40    5.50
  10  -5  11    1.20    4.50
  10  -6 -11    7.70    5.70
  10  -6 -11    7.70    7.90
  10   6 -11    7.30    5.50
  10  -6  11    1.30    5.20
  11   0  11    6.10    5.60
  11   0 -11    3.20    4.20
 -11   1  11  616.14   54.39
  11  -1  11  638.14   56.29
  11   1 -11  627.44   56.49
  11  -2 -11   23.90    8.60
  11  -2  11   41.80    8.90
  11   2 -11   37.10    8.30
 -11   2  11   23.60    6.60
  11  -3 -11   70.89   13.00
  11  -3 -11   76.39   10.60
  11  -3  11   38.90    9.70
  11  -3  11   90.19   11.20
  11   3 -11   51.09   10.40
  11  -4 -11   10.00    6.60
  11  -4 -11    9.10    5.00
  11  -4  11    0.50    4.10
  11   4 -11   -1.70    4.60
  11  -5 -11  132.69   20.50
  11  -5 -11  134.19   16.80
  11  -5  11  138.79   16.60
  11   5 -11  159.08   18.60
  12   0 -11   11.90    6.60
  12   0  11   -5.50    5.60
  12  -1 -11   32.30    9.90
  12   1  11   45.90   10.60
  12  -1  11   34.40    8.70
  12   1 -11   19.10    7.40
  12  -2 -11   -0.20    5.40
  12   2 -11   -2.90    4.40
 -12   2  11    1.60    4.30
  12  -2  11    7.60    6.00
  12  -3 -11   24.70    9.70
  12  -3  11   26.10    8.40
  12   3 -11   19.00    7.00
  12  -4 -11    9.30    9.30
  12  -4 -11   33.50    7.60
  12   4 -11   10.30    6.90
  13   0 -11   -4.40    5.60
  13   0  11   -6.00    5.40
  13   1  11  115.99   17.60
  13  -1 -11   80.29   15.60
  13  -1  11   88.89   14.60
  13   1 -11   73.29   14.20
  13  -2 -11   21.50    9.10
  13   2  11   28.70   10.30
  13  -2  11   -4.10    5.90
  13   2 -11   17.90    7.90
  13  -3 -11   67.09   13.40
  13  -3  11   86.39   17.10
  13   3 -11   56.19   12.00
 -13   3  11   77.79   11.80
   0   0  12 1189.58   96.59
   0   0 -12 1148.39   96.09
   0   1 -12   -1.80    0.70
   0   1  12   -1.10    2.00
   0  -1 -12   -0.60    1.80
   0  -1  12   -1.20    0.60
   0  -1  12   -0.20    1.50
   0  -2  12 1898.21  184.08
   0   2  12 2555.84  184.38
   0  -2 -12 2237.18  184.58
   0  -2  12 2291.37  184.28
   0  -3 -12    0.50    2.60
   0   3  12    2.50    2.40
   0  -3  12   -1.10    2.10
   0  -4  12  779.02   72.19
   0   4  12  885.01   72.19
   0  -4 -12  921.41   73.29
   0   5  12   -1.50    2.70
   0  -5  12    2.00    3.00
   0  -5 -12    0.50    3.30
   0  -6 -12   76.69   11.40
   0   6  12   53.59    8.50
   0  -6  12   69.69    9.60
   0   7  12   -2.60    3.10
   0  -7 -12   -3.50    4.10
   0  -7  12   -0.40    4.20
   0  -8  12   46.70    8.60
   0  -8 -12   43.10   10.00
   0  -8 -12   54.29    9.30
   0  -9 -12   -1.60    4.90
   0  -9  12   -1.20    4.50
  -1   0  12    8.60    2.10
  -1   0 -12   13.40    2.50
   1   0 -12   14.10    2.60
   1   0  12   14.20    3.10
  -1  -1  12   93.29    9.10
   1   1  12  101.69    9.60
   1  -1 -12   92.89    9.60
   1  -1  12   91.09    9.70
   1  -1  12   95.09    9.50
  -1   1  12  102.19    9.60
  -1  -1 -12   89.19    9.40
   1   1 -12   95.69    8.60
  -1  -2  12   13.40    3.10
  -1  -2  12   10.80    2.10
   1   2  12    9.80    2.90
   1  -2 -12   12.00    3.70
   1  -2  12   11.20    3.10
  -1   2  12   14.90    3.40
   1   2 -12    5.80    1.60
  -1  -2 -12   10.40    3.30
  -1  -3  12    0.00    2.00
   1  -3 -12    4.20    3.10
   1   3  12    2.90    2.20
   1  -3  12    2.80    2.20
  -1  -3 -12   11.30    3.80
  -1   3  12    5.10    2.70
  -1  -4  12    2.80    2.50
   1   4  12    2.60    2.40
   1  -4 -12    5.70    3.20
  -1  -4 -12    2.70    2.90
   1  -4  12    5.80    2.90
  -1   4  12    8.20    3.30
   1   5  12   32.10    5.30
   1  -5 -12   34.40    6.90
  -1  -5  12   22.90    5.20
   1  -5  12   36.40    6.40
  -1  -5 -12   19.10    5.80
  -1   5  12   28.40    5.50
  -1  -6  12   31.00    5.90
   1   6  12   16.90    4.60
   1  -6 -12   20.50    6.70
  -1  -6 -12   20.00    6.70
  -1   6  12   20.70    5.10
   1  -6  12   24.60    6.40
   1   7  12    3.60    3.40
   1  -7 -12   13.20    6.30
  -1  -7  12    9.40    4.40
  -1  -7 -12    4.10    3.40
   1  -7  12    5.30    4.30
  -1   7  12    2.00    3.30
  -1  -7 -12   -5.90    4.10
   1  -8 -12    6.00    5.60
  -1  -8  12    7.40    5.00
   1  -8 -12    7.70    4.50
   1  -8  12   14.20    5.80
  -1  -8 -12    6.00    4.30
  -1  -8 -12   10.70    6.20
  -1   8  12   11.10    5.20
   1  -9 -12    7.40    5.40
   1  -9 -12    2.50    5.90
  -1  -9  12   -1.70    4.10
  -1  -9 -12    1.40    5.50
   1  -9  12   -1.10    4.90
   2   0  12    1.80    2.00
   2   0  12    2.80    2.30
   2   0 -12    2.90    1.90
  -2   0  12   -0.20    0.60
  -2  -1  12   40.60    4.60
   2   1  12   52.19    5.50
   2  -1 -12   38.80    5.70
   2  -1  12   40.30    6.00
   2  -1  12   32.80    5.20
   2   1 -12   39.80    4.70
  -2  -1 -12   49.50    5.70
  -2   1  12   34.20    4.30
  -2  -2  12  205.18   18.40
  -2  -2  12  183.48   17.90
   2  -2 -12  191.18   19.00
   2   2 -12  211.08   17.80
   2  -2  12  208.38   18.60
  -2   2  12  213.98   18.70
  -2  -2 -12  220.48   19.10
   2   3  12    0.60    2.20
   2  -3 -12    2.20    3.10
  -2  -3  12   -4.40    1.70
  -2  -3 -12   -1.50    2.50
  -2   3  12   -0.20    2.10
   2  -3  12    0.40    2.00
   2   4  12  159.58   14.30
  -2  -4  12  150.18   14.40
   2  -4 -12  147.89   15.60
   2  -4  12  141.89   15.00
  -2  -4 -12  147.29   15.60
  -2   4  12  166.38   15.30
   2  -4  12  149.09   12.70
   2   5  12   61.59    7.10
   2  -5 -12   60.89    9.50
  -2  -5  12   58.49    7.90
  -2  -5 -12   46.60    8.40
   2  -5  12   44.30    8.00
  -2  -6  12  268.27   23.70
   2  -6 -12  230.18   25.10
   2   6  12  259.07   23.30
  -2  -6 -12  254.67   25.30
   2  -6  12  258.97   24.40
   2  -7 -12    1.90    5.10
  -2  -7  12    6.90    3.90
  -2  -7 -12   13.20    4.40
   2  -7  12   14.00    5.50
  -2  -7 -12    9.00    5.20
  -2  -8  12   95.49   11.10
   2  -8 -12   71.39   11.80
   2  -8 -12   63.19   12.30
   2  -8  12   97.49   13.50
  -2   8  12   97.49   12.60
   2  -9 -12   34.30    8.60
   2  -9 -12   24.90    8.40
   2  -9  12   34.70    9.00
  -2   9  12   29.90    8.00
   3   0  12  388.96   30.60
  -3   0  12  356.66   30.50
   3   0 -12  347.37   30.80
   3   0  12  330.87   30.70
  -3  -1  12    2.70    0.80
   3   1  12    2.90    2.30
   3  -1 -12   -2.80    2.00
  -3   1  12    2.30    0.80
   3  -1  12   -1.70    1.90
   3   1 -12   -0.60    1.70
   3   2  12  138.99   13.20
  -3  -2  12  134.09   12.90
   3  -2 -12  142.39   14.30
   3  -2  12  172.78   14.10
   3  -2  12  141.79   12.40
  -3   2  12  132.99   13.60
   3   2 -12  141.29   13.10
  -3  -3  12    8.30    1.60
   3  -3 -12   15.20    4.50
  -3  -3  12    5.80    2.70
   3   3  12   11.20    3.00
   3  -3  12    3.00    3.00
  -3   3  12    9.70    3.60
   3  -3  12    7.60    1.40
   3  -4 -12    2.30    3.10
  -3  -4  12   -1.90    1.90
   3   4  12    3.60    2.50
   3  -4  12    1.90    3.20
   3  -4  12    2.20    0.90
   3   5  12    2.10    2.50
   3  -5 -12    3.50    4.00
  -3  -5  12    7.40    3.00
   3  -5  12    5.30    3.90
  -3  -6  12    4.30    3.00
   3  -6 -12    4.40    4.60
   3  -6  12    2.90    3.70
   3  -7 -12    9.00    5.30
  -3  -7  12   14.30    4.60
   3  -7  12    9.10    5.40
   3  -8 -12   60.99   11.30
   3  -8 -12   41.00    9.30
   3  -8  12   47.00    9.70
   3  -9 -12   28.30    9.60
   3  -9 -12   22.90    7.90
   3  -9  12   33.90    9.00
  -3   9  12   42.70    8.50
  -4   0  12 1622.84  139.39
   4   0  12 1665.43  139.39
   4   0 -12 1797.32  140.29
  -4  -1  12   37.90    4.30
   4  -1 -12   36.30    6.20
   4   1  12   50.29    5.60
  -4   1  12   40.90    5.00
   4  -1  12   51.09    6.30
   4   1 -12   42.90    6.10
   4  -2 -12  883.31   79.79
   4   2  12  951.60   78.69
  -4  -2  12  973.20   78.69
  -4   2  12 1001.00   79.59
   4   2 -12  966.70   79.19
   4  -2  12  926.51   78.49
   4  -2  12  940.91   79.39
   4   3  12   18.10    3.40
  -4  -3  12   15.20    2.70
   4  -3 -12   17.50    5.00
   4   3 -12   12.60    3.50
   4  -3  12   14.60    4.10
   4  -3  12   18.00    3.10
  -4  -4  12  237.98   22.10
   4   4  12  239.28   21.80
   4  -4 -12  232.68   23.90
   4  -4  12  273.87   23.50
   4  -4  12  256.77   21.60
   4  -5 -12    0.60    4.30
  -4  -5  12    5.10    2.90
   4  -5  12    6.50    4.00
   4  -6 -12  344.67   32.90
  -4  -6  12  322.87   30.10
   4  -6  12  357.96   31.80
   4  -7 -12   13.10    6.10
   4  -7  12    8.20    5.30
   4  -8 -12  109.89   15.30
   4  -8 -12  111.09   16.50
   4  -8  12  111.09   15.60
   4  -9 -12   13.60    6.60
   4  -9 -12    8.30    7.50
   4  -9  12    3.20    7.00
   5   0 -12   -1.10    2.90
  -5   0  12   -1.30    0.70
   5   0  12    1.90    1.90
   5  -1 -12   59.29    8.80
  -5  -1  12   72.09    6.90
  -5   1  12   70.69    7.60
   5   1 -12   65.99    8.20
  -5  -2  12    3.20    0.80
   5   2  12    2.10    2.40
   5  -2 -12    5.90    3.90
  -5   2  12    3.50    3.10
   5  -2  12    5.50    2.90
   5   2 -12    3.70    2.90
   5   3  12   11.90    3.10
  -5  -3  12   12.00    2.20
   5  -3 -12    9.70    4.20
   5   3 -12   17.10    4.20
   5  -3  12   14.70    2.60
   5  -3  12   18.30    4.60
   5  -4 -12    6.70    4.50
   5  -4  12    3.10    3.50
   5  -4  12    6.80    1.40
  -5  -5  12   10.50    3.40
   5  -5 -12    8.10    5.20
   5  -5  12   19.50    5.30
   5  -6 -12   32.40    8.90
   5  -6  12   23.70    6.60
   5  -7 -12   56.19   11.50
   5  -7 -12   62.69   10.80
   5  -7  12   55.49   10.60
   5  -8 -12   17.30    7.20
   5  -8 -12   -2.60    6.00
   5  -8  12   10.70    6.20
   6   0  12  388.26   34.80
  -6   0  12  428.86   35.20
   6  -1 -12   55.99    8.80
  -6  -1  12   56.59    6.20
   6   1  12   66.19    6.60
  -6   1  12   64.89    7.60
   6   1 -12   76.29    8.60
   6  -1  12   56.29    7.10
   6  -2 -12  251.67   24.60
  -6  -2  12  256.17   22.50
   6  -2  12  238.38   23.40
   6   2 -12  271.17   24.10
   6  -2  12  274.77   23.10
   6  -3 -12   31.60    6.70
  -6  -3  12   27.00    3.00
   6  -3  12   22.60    5.30
   6   3 -12   25.90    5.30
   6  -3  12   17.60    3.10
   6  -4 -12   94.09   12.60
   6  -4  12   59.49    6.80
   6  -4  12   81.69   10.50
   6  -5 -12   11.00    6.50
   6  -5  12    7.90    4.60
   6  -6 -12   58.39   11.90
   6  -6  12   63.29   10.20
   6  -7 -12    6.60    6.60
   6  -7 -12   -1.40    4.90
   6  -7  12    1.90    4.70
   6  -8 -12   30.50    8.30
   6  -8 -12    8.20    7.60
   6  -8  12   26.10    7.90
   7   0  12   29.40    4.60
  -7   0  12   26.50    4.70
   7   0 -12   22.20    6.00
  -7  -1  12    9.50    1.90
   7   1  12   11.90    2.90
   7  -1 -12   20.50    5.80
   7  -1  12    8.70    3.20
   7  -1  12    9.10    3.90
   7   1 -12   10.80    4.30
  -7   1  12    5.20    3.10
   7  -2 -12   98.09   12.70
  -7  -2  12   77.09    7.90
   7   2 -12   91.29   10.50
   7  -2  12   73.09    9.40
   7  -2  12   87.09    9.50
  -7   2  12   84.99    9.90
   7  -3 -12    4.90    4.70
   7  -3  12    9.30    3.20
   7   3 -12    4.70    3.70
   7  -3  12    9.40    4.10
   7  -4 -12   13.70    5.60
   7   4 -12    5.80    4.10
   7  -4  12   16.00    5.10
   7  -4  12   15.20    3.90
   7  -5 -12    2.50    4.80
   7  -5  12   -1.40    3.40
   7  -6 -12    1.60    6.00
   7  -6  12   -6.60    3.40
   7  -7 -12    4.70    7.20
   7  -7 -12    9.20    6.00
   7  -7  12    5.20    5.70
   7  -8 -12   14.10    8.70
   7  -8 -12   11.60    6.30
   7  -8  12   19.50    7.30
   8   0  12   44.80    6.20
   8   0 -12   52.99    9.10
  -8   0  12   41.60    6.70
   8  -1 -12    1.50    4.20
  -8  -1  12    0.80    1.40
   8  -1  12   10.90    4.60
   8   1 -12    2.30    4.00
   8  -1  12    0.40    2.40
  -8   1  12    7.60    3.50
   8  -2 -12  304.37   27.80
  -8  -2  12  289.67   25.00
   8  -2  12  262.67   25.60
  -8   2  12  282.67   26.10
   8  -2  12  272.77   26.10
   8   2 -12  267.97   26.40
   8  -3 -12   31.00    7.90
   8   3 -12   37.80    7.40
   8  -3  12   21.30    6.20
   8  -3  12   20.90    5.70
   8  -4 -12  380.06   35.40
   8   4 -12  379.36   34.10
   8  -4  12  339.87   33.30
   8  -4  12  372.86   33.60
   8  -5 -12    1.10    5.40
   8  -5  12    8.00    4.70
   8  -6 -12  215.08   25.50
   8  -6 -12  203.88   22.80
   8  -6  12  250.87   23.50
   8  -7 -12   15.50    7.00
   8  -7 -12   11.10    7.40
   8  -7  12    1.90    5.40
   9   0 -12  105.49   13.90
  -9   0  12   77.09    9.70
   9  -1 -12   29.00    7.60
  -9  -1  12   34.30    5.50
   9  -1  12   38.30    7.70
   9   1 -12   31.80    7.30
  -9   1  12   29.00    6.00
   9  -1  12   38.40    6.20
   9  -2 -12    5.70    5.30
  -9   2  12    7.20    4.80
   9   2 -12   -0.80    3.60
   9  -2  12    4.30    4.50
   9  -2  12    2.50    3.70
   9  -3 -12    3.10    4.80
   9   3 -12    6.80    3.90
   9  -3  12    4.80    4.90
   9  -3  12    8.50    4.70
   9  -4 -12    3.50    5.30
   9   4 -12   -0.20    3.80
   9  -4  12   -9.20    3.10
   9  -5 -12    3.20    6.30
   9   5 -12    7.90    5.10
   9  -5  12    5.70    5.20
   9  -6 -12   14.40    7.90
   9  -6 -12   15.80    6.80
   9  -6  12   26.30    7.50
   9  -7 -12   -7.90    4.70
   9  -7 -12   -2.90    7.70
   9  -7  12    5.80    6.20
 -10   0  12  162.78   16.30
  10   0  12  152.78   18.30
  10   0 -12  175.28   18.80
  10  -1 -12   21.60    7.20
  10   1 -12   39.20    8.80
 -10   1  12   35.00    6.60
  10  -1  12   40.40    8.60
  10  -2 -12   96.29   14.90
 -10   2  12   90.49   13.00
  10   2 -12  137.29   14.20
  10  -2  12   93.99   13.50
  10  -2  12   92.69   11.30
  10  -3 -12   42.00   10.80
  10  -3  12   43.10    8.00
  10  -3  12   44.60    9.50
  10   3 -12   37.90    9.00
  10  -4 -12   54.49   12.00
  10   4 -12   64.09   11.30
  10  -4  12   56.19    9.60
  10  -5 -12    2.90    7.20
  10  -5 -12    3.60    4.40
  10  -5  12    6.50    5.30
  10   5 -12    2.50    4.10
  10  -6 -12   43.90    9.70
  10  -6 -12   31.10   12.00
  10  -6  12   18.40    7.60
  10   6 -12   30.60    8.30
  11   0  12   97.29   14.70
  11  -1 -12   19.50    7.10
  11   1 -12   13.20    5.50
  11  -1  12   21.80    7.10
 -11   1  12    8.40    4.80
  11  -2 -12    7.50    5.80
  11   2 -12   12.90    5.70
 -11   2  12   11.20    4.90
  11  -2  12   10.20    6.00
  11  -3 -12   -3.60    5.60
  11  -3  12    4.50    5.30
  11  -3  12    8.00    5.50
  11   3 -12    9.30    4.60
  11  -4 -12   -1.40    6.50
  11  -4 -12    0.40    4.10
  11   4 -12    1.30    5.10
  11  -4  12    3.70    4.90
  11  -5 -12   -4.20    4.30
  11  -5 -12    9.40    8.10
  11   5 -12    3.00    4.70
  11  -5  12    5.40    5.30
  12   0 -12  142.09   19.70
  12   0  12  207.48   21.20
  12   1  12   13.70    7.00
  12  -1 -12    3.20    5.20
  12  -1  12    5.40    5.70
  12   1 -12    7.40    6.60
  12  -2 -12   97.99   16.10
  12   2 -12   91.09   14.80
 -12   2  12  108.69   13.20
  12  -2  12  110.09   15.60
  12  -3 -12   38.50   10.20
  12  -3  12    9.90    8.00
 -12   3  12   40.30    7.90
  12   3 -12   41.20    9.60
  12  -4 -12   17.40   10.20
  12  -4 -12   10.80    6.80
  12   4 -12   10.40    6.70
  13   0 -12   -3.20    5.80
  13   0  12    2.90    6.00
  13   1  12   -3.70    6.30
  13  -1 -12   10.30    6.70
  13   1 -12   -5.10    6.20
  13  -1  12    7.00    6.20
  13  -2 -12   13.80    7.40
  13   2 -12   17.80    7.80
  13  -2  12   17.40    7.60
   0   0  13    2.80    2.30
   0   0 -13    1.40    1.50
   0  -1  13   -1.60    1.90
   0   1  13    4.50    2.60
   0  -1  13   -2.50    0.60
   0  -1 -13   -0.60    1.80
   0   1 -13    1.60    1.00
   0   2  13   14.90    3.50
   0  -2 -13   21.30    4.10
   0  -2  13   12.10    3.50
   0  -2  13   17.30    3.00
   0  -3 -13    0.70    2.60
   0  -3  13   -3.10    1.80
   0   3  13   -1.30    2.00
   0   4  13   30.10    5.30
   0  -4  13   34.40    5.70
   0  -4 -13   32.10    6.10
   0   5  13   -1.40    2.10
   0  -5 -13   -2.30    3.20
   0  -5  13   -1.40    3.00
   0   6  13    7.90    3.80
   0  -6 -13    6.70    5.00
   0  -6  13   11.10    4.60
   0  -7 -13   -3.20    3.80
   0   7  13   -2.70    3.40
   0  -7  13   -2.20    3.60
   0  -8  13   45.90    8.70
   0  -8 -13   41.50    8.50
   0  -8 -13   40.00    9.90
   0  -9  13    0.90    4.80
   0  -9 -13    4.50    5.40
   0  -9 -13   -9.60    5.10
  -1   0 -13    1.60    1.50
   1   0  13    2.60    2.20
  -1   0  13   -0.50    0.60
   1   0 -13    3.10    1.60
   1   1  13 1342.97  110.29
  -1  -1  13 1165.38  109.99
   1  -1 -13 1412.46  110.49
   1   1 -13 1313.37  109.49
   1  -1  13 1360.26  110.29
  -1   1  13 1341.77  110.29
   1  -1  13 1368.26  110.49
  -1  -1 -13 1380.36  110.29
   1  -2 -13  127.89   12.20
  -1  -2  13  120.29   11.00
   1   2  13  137.29   11.60
  -1  -2  13  123.99   11.50
   1  -2  13  117.49   11.40
   1   2 -13  107.69   10.10
  -1   2  13  105.79   11.40
  -1  -2 -13  105.09   11.60
   1   3  13 1017.10   85.59
   1  -3 -13 1117.29   86.59
   1  -3  13  923.21   85.69
  -1  -3 -13  994.10   86.39
  -1   3  13 1099.19   85.99
   1  -4 -13   82.79   10.80
  -1  -4  13   97.89   10.10
   1   4  13   84.09    9.70
  -1  -4 -13   94.89   11.10
  -1   4  13  101.09   10.30
   1  -4  13  101.19   10.60
   1   5  13  219.58   21.60
   1  -5 -13  233.78   23.20
  -1  -5  13  245.58   22.20
  -1  -5 -13  251.87   23.60
   1  -5  13  249.48   22.60
  -1   5  13  232.98   22.10
  -1  -6  13   62.19    8.40
   1  -6 -13   56.99   10.20
   1   6  13   51.79    7.40
  -1  -6 -13   30.80    7.90
   1  -6  13   50.39    8.40
  -1   6  13   33.20    6.80
   1   7  13   59.89    8.70
  -1  -7  13   56.49    9.30
   1  -7 -13   57.79   10.80
  -1   7  13   63.99    9.30
   1  -7  13   63.99   10.00
  -1  -7 -13   53.49   10.40
   1  -8 -13   40.00    8.40
  -1  -8  13   41.10    8.10
   1  -8 -13   51.99   10.90
  -1  -8 -13   47.90    9.80
  -1   8  13   25.70    6.90
   1  -8  13   28.10    7.70
  -1  -8 -13   41.40    7.80
   1  -9 -13  183.38   22.50
  -1  -9  13  210.18   20.60
   1  -9 -13  188.58   20.50
   1  -9  13  170.68   20.40
  -1  -9 -13  185.38   22.30
   2   0  13    1.40    1.90
   2   0  13   -1.80    2.00
   2   0 -13   -0.60    1.50
  -2  -1  13   27.60    3.50
   2   1  13   24.70    4.60
   2  -1 -13   34.50    5.30
   2  -1  13   29.40    5.20
  -2   1  13   29.80    3.60
  -2  -1 -13   26.20    4.60
   2   1 -13   31.80    4.20
   2  -1  13   26.90    4.50
   2   2  13   21.30    4.10
  -2  -2  13   22.60    2.70
   2  -2 -13   23.80    5.00
  -2  -2  13   14.70    3.80
  -2  -2 -13   30.20    5.30
   2   2 -13   23.90    3.40
  -2   2  13   21.10    4.40
   2  -2  13   28.90    4.70
  -2  -3  13   78.19    8.00
   2  -3 -13   69.29    9.50
   2   3  13  104.69    8.90
  -2  -3  13   78.19    8.60
  -2   3  13   82.59    9.10
   2  -3  13   83.79    9.20
   2   3 -13   78.29    7.80
  -2  -3 -13   66.19    9.30
   2   4  13   -0.40    2.10
  -2  -4  13   -1.70    1.90
   2  -4 -13   -1.30    2.60
  -2   4  13   -1.50    2.50
   2  -4  13   -2.20    2.50
  -2  -4 -13    1.70    2.70
   2   5  13   27.50    5.00
  -2  -5  13   10.40    3.90
   2  -5 -13   15.50    5.30
  -2   5  13   13.60    4.60
  -2  -5 -13   21.00    5.90
   2  -5  13   16.00    5.00
  -2  -6  13   14.00    4.20
   2   6  13    7.80    3.60
   2  -6 -13   16.60    6.40
  -2   6  13   23.10    5.70
   2  -6  13    8.40    4.80
  -2  -6 -13   20.10    6.10
  -2  -7  13   20.00    5.70
   2  -7 -13   17.40    7.50
  -2   7  13   25.60    6.20
   2  -7  13   15.70    5.80
  -2  -7 -13   20.40    6.20
   2  -8 -13    9.10    5.20
   2  -8 -13    8.80    6.70
  -2  -8  13   16.10    5.40
  -2   8  13    5.60    4.90
   2  -8  13    2.00    5.30
   2  -9 -13   -1.20    6.20
   2  -9 -13   -1.40    6.10
   2  -9  13    3.50    5.30
  -2   9  13   -5.90    3.80
   3   0  13    0.00    1.70
  -3   0  13    0.20    0.60
   3   0  13    3.00    2.40
   3   0 -13    0.00    2.00
   3   1  13  656.63   49.30
  -3  -1  13  572.84   48.90
   3  -1 -13  564.94   49.50
   3   1 -13  564.74   49.10
  -3   1  13  558.14   49.10
   3  -1  13  578.04   49.10
  -3  -2  13  198.08   17.70
   3  -2 -13  197.38   18.90
   3   2  13  212.48   18.20
   3  -2  13  209.68   17.20
   3   2 -13  182.18   17.70
  -3   2  13  202.28   18.50
   3   3  13  625.34   55.49
   3  -3 -13  650.43   56.99
  -3  -3  13  680.03   55.59
  -3  -3  13  665.53   55.79
   3   3 -13  618.04   55.39
  -3   3  13  698.63   56.49
   3  -3  13  632.74   54.49
   3  -3  13  765.32   56.79
   3  -4 -13   73.09   10.20
   3   4  13   65.29    7.30
  -3  -4  13   61.89    7.40
  -3   4  13   39.90    7.80
   3  -4  13   61.09    5.60
   3  -4  13   66.99    9.10
   3   5  13  617.24   50.79
   3  -5 -13  583.74   52.79
  -3  -5  13  610.14   51.09
   3  -5  13  569.04   51.79
   3  -6 -13   42.80    8.50
  -3  -6  13   28.20    6.00
   3  -6  13   27.20    6.80
  -3  -7  13  403.76   36.20
   3  -7 -13  417.56   38.80
   3  -7  13  399.36   37.50
   3  -8 -13   20.10    7.40
   3  -8 -13   10.90    5.80
  -3   8  13   12.00    5.20
   3  -8  13    4.60    5.60
   3  -9 -13   21.70    8.80
   3  -9 -13   15.90    6.90
  -3   9  13   27.50    7.50
   3  -9  13   19.50    7.50
   4   0  13    0.00    1.80
   4   0 -13    3.20    2.30
  -4   0  13    1.40    0.70
   4   1  13  102.09   10.00
   4  -1 -13   95.69   10.60
   4   1 -13   98.29   10.10
   4  -1  13   91.29    9.70
  -4   1  13   94.49    9.70
   4   2  13    4.50    2.40
   4  -2 -13   -0.30    2.50
  -4   2  13    0.50    2.20
   4  -2  13    2.30    1.90
   4  -2  13    7.10    3.10
   4   2 -13    2.00    2.20
   4   3  13   10.10    3.00
  -4  -3  13   10.30    1.70
   4  -3 -13   10.80    4.20
   4   3 -13   11.60    3.20
   4  -3  13   15.30    3.90
   4  -3  13   14.40    2.50
  -4   3  13   11.80    3.50
   4  -4 -13  103.89   12.90
   4   4  13   91.69   10.40
  -4  -4  13  104.39   10.80
   4  -4  13  112.99   10.00
   4  -4  13  112.89   12.10
   4  -5 -13    5.50    4.50
  -4  -5  13    2.10    2.80
   4  -5  13    0.50    3.70
   4  -6 -13   43.20    9.40
  -4  -6  13   37.10    6.60
   4  -6  13   38.00    7.80
   4  -7 -13   26.90    7.80
   4  -7  13   33.00    7.80
   4  -8 -13    1.60    5.10
   4  -8 -13    0.80    4.70
   4  -8  13   -0.90    5.30
   5   0 -13    1.10    3.00
  -5   0  13    1.20    1.10
   5   0  13   -2.40    1.80
  -5  -1  13  923.11   78.59
   5  -1 -13 1004.40   79.89
   5  -1  13  946.71   78.79
   5   1 -13  904.41   79.19
  -5   1  13  947.81   78.99
   5   2  13    0.20    2.20
  -5  -2  13    1.60    0.70
   5  -2 -13    1.30    3.40
   5  -2  13    1.20    0.90
   5  -2  13    1.70    2.60
   5   2 -13    2.70    2.50
  -5   2  13   -2.10    2.50
   5   3  13  106.99    9.80
   5  -3 -13   91.29   11.40
  -5  -3  13   87.99    8.90
   5  -3  13   95.39    9.30
   5   3 -13  100.19   10.70
  -5   3  13   99.79   11.30
   5  -3  13   95.79   10.90
   5  -4 -13    4.60    4.40
   5  -4  13   13.20    2.00
   5  -4  13    5.60    4.00
  -5  -5  13  289.27   25.70
   5  -5 -13  254.47   27.90
   5  -5  13  325.17   27.70
   5  -6 -13   26.80    8.10
   5  -6  13   23.30    6.50
   5  -7 -13   40.90    9.70
   5  -7  13   45.20    9.30
   5  -8 -13   38.50    9.80
   5  -8 -13   38.00   10.40
   5  -8  13   50.59   10.10
  -6   0  13   -0.10    1.10
   6   0  13   -3.50    1.70
   6   0 -13   -0.50    3.30
  -6  -1  13   20.50    3.20
   6   1  13   19.50    3.60
   6  -1 -13   22.40    5.60
   6  -1  13   26.20    4.50
   6   1 -13   17.70    4.80
  -6   1  13   16.30    4.30
  -6  -2  13   37.90    4.10
   6  -2 -13   49.99    8.00
   6   2 -13   37.00    6.30
   6  -2  13   38.90    4.20
  -6   2  13   33.30    6.40
   6  -2  13   39.40    6.40
   6  -3 -13    0.50    3.70
  -6  -3  13   -0.50    0.80
   6  -3  13    5.40    3.60
   6  -3  13    1.70    1.30
   6   3 -13    1.50    2.70
   6  -4 -13   15.70    6.10
   6  -4  13   16.10    2.60
   6  -4  13   21.00    5.30
   6   4 -13   28.50    5.70
   6  -5 -13   -3.90    4.10
   6  -5  13   -5.20    3.40
   6  -6 -13    3.30    5.40
   6  -6  13   13.40    5.60
   6  -7 -13   10.40    6.20
   6  -7 -13   15.50    7.80
   6  -7  13   15.40    6.60
   6  -8 -13    8.50    6.00
   6  -8 -13    7.10    7.20
   6  -8  13   -1.30    5.10
   7   0 -13    2.30    3.80
  -7   0  13    3.10    2.60
   7   0  13    1.00    2.00
   7  -1 -13  430.56   38.30
   7   1  13  404.96   35.70
  -7  -1  13  433.56   36.20
   7  -1  13  405.06   36.40
  -7   1  13  413.86   36.80
   7   1 -13  440.26   37.70
   7  -2 -13   43.50    8.60
  -7  -2  13   34.90    4.10
  -7   2  13   36.30    6.70
   7  -2  13   34.10    6.40
   7   2 -13   43.70    7.40
   7  -2  13   45.70    6.60
   7  -3 -13  359.96   32.70
   7   3 -13  357.26   31.60
   7  -3  13  363.46   31.40
   7  -3  13  307.87   30.60
   7  -4 -13   24.50    7.30
   7   4 -13   27.60    6.40
   7  -4  13   24.50    6.20
   7  -5 -13   99.49   15.10
   7  -5  13   95.49   13.30
   7  -6 -13   -0.80    5.60
   7  -6  13    5.10    4.80
   7  -7 -13  120.19   16.30
   7  -7 -13  119.99   18.80
   7  -7  13  104.99   15.80
   7  -8 -13   11.50    6.60
   7  -8  13    3.40    5.40
  -8   0  13    4.10    2.90
   8   0 -13    4.50    4.30
   8   0  13   -1.50    2.10
  -8  -1  13   11.70    3.00
   8  -1 -13   10.20    5.40
   8  -1  13    4.60    4.00
  -8   1  13   22.40    4.60
   8  -1  13   17.20    4.10
   8   1 -13   13.10    4.90
  -8  -2  13   19.80    3.40
   8  -2 -13   33.40    7.40
   8   2 -13   38.80    7.20
   8  -2  13   27.30    5.70
  -8   2  13   24.20    5.70
   8  -2  13   32.30    6.30
   8  -3 -13   67.69   11.40
   8  -3  13   66.39    9.70
   8   3 -13   57.89    9.40
   8  -3  13   59.99    9.70
   8  -4 -13   13.10    6.20
   8   4 -13   18.20    5.50
   8  -4  13   19.70    5.80
   8  -5 -13    1.70    5.70
   8  -5  13    3.80    4.40
   8   5 -13   12.20    4.60
   8  -6 -13    9.80    8.50
   8  -6  13   -0.80    4.90
   8  -7 -13   -0.60    7.40
   8  -7 -13    1.50    5.50
   8  -7  13    1.30    6.30
   9   0 -13    2.10    4.60
  -9   0  13    3.20    3.20
   9  -1 -13   44.00    9.40
  -9  -1  13   64.39    8.30
   9  -1  13   58.09    8.30
   9  -1  13   61.19   10.40
   9   1 -13   66.19   10.80
  -9   1  13   66.79    9.00
   9  -2 -13   -1.30    4.40
  -9   2  13   -5.30    3.60
   9   2 -13   -2.00    3.10
   9  -2  13    2.20    3.60
   9  -2  13   -8.30    3.60
   9  -3 -13   23.60    7.90
   9   3 -13   42.10    8.30
   9  -3  13   32.60    7.10
   9  -3  13   38.30    7.80
   9  -4 -13    2.40    4.60
   9  -4  13    0.90    4.00
   9   4 -13    0.40    3.60
   9  -5 -13  169.48   21.10
   9   5 -13  155.38   18.40
   9  -5  13  189.38   19.30
   9  -6 -13    6.30    5.70
   9  -6 -13    9.80    8.20
   9  -6  13    1.40    4.80
 -10   0  13    4.80    3.40
  10   0  13   10.70    5.90
  10   0 -13    8.00    5.80
  10  -1 -13    6.80    5.10
  10  -1  13    6.80    4.60
 -10   1  13    0.70    4.00
  10   1 -13    0.10    4.60
  10  -2 -13    3.70    4.90
 -10   2  13    4.30    4.70
  10  -2  13    2.70    4.90
  10   2 -13   -0.10    3.80
  10  -2  13    2.60    3.40
  10  -3 -13   -2.00    4.70
  10  -3  13    1.20    4.10
  10   3 -13    2.70    4.50
 -10   3  13    4.40    4.50
  10  -3  13   -0.90    4.80
  10  -4 -13    5.50    6.80
  10  -4  13   -2.10    4.30
  10   4 -13    5.00    4.50
  10  -5 -13   -2.70    6.50
  10  -5 -13    1.70    5.40
  10  -5  13   -3.00    4.40
  10   5 -13   15.10    5.50
  10  -6 -13    9.30    9.20
  10  -6 -13    0.20    5.40
  10  -6  13    0.40    5.00
  11   0 -13    5.90    6.00
  11   0  13   -0.30    5.10
  11  -1 -13   92.49   16.00
  11   1 -13  163.68   17.30
  11  -1  13  136.39   16.20
 -11   1  13  131.49   14.30
  11  -2 -13   -1.40    5.50
 -11   2  13    6.30    4.10
  11  -2  13    9.30    5.80
  11   2 -13   13.30    5.70
  11  -3 -13  129.89   19.30
  11   3 -13  132.09   16.60
 -11   3  13  134.69   15.70
  11  -3  13  155.78   18.70
  11  -4 -13    6.50    5.30
  11  -4 -13   -0.40    6.60
  11   4 -13    2.80    5.10
  11  -4  13   -1.00    4.10
  11  -5 -13    3.10    7.70
  11  -5 -13    1.00    4.80
  11   5 -13    3.90    4.90
  11  -5  13    2.80    5.50
  12   0 -13   12.40    6.70
  12   0  13    2.10    5.20
  12   1  13    2.70    5.50
  12  -1 -13    5.20    6.40
  12  -1  13   -5.70    4.50
  12   1 -13   -3.20    4.90
  12  -2 -13   -0.70    5.50
  12   2 -13   -4.10    4.70
 -12   2  13   -0.30    4.60
  12  -2  13    5.50    6.00
  12  -3 -13    1.90    7.00
 -12   3  13    2.80    4.90
  12   3 -13    4.20    5.80
  12  -4 -13   -5.30    7.00
  12  -4 -13   -5.90    4.40
  12   4 -13    7.30    5.80
 -12   4  13    5.90    6.00
  13   0  13   -3.20    5.80
  13   0 -13   -2.90    6.30
  13   1  13   -0.70    7.30
  13  -1 -13    0.80    6.60
  13   1 -13    2.50    6.10
  13  -1  13   -6.10    5.10
  13  -2 -13   14.50    7.50
  13  -2  13   12.80    7.10
  13   2 -13    8.70    6.50
   0   0  14  347.17   26.60
   0   0 -14  265.07   25.60
   0  -1 -14    0.40    1.90
   0   1  14    2.00    2.50
   0   1 -14   -0.50    1.00
   0  -1  14    4.10    2.40
   0  -2 -14 2092.09  178.78
   0  -2  14 2448.56  178.88
   0   2  14 2053.99  178.38
   0  -2  14 2099.39  178.48
   0   3  14   -2.40    2.00
   0  -3 -14   -1.80    2.50
   0  -3  14   -0.80    2.20
   0   4  14  156.28   15.00
   0  -4 -14  138.49   15.80
   0  -4  14  168.28   15.30
   0   5  14   -1.40    2.40
   0  -5 -14   -2.80    3.00
   0  -5  14    0.30    3.40
   0  -6 -14    8.70    5.10
   0  -6  14    9.50    4.60
   0   6  14   10.70    3.70
   0  -7  14    5.40    4.40
   0  -7 -14   -3.60    4.00
   0   7  14    1.00    3.70
   0  -8 -14   63.59   12.00
   0  -8 -14   58.99   10.10
   0  -8  14   51.79    9.70
   0  -9 -14  -13.80    5.30
   0  -9  14   12.00    6.50
   0  -9 -14   -3.20    4.20
  -1   0 -14 1778.22  141.39
  -1   0  14 1694.53  141.89
   1   0 -14 1693.03  141.59
   1  -1 -14  283.07   25.90
  -1  -1  14  301.67   25.70
   1   1  14  265.57   25.80
  -1  -1 -14  341.27   26.10
   1   1 -14  281.67   25.00
   1  -1  14  290.17   26.10
  -1   1  14  293.17   25.90
   1  -1  14  306.57   26.00
  -1  -2  14   11.20    1.90
   1  -2 -14    4.10    3.10
  -1  -2  14    5.90    2.70
   1   2  14    9.60    3.00
  -1   2  14    7.30    3.10
   1   2 -14    9.90    1.70
  -1  -2 -14    6.40    3.10
   1  -2  14    4.40    2.80
  -1  -3  14   80.29    9.00
   1  -3 -14   82.99    9.70
   1   3  14   82.29    8.90
  -1   3  14   74.29    9.00
   1   3 -14   84.29    7.50
   1  -3  14  103.89    9.60
  -1  -3 -14   72.59    9.70
  -1  -4  14    0.60    2.40
   1  -4 -14    2.10    3.20
   1   4  14    0.70    2.30
  -1   4  14    2.10    2.70
  -1  -4 -14   -1.90    2.50
   1  -4  14    1.20    2.50
   1   5  14    4.50    3.10
   1  -5 -14    4.00    3.50
  -1  -5  14    1.40    3.00
   1  -5  14   -0.60    3.10
  -1   5  14    0.80    2.60
  -1  -5 -14    7.40    4.50
   1  -6 -14   22.40    7.10
  -1  -6  14   18.60    5.30
   1   6  14   29.00    5.40
   1  -6  14   12.90    5.20
  -1   6  14   19.50    5.10
  -1  -6 -14   16.20    5.90
   1   7  14    0.60    3.20
   1  -7 -14   -3.90    4.00
  -1  -7  14    0.20    3.50
  -1   7  14   -3.90    3.40
  -1  -7 -14    0.20    4.40
   1  -7  14   -2.50    3.50
  -1  -8  14   10.30    6.00
   1  -8 -14   10.10    6.70
   1  -8 -14   14.90    6.00
   1  -8  14   19.40    6.80
  -1  -8 -14   19.10    6.90
  -1  -8 -14   13.00    5.00
  -1   8  14   13.70    5.50
   1  -9 -14   19.90    8.90
   1  -9 -14   36.30    9.00
  -1  -9  14   27.20    7.70
   1  -9  14   29.90    8.60
  -1  -9 -14   34.70    9.90
   2   0 -14   33.00    4.70
  -2   0  14   27.80    4.30
   2   0  14   34.50    5.00
   2   0  14   34.60    5.20
   2  -1 -14   35.80    5.60
   2   1  14   35.30    5.40
  -2  -1  14   36.60    4.20
   2  -1  14   30.10    5.20
  -2   1  14   37.20    5.10
   2  -1  14   33.90    5.60
  -2  -1 -14   37.40    5.50
   2   1 -14   35.60    4.30
  -2  -2  14  334.77   28.50
   2   2  14  308.47   28.50
   2  -2 -14  306.77   29.20
  -2  -2  14  341.17   28.80
  -2  -2 -14  328.67   29.10
   2  -2  14  334.37   28.90
  -2   2  14  349.87   29.00
   2  -3 -14  169.38   16.10
  -2  -3  14  151.38   14.50
   2   3  14  169.68   14.90
  -2  -3  14  151.68   14.90
  -2   3  14  167.18   15.40
   2   3 -14  138.99   13.80
  -2  -3 -14  165.48   15.80
   2   4  14  304.27   27.80
  -2  -4  14  311.17   28.00
   2  -4 -14  351.26   29.70
  -2   4  14  327.47   28.60
  -2  -4 -14  331.07   29.30
   2  -4  14  279.47   28.40
   2   5  14   66.79    8.00
   2  -5 -14   54.29    9.70
  -2  -5  14   77.29    8.40
  -2   5  14   69.49    9.50
  -2  -5 -14   64.19   10.00
   2  -5  14   50.89    8.90
  -2  -6  14  230.68   21.40
   2  -6 -14  201.48   23.00
   2   6  14  247.98   21.10
  -2  -6 -14  212.88   22.80
   2  -6  14  233.58   22.40
  -2   6  14  208.78   21.60
  -2  -7  14   35.40    6.90
   2  -7 -14   32.50    8.10
  -2  -7 -14   20.30    7.80
  -2   7  14   29.40    6.80
   2  -7  14   38.70    8.10
  -2  -8  14   62.19    9.60
   2  -8 -14   38.30   10.10
   2  -8 -14   52.29    9.70
   2  -8  14   52.79   10.10
  -2   8  14   39.00    8.30
   2  -9 -14   27.50    9.70
   2  -9 -14   22.50    7.70
  -2   9  14   20.70    6.50
   2  -9  14   32.90    8.40
   3   0  14    1.70    2.50
   3   0 -14    1.10    2.10
   3   0  14   -1.70    1.70
  -3   0  14    1.00    0.80
   3  -1 -14   75.29    8.10
  -3  -1  14   66.79    6.60
   3   1  14   59.19    7.20
  -3   1  14   43.90    6.70
   3   1 -14   70.49    7.30
   3  -1  14   87.99    7.90
   3  -2 -14    1.00    2.60
   3   2  14    2.10    2.10
  -3  -2  14    0.90    0.70
  -3   2  14    1.50    2.50
   3  -2  14   -0.30    0.70
   3   2 -14    0.90    1.70
   3  -2  14    1.40    2.40
   3   3  14   -0.80    1.70
   3  -3 -14    1.00    2.80
  -3  -3  14    1.20    2.40
  -3  -3  14    1.40    0.80
   3  -3  14    4.50    2.90
   3   3 -14   -1.10    1.80
  -3   3  14   -2.80    2.30
   3  -3  14   -0.90    0.40
   3   4  14  180.08   16.30
  -3  -4  14  173.38   16.30
   3  -4 -14  161.48   17.60
   3  -4  14  143.79   16.90
  -3   4  14  200.88   17.50
   3  -5 -14  142.29   16.80
  -3  -5  14  145.09   14.80
   3   5  14  147.39   14.70
  -3   5  14  184.38   16.50
   3  -5  14  143.99   16.00
   3  -6 -14   14.60    6.10
  -3  -6  14   17.30    4.50
  -3   6  14   10.80    4.80
   3  -6  14   10.30    5.40
  -3  -7  14   39.70    7.50
   3  -7 -14   39.00    9.10
   3  -7  14   29.20    8.10
  -3   7  14   49.99    8.50
   3  -8 -14   29.40    8.60
   3  -8 -14   36.90   10.10
   3  -8  14   12.90    6.40
  -3   8  14   33.00    7.30
   3  -9 -14    8.10    7.90
   3  -9 -14    0.60    5.20
   3  -9  14    8.30    6.80
  -3   9  14    7.90    6.00
   4   0  14  234.98   21.00
  -4   0  14  244.68   21.00
   4   0 -14  226.58   21.40
   4   1  14  161.48   15.50
  -4  -1  14  163.88   15.00
   4  -1 -14  166.38   16.10
  -4   1  14  178.08   15.70
   4  -1  14  184.78   15.60
   4   1 -14  142.39   15.50
  -4  -2  14  281.47   26.00
   4  -2 -14  287.57   27.30
   4   2  14  319.47   26.40
  -4   2  14  290.37   26.90
   4   2 -14  283.97   26.40
   4  -2  14  335.37   26.00
   4  -3 -14   62.99    9.60
  -4  -3  14   67.69    6.60
   4   3  14   71.29    7.50
  -4   3  14   71.69    9.10
   4  -3  14   57.09    6.30
   4   3 -14   72.19    7.80
   4  -3  14   54.89    8.50
  -4  -4  14   88.09   10.10
   4   4  14   89.69    9.90
   4  -4 -14  105.59   12.30
   4   4 -14  111.49   10.40
  -4   4  14   99.09   11.50
   4  -4  14   80.39   10.70
  -4  -5  14   18.20    4.40
   4  -5 -14   16.20    6.40
  -4   5  14   21.40    6.00
   4  -5  14   13.20    5.30
   4  -6 -14  485.45   44.50
  -4  -6  14  458.65   41.70
   4  -6  14  503.25   43.50
   4  -7 -14   -1.50    5.60
  -4   7  14    3.70    4.20
   4  -7  14    2.80    4.70
   4  -8 -14  109.99   15.60
   4  -8 -14  114.49   17.40
  -4   8  14  120.29   14.50
   4  -8  14  106.69   16.20
  -5   0  14   78.89    9.00
   5   0  14  101.09    9.40
   5   0 -14   89.69   10.40
  -5  -1  14   13.20    2.80
   5  -1 -14   22.30    5.00
   5   1 -14   27.60    5.10
  -5   1  14   20.30    4.50
   5  -1  14   21.50    4.20
   5  -2 -14   20.60    5.10
  -5  -2  14   17.00    2.40
   5   2  14   12.20    3.50
   5  -2  14   12.30    2.10
  -5   2  14    4.80    3.50
   5  -2  14    9.90    3.80
   5   2 -14   15.40    3.80
   5  -3 -14   68.29   10.40
  -5  -3  14   71.69    7.30
   5   3  14   82.19    8.30
  -5   3  14   72.39   10.10
   5  -3  14   79.89   10.30
   5  -3  14   79.59    7.80
   5   3 -14   74.19    8.90
   5  -4 -14  205.78   19.70
   5  -4  14  156.28   17.80
  -5   4  14  192.98   18.40
   5   4 -14  166.58   17.10
   5  -5 -14    9.80    5.70
   5  -5  14   12.90    5.20
   5  -6 -14    6.00    4.90
   5  -6  14    5.10    4.80
   5  -7 -14   14.70    6.90
   5  -7  14   10.40    6.60
   5  -8 -14   10.80    6.90
   5  -8 -14   14.50    7.10
  -5   8  14    8.40    5.60
   5  -8  14   19.40    7.30
  -6   0  14  537.95   44.70
   6   0  14  505.45   44.30
   6  -1 -14    5.70    3.90
  -6  -1  14    0.70    1.10
   6   1 -14   -0.30    2.90
   6  -1  14    2.70    2.70
  -6   1  14   -2.00    2.50
  -6  -2  14  141.89   13.90
   6  -2 -14  158.08   16.70
   6  -2  14  167.18   15.50
   6   2 -14  153.68   15.40
   6  -2  14  152.08   14.10
  -6   2  14  160.38   15.60
   6  -3 -14   19.20    6.10
   6   3  14   26.80    4.80
  -6  -3  14   31.20    3.10
  -6   3  14   21.40    5.80
   6  -3  14   23.30    5.80
   6   3 -14   27.10    5.80
   6  -4 -14    8.80    5.40
   6  -4  14   10.30    4.60
   6   4 -14    0.50    2.90
   6  -5 -14   68.39   12.60
   6  -5  14   84.49   11.90
   6  -6 -14  227.58   25.20
   6  -6  14  236.38   23.60
   6  -7 -14    2.10    5.40
   6  -7  14    5.30    5.40
   6  -8 -14   84.59   16.00
   6  -8 -14  104.39   15.00
   6  -8  14   72.79   13.30
  -7   0  14   67.49    8.10
   7   0  14   70.49    7.80
   7   0 -14   57.79    9.60
  -7  -1  14    2.60    1.50
   7  -1 -14   -0.60    3.70
   7   1  14    5.10    2.40
  -7   1  14    5.20    3.50
   7  -1  14   -0.60    2.60
   7   1 -14   -1.50    2.90
  -7  -2  14    6.10    1.50
   7  -2 -14    6.30    4.50
  -7   2  14    6.10    3.90
   7  -2  14    9.40    3.10
   7  -2  14    5.00    3.30
   7   2 -14    4.50    3.50
   7  -3 -14  100.59   13.00
  -7   3  14   75.89   10.20
   7   3 -14   67.29    9.80
   7  -3  14   55.69    7.40
   7  -3  14   56.09    9.30
   7  -4 -14   49.90   10.30
   7  -4  14   37.30    7.70
   7   4 -14   41.50    7.70
   7  -5 -14    4.20    5.10
   7  -5  14    9.20    5.00
   7   5 -14   -3.00    3.30
   7  -6 -14    4.00    5.70
   7  -6  14   -2.90    4.00
   7  -7 -14    3.00    5.70
   7  -7 -14   -0.10    4.90
   7  -7  14   -1.10    5.00
   8   0 -14    7.20    4.90
  -8   0  14    8.60    3.80
   8   0  14   12.20    3.50
   8  -1 -14   10.50    4.60
  -8  -1  14   10.30    3.20
   8  -1  14    5.60    3.10
   8   1 -14    4.20    4.30
   8  -1  14   12.10    4.90
  -8   1  14    5.80    3.40
   8  -2 -14  164.88   17.20
  -8  -2  14  133.19   14.00
  -8   2  14  144.09   15.60
   8   2 -14  170.38   16.50
   8  -2  14  159.78   15.90
   8  -2  14  147.49   15.30
   8  -3 -14    4.40    5.40
   8  -3  14    3.60    4.20
   8   3 -14   -2.80    3.10
   8  -3  14   -3.80    3.40
  -8   3  14   -3.40    3.40
   8  -4 -14  335.67   30.90
   8   4 -14  283.27   28.40
   8  -4  14  292.77   28.50
   8  -5 -14   49.99   11.10
   8   5 -14   38.90    8.10
   8  -5  14   45.30    8.80
   8  -6 -14  139.79   19.80
   8  -6  14  123.29   17.40
   8  -7 -14   -1.90    7.60
   8  -7 -14    1.50    5.10
   8  -7  14   -0.30    6.30
   9   0 -14   42.40   10.30
  -9   0  14   72.79    9.20
  -9  -1  14   35.30    6.30
   9  -1 -14   36.30    8.40
  -9   1  14   44.70    7.60
   9  -1  14   43.60    8.40
   9  -1  14   46.80    6.90
   9   1 -14   36.90    8.10
   9  -2 -14   34.20    7.90
  -9   2  14   23.50    6.10
   9  -2  14   38.70    7.40
   9  -2  14   28.50    6.10
   9   2 -14   25.20    6.90
   9  -3 -14    3.30    5.40
  -9   3  14    6.00    4.60
   9  -3  14    4.80    4.80
   9  -3  14    6.30    4.30
   9   3 -14    4.50    3.80
   9  -4 -14   -0.70    4.90
   9   4 -14    6.00    4.60
   9  -4  14   -2.50    3.70
   9  -5 -14   63.09   13.30
   9  -5  14   47.70    9.40
   9   5 -14   38.70    8.50
   9  -6 -14   11.50    9.00
   9  -6 -14    3.50    5.00
   9  -6  14    0.80    5.10
 -10   0  14  149.59   15.50
  10  -1 -14   56.09   10.80
  10   1 -14   52.29   10.60
  10  -1  14   58.09   10.40
 -10   1  14   56.49    9.00
  10  -2 -14  191.08   20.80
  10  -2  14  200.38   20.10
  10   2 -14  184.58   19.90
 -10   2  14  183.48   18.80
  10  -2  14  163.08   18.00
  10  -3 -14   37.30    9.00
  10   3 -14   19.90    6.50
  10  -3  14   23.00    9.50
  10  -3  14   31.80    7.10
 -10   3  14   41.80    7.90
  10  -4 -14   47.30   11.40
  10   4 -14   54.49    9.90
 -10   4  14   49.70    9.90
  10  -4  14   61.49   10.00
  10  -5 -14   42.10   11.60
  10   5 -14   21.90    7.00
  10  -5  14   36.40    8.40
  10  -6 -14   68.79   15.60
  10  -6 -14   81.09   13.40
  10  -6  14   84.39   13.60
  11   0  14   32.40    8.50
  11   0 -14   58.99   11.10
  11  -1 -14   13.00    7.10
 -11   1  14   12.70    5.20
  11   1 -14   14.70    6.10
  11  -1  14   21.80    7.00
  11  -2 -14    2.00    5.60
  11  -2  14    3.20    4.50
  11   2 -14   -2.70    3.90
 -11   2  14    1.40    4.50
  11  -3 -14    9.30    7.20
 -11   3  14   10.80    5.40
  11   3 -14   13.80    5.70
  11  -4 -14   -2.50    6.20
 -11   4  14    4.00    5.30
  11   4 -14    3.30    4.70
  11  -4  14   -4.50    3.60
  11  -5 -14    1.30    4.50
  11  -5 -14   -4.50    6.10
  11   5 -14    3.70    5.70
 -11   5  14    3.80    6.30
  11  -5  14    0.00    4.80
  12   0  14  184.58   21.10
  12   0 -14  172.08   21.90
  12   1  14   11.30    7.10
  12  -1 -14   10.00    6.50
  12   1 -14    7.40    6.20
  12  -1  14   19.10    7.40
  12  -2 -14   91.69   16.20
 -12   2  14  126.09   14.40
  12  -2  14  133.69   16.20
  12   2 -14  137.29   17.10
  12  -3 -14   18.20    8.90
 -12   3  14   30.10    7.40
  12   3 -14   19.80    7.50
  12  -4 -14   80.69   15.90
  12  -4 -14   77.59   11.80
  12   4 -14   63.49   12.30
 -12   4  14   62.69   12.20
  13   0 -14    2.40    7.10
  13   0  14    1.60    5.60
  13   1  14   20.00    8.80
  13  -1 -14    6.10    6.60
  13  -1  14   13.80    6.90
  13   1 -14    8.60    7.30
  13  -2 -14   20.90    8.60
  13  -2  14   24.70    9.10
  13   2 -14    7.40    7.50
   0   0 -15    1.30    1.70
   0   0  15   -0.20    2.40
   0  -1  15   -1.70    0.70
   0   1  15   -2.50    2.10
   0  -1 -15   -2.10    1.60
   0  -1  15   -4.10    1.80
   0   1 -15    1.50    1.20
   0  -2  15  251.97   22.50
   0  -2 -15  236.48   22.60
   0  -2  15  257.47   22.50
   0   2  15  254.97   22.50
   0  -3 -15   -0.70    2.90
   0  -3  15    4.00    2.60
   0   3  15   -2.60    2.00
   0  -4  15   51.99    8.10
   0   4  15   57.59    8.20
   0  -4 -15   74.09   10.20
   0  -5 -15    2.10    3.50
   0   5  15   -0.30    2.50
   0  -5  15    4.00    3.20
   0   6  15   72.29   10.30
   0  -6  15  111.19   11.10
   0  -6 -15   63.49   11.40
   0  -7  15   -2.10    3.70
   0   7  15    1.50    3.20
   0  -7 -15   -0.60    5.40
   0  -8 -15   -3.60    4.50
   0  -8 -15    7.00    7.00
   0  -8  15   17.80    5.70
   0  -9 -15    8.20    5.50
   0  -9 -15   -1.70    6.30
   0  -9  15    7.70    6.50
   1   0  15    1.60    2.30
   1   0 -15    0.90    1.80
  -1   0  15    0.30    0.70
  -1   0 -15    3.20    1.90
   1   1  15   20.40    4.20
   1  -1 -15   14.40    4.00
  -1  -1  15   30.50    3.40
   1  -1  15   16.50    4.20
   1  -1  15   21.00    4.30
  -1   1  15   18.00    4.20
  -1  -1 -15   30.30    4.80
   1   1 -15   21.60    3.20
   1  -2 -15  470.85   38.10
  -1  -2  15  423.96   37.30
   1   2 -15  439.86   36.10
   1  -2  15  432.36   37.50
  -1  -2 -15  365.66   37.50
   1  -2  15  462.95   37.90
  -1   2  15  455.95   37.60
  -1  -3  15  784.72   67.29
   1   3  15  796.32   67.19
   1  -3 -15  821.02   68.09
  -1   3  15  813.02   67.49
   1  -3  15  840.32   67.59
  -1  -3 -15  760.42   67.89
   1   3 -15  788.92   65.69
   1  -4 -15  130.69   13.60
  -1  -4  15  105.79   12.30
   1   4  15  130.99   12.50
  -1   4  15  125.59   12.80
   1  -4  15  117.69   12.70
  -1  -4 -15  126.99   13.70
   1  -5 -15  216.28   22.60
  -1  -5  15  207.78   21.10
   1   5  15  209.08   20.90
  -1   5  15  240.58   21.60
  -1  -5 -15  239.98   22.80
   1  -5  15  255.37   22.10
   1   6  15   -2.20    3.10
  -1  -6  15    1.70    3.40
   1  -6 -15    2.90    4.20
   1  -6  15    1.60    4.10
  -1  -6 -15    3.40    4.50
  -1   6  15    2.30    3.90
   1   7  15   18.50    5.30
  -1  -7  15   35.50    7.00
   1  -7 -15   19.20    6.90
  -1  -7 -15   27.80    8.50
  -1   7  15   19.70    5.60
   1  -7  15   26.60    6.90
  -1  -8  15   32.80    7.70
   1  -8 -15   29.30    7.30
   1  -8 -15   10.90    6.80
  -1   8  15   33.00    6.90
  -1  -8 -15   20.60    6.00
   1  -8  15   16.50    6.80
  -1  -8 -15   13.60    7.70
  -1  -9  15  121.49   16.40
   1  -9 -15  134.39   17.30
   1  -9 -15  145.09   19.80
   1  -9  15  112.39   16.50
  -1  -9 -15  112.89   18.90
   2   0 -15    5.50    2.10
  -2   0  15    2.10    1.10
   2   0  15    0.80    1.90
   2   0  15    1.80    2.50
  -2  -1  15   58.99    6.60
   2  -1 -15   69.19    7.80
   2   1  15   59.99    7.30
  -2  -1 -15   56.89    7.20
   2   1 -15   60.49    6.50
   2  -1  15   73.79    8.00
  -2   1  15   54.69    6.80
   2  -1  15   86.59    7.70
   2   2  15   41.40    5.60
  -2  -2  15   31.90    5.30
  -2  -2  15   31.70    4.00
   2  -2 -15   36.70    6.30
  -2  -2 -15   33.10    5.70
   2   2 -15   34.00    4.20
   2  -2  15   41.00    5.80
  -2   2  15   30.10    5.40
   2  -3 -15   93.79   10.80
  -2  -3  15   75.49    9.40
  -2  -3  15   93.19    9.30
   2   3  15   86.79    9.50
  -2  -3 -15   89.19   10.30
  -2   3  15   88.59   10.00
   2   3 -15   98.19    8.50
   2  -3  15   82.99    9.80
  -2  -4  15    5.50    3.40
   2  -4 -15   10.90    4.50
   2   4  15   13.80    3.70
  -2  -4 -15   15.50    5.00
  -2   4  15    9.60    4.00
   2  -4  15    8.30    4.00
   2   4 -15   15.40    3.00
   2   5  15   83.49    9.70
  -2  -5  15   91.39   10.40
   2  -5 -15   88.99   11.50
   2  -5  15   92.79   11.00
  -2   5  15   84.39   10.50
  -2  -5 -15   87.69   11.30
   2  -6 -15    7.40    4.90
   2   6  15    2.70    2.90
  -2  -6  15    5.90    3.30
  -2   6  15    5.00    4.40
   2  -6  15    8.80    4.60
  -2  -6 -15    6.40    5.30
   2  -7 -15   16.00    6.10
  -2  -7  15   20.60    5.70
   2  -7  15   22.30    6.40
  -2   7  15   15.80    5.90
  -2  -7 -15   22.60    6.90
  -2  -8  15    5.60    4.30
   2  -8 -15    3.60    5.20
   2  -8 -15    9.90    6.30
   2  -8  15    8.60    5.40
  -2   8  15    1.60    4.20
   2  -9 -15    2.70    6.40
   2  -9 -15    2.10    6.80
   2  -9  15   23.30    8.20
  -2   9  15    7.60    5.40
   3   0 -15   -1.90    1.90
   3   0  15   -0.60    2.30
   3   0  15   -2.40    1.60
  -3   0  15    0.60    1.10
   3  -1 -15  350.96   28.90
  -3  -1  15  356.56   28.40
   3   1  15  293.57   28.20
   3   1 -15  314.27   28.10
  -3   1  15  315.37   28.40
   3  -1  15  319.87   28.40
  -3  -2  15  420.76   39.60
   3   2  15  514.85   40.10
   3  -2 -15  519.05   41.10
   3  -2  15  391.96   39.90
   3   2 -15  471.25   39.60
   3  -2  15  515.35   38.80
  -3   2  15  422.36   40.10
  -3  -3  15    3.00    2.40
   3  -3 -15    6.20    3.70
   3   3  15    8.80    3.10
  -3  -3  15    6.00    1.50
   3  -3  15   -1.50    2.60
   3   3 -15    6.00    2.20
  -3   3  15    5.00    3.10
  -3  -4  15    9.20    3.50
   3  -4 -15   17.70    5.60
   3   4  15   15.50    4.00
   3   4 -15   20.70    3.70
  -3   4  15    8.60    4.00
  -3  -4 -15   13.40    4.70
   3  -4  15   14.30    4.90
   3   5  15  165.28   19.40
   3  -5 -15  244.48   22.50
  -3  -5  15  255.57   20.60
  -3   5  15  256.67   21.50
   3  -5  15  175.18   20.60
  -3  -6  15   26.20    5.90
   3  -6 -15   40.60    8.70
  -3   6  15   22.50    6.10
   3  -6  15   36.50    7.70
  -3  -7  15  236.68   25.60
   3  -7 -15  288.27   28.60
   3  -7  15  357.06   28.40
  -3   7  15  262.57   26.90
   3  -8 -15   30.40    7.70
   3  -8 -15   23.60    8.50
  -3   8  15   16.00    6.10
   3  -8  15   25.80    8.10
   4   0 -15    2.70    2.50
  -4   0  15   -3.10    0.90
   4   0  15    1.10    2.30
   4   0  15   -0.60    2.40
   4   1  15    0.50    2.30
   4  -1 -15   -0.80    2.60
  -4  -1  15    1.30    0.90
   4   1 -15    1.30    2.30
  -4   1  15   -1.60    1.90
   4  -1  15   -2.20    2.00
  -4  -2  15  118.89   11.70
   4   2  15  118.39   12.20
   4  -2 -15  118.29   13.30
   4  -2  15  130.39   12.80
   4  -2  15  151.38   11.80
  -4   2  15  116.69   12.70
   4   2 -15  116.19   12.20
   4   3  15   42.20    6.10
   4  -3 -15   53.69    8.40
  -4  -3  15   44.30    5.10
   4  -3  15   53.39    7.70
   4   3 -15   49.20    6.60
   4  -3  15   44.00    4.70
  -4   3  15   43.40    7.20
   4  -4 -15    5.40    4.10
  -4  -4  15    1.80    2.60
   4   4  15    4.20    2.90
   4  -4  15    5.00    3.80
   4   4 -15    0.30    2.30
  -4   4  15   -3.40    3.20
   4  -5 -15   -0.80    4.50
  -4  -5  15    0.80    2.80
   4  -5  15    3.50    4.20
  -4   5  15    3.60    4.00
   4  -6 -15   50.39   10.30
  -4  -6  15   37.00    6.90
  -4   6  15   42.90    8.10
   4  -6  15   30.30    7.70
   4  -7 -15   14.50    7.00
   4  -7  15    6.40    5.60
  -4   7  15    6.70    4.70
   4  -8 -15   -3.60    5.10
   4  -8 -15    4.40    6.70
   4  -8  15   11.50    6.90
  -4   8  15    4.60    5.20
   5   0 -15   -3.00    2.50
   5   0  15    0.80    2.10
  -5   0  15    2.60    1.80
   5  -1 -15  883.01   68.79
  -5  -1  15  771.92   67.49
   5  -1  15  847.02   67.79
  -5   1  15  868.21   68.09
   5   1 -15  673.93   67.89
  -5  -2  15    1.20    0.80
   5   2  15   -0.80    2.20
   5  -2 -15   -0.40    2.90
   5   2 -15    1.00    2.30
  -5   2  15    0.50    2.70
   5  -2  15   -0.90    1.00
   5  -2  15   -0.90    2.30
   5   3  15   86.59    8.60
  -5  -3  15   67.19    7.40
   5  -3 -15   79.39   11.30
  -5   3  15   83.29    9.90
   5   3 -15   74.39    8.90
   5  -3  15   75.89    7.90
   5  -3  15   75.29   10.20
   5  -4 -15   25.80    7.40
  -5   4  15   16.30    5.50
   5  -4  15   35.90    6.90
   5   4 -15   46.20    6.60
   5  -5 -15   14.50    6.70
  -5   5  15   16.60    5.80
   5  -5  15   11.20    5.50
   5  -6 -15  109.49   17.10
  -5   6  15   99.09   14.70
   5  -6  15  127.49   14.50
   5  -7 -15  175.98   19.80
  -5   7  15  133.49   17.40
   5  -7  15  172.98   18.70
   5  -8 -15    2.20    6.20
   5  -8 -15   -5.40    4.90
  -5   8  15   -2.50    4.50
   5  -8  15   -5.00    5.10
  -6   0  15    2.80    2.70
   6   0 -15    4.00    3.60
   6   0  15    0.50    2.00
   6  -1 -15  182.68   17.20
  -6  -1  15  152.28   15.40
  -6   1  15  156.68   16.10
   6  -1  15  169.08   15.90
   6   1 -15  175.48   16.90
   6  -2 -15    7.90    4.50
  -6  -2  15    3.20    1.20
   6   2 -15    8.30    3.30
   6  -2  15    5.50    1.20
  -6   2  15    0.20    3.00
   6  -2  15    3.00    3.20
   6   3  15   -0.30    2.70
   6  -3 -15    3.90    3.70
   6   3 -15    2.90    3.00
   6  -3  15    0.80    1.30
   6  -3  15    0.20    3.30
  -6   3  15    0.50    3.70
   6  -4 -15   49.60    9.90
   6  -4  15   35.90    7.90
  -6   4  15   52.49    8.80
   6   4 -15   50.89    8.00
   6  -5 -15   -3.80    4.20
  -6   5  15    7.10    4.30
   6  -5  15    4.90    4.20
   6   5 -15   -2.10    4.80
   6  -6 -15   21.40    8.00
   6  -6  15   16.60    6.50
   6  -7 -15    2.10    6.10
  -6   7  15    0.00    5.10
   6  -7  15    0.00    5.10
   6  -8 -15    2.20    5.20
   6  -8 -15    9.60    7.70
   6  -8  15   -6.30    4.70
  -6   8  15   -1.20    4.90
  -7   0  15   -1.10    2.50
   7   0 -15    0.90    4.00
   7   0  15   -1.00    2.20
  -7  -1  15  153.58   15.00
   7  -1 -15  165.48   16.80
   7   1 -15  151.68   16.30
  -7   1  15  143.69   15.40
   7  -1  15  162.38   15.30
  -7  -2  15  113.39   10.80
   7  -2 -15  104.09   13.20
   7   2 -15  106.39   12.50
   7  -2  15  108.29   12.30
   7  -2  15  116.79   11.70
  -7   2  15  105.09   12.20
   7  -3 -15  102.09   12.20
  -7   3  15   73.79   11.00
   7   3 -15   82.09   10.30
   7  -3  15   92.29   10.60
   7  -3  15   73.49    8.80
   7  -4 -15    1.10    5.30
   7   4 -15    1.90    3.10
  -7   4  15   11.00    5.00
   7  -4  15    5.20    4.30
   7  -5 -15  264.57   28.60
   7   5 -15  265.07   26.30
  -7   5  15  260.37   27.00
   7  -5  15  324.87   27.80
   7  -6 -15   52.19   11.10
   7  -6  15   31.30    8.60
   7  -7 -15   17.20    8.30
   7  -7 -15   40.00    9.30
   7  -7  15   34.50    9.20
   8   0  15   -2.50    2.30
  -8   0  15    1.20    3.10
   8   0 -15    0.00    3.70
   8  -1 -15    4.50    4.20
  -8  -1  15    6.00    3.40
  -8   1  15   -4.20    2.50
   8  -1  15    2.30    3.00
   8  -1  15    8.60    4.20
   8   1 -15    2.70    3.70
   8  -2 -15   17.30    6.80
  -8  -2  15   22.30    3.70
   8  -2  15   14.40    4.90
  -8   2  15   11.40    4.60
   8   2 -15   14.40    5.10
   8  -2  15   20.80    5.20
   8  -3 -15   -1.30    4.30
   8  -3  15   -6.90    3.60
  -8   3  15   -5.50    3.30
   8  -3  15    0.80    3.50
   8   3 -15   -1.00    3.30
   8  -4 -15    0.80    5.20
   8  -4  15   -3.30    3.30
   8   4 -15    3.20    3.80
  -8   4  15   -0.80    4.00
   8  -5 -15    2.40    5.50
   8  -5  15    1.90    4.60
   8   5 -15    6.10    4.00
  -8   5  15    6.40    4.90
   8  -6 -15   -3.00    5.90
   8  -6  15    1.60    4.70
   8  -7 -15   -1.60    6.70
   8  -7 -15   -1.10    5.50
   8  -7  15   -9.40    4.80
  -9   0  15   -2.80    2.80
   9   0 -15    4.40    5.40
  -9  -1  15   25.90    5.30
   9  -1 -15   18.90    7.00
   9   1 -15   18.60    6.10
  -9   1  15   38.00    6.80
   9  -1  15   24.10    7.00
   9  -1  15   24.50    5.50
   9  -2 -15    8.50    5.30
  -9   2  15    7.80    4.60
   9   2 -15    2.80    4.00
   9  -2  15    4.40    4.40
   9  -2  15    2.80    3.50
   9  -3 -15  308.37   29.30
   9   3 -15  300.17   27.90
   9  -3  15  249.97   26.70
  -9   3  15  291.77   27.60
   9  -4 -15   57.89   11.30
   9  -4  15   44.00    9.10
  -9   4  15   52.19    9.70
   9   4 -15   50.39    9.50
   9  -5 -15  176.48   21.70
   9   5 -15  165.58   18.10
  -9   5  15  150.08   18.70
   9  -5  15  160.88   18.30
   9  -6 -15    1.90    8.90
   9  -6  15    2.20    5.60
 -10   0  15   -9.60    2.80
  10   0 -15   -1.30    4.60
  10  -1 -15   17.50    6.60
 -10   1  15   24.60    6.20
  10   1 -15   24.00    7.30
  10  -1  15   38.30    8.20
  10  -2 -15   13.40    5.80
  10  -2  15   10.50    4.50
 -10   2  15   11.60    4.70
  10   2 -15    8.70    4.90
  10  -2  15   15.10    6.10
  10  -3 -15   28.60    8.90
 -10   3  15   16.10    5.70
  10  -3  15   28.60    6.50
  10   3 -15   20.60    6.50
  10  -4 -15    2.80    7.70
 -10   4  15   -3.50    5.30
  10   4 -15    9.80    4.90
  10  -4  15    7.20    5.20
  10  -5 -15   15.10    9.80
 -10   5  15    4.00    5.80
  10  -5  15    4.70    6.10
  10   5 -15    9.80    5.60
  10  -6 -15   18.80    9.50
  10  -6 -15   -1.00    4.90
  10  -6  15    9.40    6.70
 -10   6  15   14.60    6.40
  11   0 -15    2.90    5.50
  11   0  15   -9.20    4.40
  11  -1 -15   95.19   16.90
  11  -1  15  139.39   16.80
 -11   1  15  156.18   15.80
  11   1 -15  173.48   18.10
  11  -2 -15   61.49   11.80
 -11   2  15   55.99    9.00
  11  -2  15   40.50    9.20
  11   2 -15   44.40    9.90
  11  -3 -15   31.50    9.70
 -11   3  15   42.10    8.70
  11   3 -15   44.70    9.30
  11  -4 -15    0.10    6.70
  11   4 -15   11.70    5.40
  11  -4  15    4.00    4.40
 -11   4  15    3.40    5.10
  11  -5 -15   21.90    7.10
  11  -5 -15   17.00    8.70
  11  -5  15   19.20    7.20
  11   5 -15   12.70    6.50
 -11   5  15    0.00    6.20
  12   0 -15    2.20    5.70
  12   0  15   10.70    6.80
  12  -1 -15    9.30    7.50
  12  -1  15   27.20    8.00
  12   1 -15   22.30    7.80
  12  -2 -15   -0.40    6.00
  12   2 -15   -5.90    5.30
 -12   2  15    0.70    4.60
  12  -2  15    4.80    5.70
  12  -3 -15    7.40    7.40
 -12   3  15    4.60    5.00
  12   3 -15   -3.30    5.00
  13   0 -15    2.90    6.70
  13   0  15    0.80    6.50
  13   1  15   60.79   13.70
  13  -1 -15   38.50   10.90
  13   1 -15   36.70   10.70
  13  -1  15   57.79   11.30
   0   0 -16  104.79   10.20
   0   0  16  108.49   10.90
   0  -1 -16   -0.70    2.00
   0  -1  16    0.90    1.50
   0  -1  16   -3.20    2.00
   0   1 -16   -0.80    1.10
   0   1  16   -0.40    2.30
   0  -2  16  939.01   83.19
   0  -2 -16 1004.60   83.59
   0  -2  16 1049.99   83.59
   0   3  16   -1.60    2.00
   0  -3 -16    2.30    2.80
   0  -3  16   -4.60    2.00
   0  -4 -16  303.97   27.70
   0   4  16  264.97   26.40
   0  -4  16  325.47   27.00
   0   5  16    3.80    3.00
   0  -5 -16   -1.40    3.20
   0  -5  16    2.40    3.60
   0   6  16   92.29   10.70
   0  -6 -16   72.09   12.40
   0  -6  16   95.79   12.10
   0  -7  16   -7.10    3.80
   0   7  16    8.30    4.20
   0  -7 -16    3.90    4.90
   0  -8 -16    0.80    4.20
   0  -8 -16    3.70    6.40
   0  -8  16    0.50    5.00
   0  -9 -16   -0.20    6.70
   0  -9  16   -2.60    4.80
   0  -9 -16   -3.00    6.00
   1   0  16  183.48   19.30
  -1   0  16  231.48   19.50
   1   0 -16  222.58   19.20
  -1   0 -16  217.58   18.90
  -1  -1  16  104.49   10.10
  -1   1 -16   98.99    9.20
   1   1  16   92.59   10.30
   1  -1 -16   99.59   10.50
  -1  -1 -16   76.99    9.90
   1  -1  16  105.09   10.80
   1  -1  16  101.79   10.40
   1   1 -16  114.69    9.60
  -1   1  16  115.19   10.70
   1  -2 -16   98.29    9.60
  -1  -2  16   92.59    8.80
   1   2  16   64.39    8.60
  -1  -2  16   89.39    8.90
  -1  -2 -16   82.39    9.40
   1  -2  16   85.69    9.10
  -1   2  16   81.59    9.00
   1  -2  16   65.09    8.80
   1   2 -16   77.19    7.30
   1  -3 -16  156.48   14.80
   1   3  16  134.19   13.50
  -1  -3  16  174.58   14.20
  -1  -3  16  102.29   13.10
  -1  -3 -16  150.28   14.70
   1  -3  16  157.58   14.10
  -1   3  16  151.48   14.10
   1   3 -16  127.39   11.70
   1   4  16   18.30    4.50
  -1  -4  16   21.50    5.00
   1  -4 -16   22.20    5.80
  -1  -4 -16   29.20    6.30
  -1   4  16   23.30    5.10
   1  -4  16   24.50    5.10
   1   5  16   -3.10    2.20
   1  -5 -16    4.30    3.70
  -1  -5  16   -3.00    2.40
  -1   5  16   -1.10    2.70
  -1  -5 -16    6.00    4.20
   1  -5  16    7.60    3.70
   1   6  16    1.70    3.00
   1  -6 -16    2.40    4.40
  -1  -6  16    0.90    3.80
  -1   6  16    0.40    2.90
   1  -6  16    3.70    3.90
  -1  -6 -16    2.50    4.90
   1  -7 -16   40.90    9.80
   1   7  16   40.00    7.30
  -1  -7  16   38.60    7.80
  -1   7  16   32.00    7.20
   1  -7  16   33.70    8.10
  -1  -7 -16   42.40    9.70
  -1  -8  16   12.70    5.90
   1  -8 -16   13.60    8.20
   1  -8  16   12.30    5.90
  -1  -8 -16   10.60    5.00
  -1  -8 -16    5.10    6.60
  -1   8  16   15.80    5.60
   1  -9 -16    4.10    6.60
  -1  -9  16    2.70    5.10
   1  -9 -16   -1.80    7.20
  -1  -9 -16    6.90    7.10
   1  -9  16   -0.40    5.00
  -2   0  16  232.08   19.30
   2   0  16  188.18   19.10
   2   0 -16  208.78   18.90
  -2  -1  16  220.48   19.60
   2   1  16  183.48   19.50
   2  -1 -16  221.18   20.10
  -2   1  16  197.58   19.50
   2  -1  16  220.48   19.80
  -2  -1 -16  221.38   19.70
   2  -1  16  251.97   20.50
   2   1 -16  223.58   19.10
   2  -2 -16  929.41   81.99
  -2  -2  16  927.41   81.39
  -2   2  16 1084.49   82.09
   2   2 -16  967.30   80.49
   2  -2  16 1046.20   81.89
  -2  -2 -16  918.31   81.79
  -2  -3  16    1.10    1.30
   2  -3 -16   -1.80    2.50
  -2  -3  16    0.70    2.20
   2   3  16    3.30    2.50
  -2   3  16    3.50    2.70
  -2  -3 -16    1.60    3.00
   2   3 -16   -1.30    1.10
   2  -3  16   -0.30    2.80
   2  -4 -16  303.47   31.50
  -2  -4  16  375.96   31.00
   2   4  16  323.97   30.50
  -2   4  16  333.57   31.10
   2  -4  16  404.76   31.80
  -2  -4 -16  354.46   32.00
   2  -5 -16  111.99   13.00
   2   5  16   98.39   10.80
  -2  -5  16   79.39   10.60
  -2   5  16   94.99   11.40
   2  -5  16  103.49   12.00
  -2  -5 -16  106.29   12.80
  -2  -6  16  339.77   31.10
   2  -6 -16  345.87   33.00
   2   6  16  321.97   30.50
   2  -6  16  347.77   31.90
  -2  -6 -16  333.37   32.50
  -2   6  16  365.16   31.70
   2  -7 -16   16.70    6.30
  -2  -7  16    9.30    4.60
  -2   7  16   10.30    5.00
   2  -7  16    3.10    4.90
  -2  -7 -16    3.00    4.50
   2  -8 -16   60.19   11.90
  -2  -8  16   71.29   10.40
  -2   8  16   60.59   10.30
   2  -8  16   60.99   11.30
   2  -9 -16   27.90    8.50
   2  -9  16   28.90    8.80
  -2   9  16   40.90   10.00
   3   0  16  125.89   15.50
   3   0 -16  165.18   15.60
   3   0  16  166.98   15.50
  -3   0  16  209.88   16.00
   3  -1 -16   53.69    7.80
  -3  -1  16   61.49    6.70
   3   1  16   75.89    7.50
   3   1 -16   62.29    6.80
   3  -1  16   67.59    7.40
  -3   1  16   38.80    6.80
  -3  -2  16  114.59   13.10
   3   2  16  149.59   13.90
   3  -2 -16  155.38   15.00
   3   2 -16  132.99   13.40
  -3   2  16  131.89   14.10
   3  -2  16  148.19   14.10
   3  -2  16  160.98   12.40
  -3  -3  16    7.50    2.00
   3  -3 -16    7.10    3.80
   3   3  16    4.60    2.90
  -3  -3  16    5.80    2.60
   3   3 -16    1.80    1.90
  -3   3  16    4.50    2.80
   3  -3  16    4.40    3.20
   3   4  16   23.10    4.60
   3  -4 -16   14.30    5.30
  -3  -4  16   10.70    3.60
   3  -4  16   12.60    4.90
  -3  -4 -16   14.60    5.20
   3   4 -16   17.90    4.50
  -3   4  16   17.20    4.80
   3   5  16   -2.80    2.70
   3  -5 -16   -0.50    3.80
  -3  -5  16   -2.00    2.20
   3  -5  16    5.40    4.40
  -3  -5 -16    1.70    3.70
  -3   5  16    1.60    3.40
  -3  -6  16   -0.80    3.50
   3  -6 -16    1.40    4.10
   3  -6  16   10.20    4.40
  -3   6  16   -2.00    3.70
  -3  -7  16    0.40    3.60
   3  -7 -16    3.30    5.20
  -3   7  16   -1.60    3.70
   3  -7  16   -1.70    4.40
   3  -8 -16   12.60    6.80
  -3   8  16    3.50    4.90
   3  -8  16    1.70    6.00
   4   0  16  533.55   47.40
   4   0 -16  494.85   47.00
   4   0  16  633.74   47.10
  -4   0  16  548.85   47.00
  -4  -1  16   53.49    6.50
   4  -1 -16   60.69    7.70
   4   1  16   77.39    7.80
  -4   1  16   63.39    8.20
   4   1 -16   59.49    7.30
   4  -1  16   49.40    7.50
   4   2  16  283.47   24.90
  -4  -2  16  290.67   24.70
   4  -2 -16  269.07   26.00
  -4   2  16  285.27   25.50
   4  -2  16  266.77   25.20
   4  -2  16  279.97   24.10
   4   2 -16  280.67   24.90
   4  -3 -16   16.20    5.20
  -4  -3  16   12.50    2.60
   4   3  16   11.90    3.60
   4   3 -16    9.80    3.10
   4  -3  16   14.00    2.20
  -4   3  16    9.70    3.90
   4  -3  16    7.10    4.00
   4   4  16    0.70    2.40
   4  -4 -16    6.80    4.60
   4   4 -16    4.00    2.60
  -4   4  16    0.10    3.30
   4  -4  16    0.30    3.30
   4  -5 -16    9.30    5.30
  -4  -5  16   12.50    4.20
   4  -5  16   10.60    5.00
  -4   5  16    6.60    4.40
  -4  -6  16  293.47   31.40
   4  -6 -16  354.16   34.10
   4  -6  16  414.26   33.90
  -4   6  16  381.26   33.30
   4  -7 -16    7.80    6.00
  -4   7  16   -7.70    3.20
   4  -7  16    3.70    5.90
   4  -8 -16   64.29   12.10
   4  -8 -16   95.59   14.90
   4  -8  16   60.29   11.90
  -4   8  16   67.39   11.70
  -5   0  16    6.90    2.80
   5   0 -16    4.70    3.30
   5   0  16    2.90    2.60
   5  -1 -16   -0.50    2.80
  -5  -1  16    1.00    1.40
   5   1  16    1.30    3.10
   5   1 -16    3.00    3.00
   5  -1  16    0.00    2.20
  -5   1  16    2.20    2.70
   5   2  16    1.40    2.50
   5  -2 -16    0.70    3.10
   5   2 -16    0.80    2.60
   5  -2  16    1.70    1.00
   5  -2  16   -0.10    2.80
  -5   2  16   -2.70    2.70
   5   3  16    6.10    2.90
  -5  -3  16    4.10    1.50
   5  -3 -16   13.50    4.90
   5  -3  16    6.70    3.90
  -5   3  16   12.00    4.20
   5  -3  16    5.50    2.50
   5   3 -16    7.00    3.30
   5  -4 -16   24.10    6.90
  -5   4  16   13.10    4.80
   5  -4  16    4.70    3.90
   5   4 -16    8.80    3.60
   5  -5 -16   14.40    6.30
   5  -5  16    2.60    4.10
  -5   5  16    6.60    4.60
   5  -6 -16   -3.70    4.10
   5  -6  16   -1.90    4.20
  -5   6  16    1.00    4.00
   5  -7 -16   17.50    8.40
  -5   7  16   22.30    6.60
   5  -7  16   16.00    6.60
   5  -8 -16    2.70    7.30
   5  -8 -16   10.60    6.70
   5  -8  16   -2.20    5.50
  -5   8  16   12.40    6.40
  -6   0  16  379.46   36.60
   6   0 -16  471.75   38.10
   6   0  16  425.36   36.60
   6  -1 -16   21.30    5.60
  -6  -1  16   24.10    4.60
   6  -1  16   26.80    5.00
  -6   1  16   28.40    5.40
   6   1 -16   29.40    6.30
  -6  -2  16  491.75   42.40
   6  -2 -16  456.25   44.10
   6  -2  16  523.85   43.30
   6  -2  16  562.04   42.50
  -6   2  16  460.25   43.20
   6   2 -16  468.75   43.20
   6   3  16  159.98   13.90
   6  -3 -16  114.49   15.50
  -6  -3  16  132.89   12.90
   6  -3  16  142.19   14.90
   6   3 -16  151.08   14.60
  -6   3  16  125.09   14.80
   6  -4 -16  117.39   13.60
   6  -4  16  109.59   12.30
  -6   4  16   96.79   13.00
   6   4 -16   77.69   10.70
   6  -5 -16   45.50   10.20
   6  -5  16   44.20    8.70
  -6   5  16   55.89    9.10
   6  -6 -16  159.48   18.80
   6  -6  16  129.39   16.90
  -6   6  16  161.78   17.60
   6  -7 -16    4.30    7.30
  -6   7  16   17.20    6.90
   6  -7  16   14.00    6.60
   6  -8 -16   13.40    7.10
   6  -8 -16   52.49   12.50
  -6   8  16   37.60    8.90
   6  -8  16   21.70    7.90
   7   0 -16    0.00    3.60
   7   0  16    2.00    2.60
  -7   0  16    1.60    2.90
   7  -1 -16   38.90    7.20
  -7  -1  16   33.70    5.80
   7   1 -16   15.20    5.30
   7  -1  16   33.40    5.50
  -7   1  16   25.60    5.60
   7  -2 -16   10.40    4.90
  -7  -2  16    8.50    2.50
  -7   2  16    8.90    4.20
   7  -2  16    4.20    3.90
   7   2 -16    9.20    4.10
   7  -2  16    2.30    2.50
   7  -3 -16    4.20    5.30
   7   3 -16    1.90    2.90
   7  -3  16    1.80    3.80
  -7   3  16    1.10    3.30
   7  -4 -16    9.50    5.20
   7  -4  16    5.90    4.60
  -7   4  16    1.40    4.00
   7   4 -16   -1.40    3.10
   7  -5 -16    0.40    4.80
  -7   5  16    7.10    4.90
   7  -5  16   -4.40    3.70
   7  -6 -16   47.90   10.80
  -7   6  16   30.70    8.40
   7  -6  16   39.40    9.10
   7  -7 -16   19.40    9.90
   7  -7  16   12.50    7.60
  -7   7  16   17.70    7.20
   8   0  16   -4.00    2.30
  -8   0  16    2.10    3.10
   8   0 -16    9.90    5.10
  -8  -1  16    9.00    3.40
   8  -1 -16   -0.80    3.40
   8  -1  16    3.80    3.10
  -8   1  16    1.70    3.50
   8   1 -16    5.50    4.40
   8  -1  16    3.30    3.90
   8  -2 -16  111.49   13.80
  -8  -2  16  102.39   10.70
   8   2 -16  107.69   12.50
   8  -2  16   94.19   11.70
   8  -2  16  104.09   12.00
  -8   2  16   93.99   12.80
   8  -3 -16    5.70    5.00
   8   3 -16    1.10    3.50
   8  -3  16   13.00    5.00
  -8   3  16    3.30    4.10
   8  -4 -16  163.58   18.90
  -8   4  16  170.28   17.90
   8   4 -16  167.68   17.40
   8  -4  16  140.29   17.50
   8  -5 -16   38.60    9.60
  -8   5  16   24.30    7.50
   8  -5  16   19.30    6.60
   8  -6 -16  109.79   17.60
  -8   6  16   84.69   14.10
   8  -6  16   81.29   13.50
   8  -7 -16   13.60    6.40
   8  -7 -16    7.40    8.70
  -8   7  16    4.40    5.40
   8  -7  16    9.70    6.80
   9   0 -16   88.59   13.60
  -9   0  16  101.09   11.50
   9  -1 -16   18.20    7.20
  -9  -1  16   13.80    4.40
   9  -1  16   16.70    6.10
   9   1 -16   23.50    6.40
  -9   1  16   13.10    5.20
   9  -1  16   14.00    4.60
   9  -2 -16   29.20    8.10
   9  -2  16   23.50    5.60
  -9   2  16   22.00    6.20
   9   2 -16   27.50    6.90
   9  -2  16    9.90    5.30
   9  -3 -16   11.80    6.30
  -9   3  16    9.00    4.80
   9   3 -16    5.70    4.20
   9  -3  16   11.60    4.80
   9  -4 -16    9.70    6.70
  -9   4  16    0.20    4.40
   9   4 -16    0.10    3.70
   9  -4  16   -1.40    4.20
   9  -5 -16   17.70    8.80
   9  -5  16   29.60    7.90
  -9   5  16   35.70    8.20
   9  -6 -16    9.50    9.10
  -9   6  16    1.10    6.40
   9  -6  16    5.30    5.50
  10   0 -16   47.50   10.20
 -10   0  16   55.99    8.70
  10  -1 -16   22.50    7.50
 -10   1  16   37.40    7.60
  10   1 -16   24.40    7.70
  10  -1  16   50.99    8.90
  10  -2 -16  143.29   17.90
  10  -2  16  121.59   16.00
 -10   2  16  172.78   16.40
  10  -2  16  130.69   16.50
  10   2 -16  164.88   17.70
  10  -3 -16   12.50    6.20
 -10   3  16   -6.10    3.40
  10   3 -16    2.90    4.10
  10  -3  16    6.60    4.20
  10  -4 -16   79.99   15.00
 -10   4  16   87.49   12.60
  10   4 -16   75.89   11.90
  10  -4  16   54.79   10.90
  10  -5 -16   -7.00    7.20
  10  -5  16    1.10    4.80
 -10   5  16    8.90    6.80
  11   0 -16   21.20    7.00
  11   0  16    5.10    6.20
  11  -1 -16    2.60    5.30
  11  -1  16    8.00    5.60
  11   1 -16   13.70    6.70
 -11   1  16   16.70    5.60
  11  -2 -16    3.70    6.00
  11  -2  16    4.40    5.30
  11   2 -16    4.40    4.90
 -11   2  16   -1.70    4.10
  11  -3 -16    6.10    6.70
 -11   3  16    1.40    4.10
  11   3 -16   -0.20    4.40
  11  -4 -16   -8.50    7.30
  11   4 -16   -9.10    3.90
  11  -4  16    0.70    4.90
 -11   4  16    6.30    5.50
  12   0  16  112.49   16.50
  12   0 -16  104.39   16.70
  12  -1 -16    9.50    7.30
  12  -1  16   28.20    7.90
  12   1 -16    7.00    6.50
  12  -2 -16   20.40    8.60
 -12   2  16   44.20    8.30
  12   2 -16   35.90    9.00
  12  -3 -16    5.70    7.60
  12   3 -16    7.80    6.30
 -12   3  16    9.80    6.20
  13   0  16    3.40    7.90
  13   0 -16   -2.00    5.50
  13   1  16    2.40    7.50
  13  -1 -16    3.00    6.80
  13  -1  16    1.20    5.80
  13   1 -16    8.40    6.60
   0   0 -17   -2.20    1.30
   0   0  17   -1.00    2.20
   0  -1 -17   -0.70    1.90
   0   1  17   -2.60    2.20
   0   1 -17    1.80    1.20
   0  -1  17   -1.30    1.50
   0  -2 -17    8.40    3.50
   0  -2  17    5.50    2.70
   0  -2  17    9.70    3.10
   0   2  17    8.20    3.30
   0   3  17   -2.30    2.10
   0  -3 -17    3.40    3.20
   0  -3  17   -1.70    2.60
   0  -4 -17   34.40    7.10
   0  -4  17   34.50    6.50
   0   4  17   46.00    6.80
   0  -5 -17   -2.70    3.50
   0  -5  17    4.60    3.70
   0   5  17    4.30    3.70
   0  -6  17   45.60    8.20
   0  -6 -17   46.50    9.40
   0   6  17   54.79    8.40
   0  -7 -17   -4.00    4.60
   0   7  17    3.10    3.70
   0  -7  17    0.50    3.90
   0  -8  17   -5.00    3.90
   0  -8 -17    4.30    6.10
   0  -9  17    2.70    5.70
  -1   0  17    2.70    1.70
  -1   0 -17    1.60    1.70
   1   0 -17   -1.50    1.70
   1   0  17   -1.20    2.30
  -1   1 -17 1086.49   88.79
   1  -1 -17 1083.29   89.99
   1   1  17 1134.89   90.09
  -1  -1  17 1011.60   89.79
  -1   1  17 1073.59   89.99
  -1  -1 -17  969.00   89.69
   1  -1  17 1193.18   90.19
   1  -1  17 1013.10   90.09
   1   1 -17 1151.48   89.09
  -1  -2  17   27.80    4.70
   1   2  17    9.50    3.80
  -1  -2  17   20.10    4.20
   1  -2 -17   24.90    5.00
   1   2 -17   21.20    2.80
   1  -2  17   10.70    3.80
   1  -2  17   28.80    5.30
  -1  -2 -17   26.00    5.20
  -1   2  17   23.30    4.60
  -1  -3  17  400.56   35.50
   1  -3 -17  416.56   36.10
  -1  -3  17  438.66   35.50
   1   3  17  389.46   35.30
  -1   3  17  348.37   35.20
   1  -3  17  434.06   35.80
  -1  -3 -17  407.66   36.10
   1  -4 -17    5.60    3.90
   1   4  17    4.80    3.40
  -1  -4  17    1.60    3.00
  -1  -4 -17    9.50    4.40
   1  -4  17    1.40    3.00
  -1   4  17    6.70    3.50
   1  -5 -17  182.28   18.70
   1   5  17  206.28   17.40
  -1  -5  17  142.89   16.80
   1  -5  17  155.78   17.30
  -1   5  17  182.08   17.50
  -1  -5 -17  171.48   18.60
  -1  -6  17    3.40    3.70
   1  -6 -17    0.30    4.40
   1   6  17    6.40    4.20
   1  -6  17    6.80    4.80
  -1   6  17   -0.40    3.30
  -1  -6 -17   -1.60    4.80
   1  -7 -17   49.80   10.30
  -1  -7  17   38.60    7.90
   1   7  17   31.90    6.90
  -1  -7 -17   32.10    8.50
   1  -7  17   34.40    7.70
  -1   7  17   33.60    7.50
  -1  -8  17   39.10    8.50
   1  -8 -17   54.89   11.90
   1  -8  17   53.19    9.60
  -1  -8 -17   34.70    9.70
   2   0 -17   -2.50    1.70
  -2   0  17   -0.10    1.70
   2   0  17    1.40    2.50
   2   1  17    1.00    2.40
  -2  -1  17    2.80    1.60
   2  -1 -17    0.50    2.60
  -2   1  17    1.70    2.00
  -2  -1 -17   -0.80    2.20
   2   1 -17    0.80    1.50
   2  -1  17    5.10    2.70
   2  -1  17    2.00    2.70
  -2  -2  17   46.90    5.60
   2   2  17   49.20    6.70
   2  -2 -17   44.10    7.10
  -2   2  17   36.90    6.40
  -2  -2 -17   53.99    7.60
   2   2 -17   46.30    5.00
   2  -2  17   37.50    6.40
  -2  -3  17   15.50    3.70
  -2  -3  17   13.10    3.90
   2  -3 -17   13.10    4.70
   2   3  17    9.20    3.50
   2  -3  17   14.00    4.20
  -2  -3 -17   20.30    5.10
  -2   3  17   17.10    4.50
   2   3 -17   22.40    3.10
   2  -4 -17   -0.40    2.80
   2   4  17    2.50    3.00
  -2  -4  17   -0.40    2.60
   2  -4  17    7.80    4.00
  -2   4  17   -2.20    2.70
  -2  -4 -17    2.90    3.20
   2  -5 -17   28.00    6.90
   2   5  17   24.30    5.00
  -2  -5  17   29.30    6.00
  -2  -5 -17   29.80    7.60
   2  -5  17   11.60    5.10
  -2   5  17   26.20    6.20
   2  -6 -17   12.50    6.40
  -2  -6  17    7.00    4.00
   2   6  17   17.00    4.70
  -2  -6 -17   11.80    5.10
   2  -6  17   15.30    5.70
  -2   6  17   13.40    5.00
  -2  -7  17    3.70    4.20
   2  -7 -17    0.00    5.30
   2  -7  17    9.60    5.60
  -2  -7 -17    1.60    5.00
  -2   7  17    0.60    4.20
   2  -8 -17   15.00    7.30
  -2  -8  17   19.30    5.80
   2  -8  17    9.50    6.10
  -2   8  17    7.70    4.90
   3   0  17   -1.90    2.00
   3   0  17    1.50    2.70
  -3   0  17    1.10    2.20
   3   0 -17    2.10    2.10
  -3  -1  17  198.88   17.60
   3   1  17  196.38   17.80
   3  -1 -17  189.58   18.10
  -3   1  17  198.08   18.00
   3   1 -17  179.58   17.20
   3  -1  17  180.98   17.70
   3   2  17   25.80    5.20
  -3  -2  17   30.50    4.80
   3  -2 -17   29.60    6.10
   3  -2  17   24.80    5.20
  -3   2  17   33.60    6.00
   3  -2  17   32.70    3.20
   3   2 -17   39.30    5.10
   3   3  17  263.77   23.40
   3  -3 -17  257.37   24.60
  -3  -3  17  213.68   23.00
   3  -3  17  256.47   24.00
  -3   3  17  284.37   24.30
   3   3 -17  280.67   22.80
  -3  -4  17   42.60    7.20
   3   4  17   66.09    7.40
   3  -4 -17   54.89    9.30
  -3   4  17   40.20    7.70
  -3  -4 -17   47.60    8.60
  -3  -5  17  273.37   25.30
   3  -5 -17  249.58   26.60
   3   5  17  254.67   25.00
   3  -5  17  317.97   26.90
  -3  -5 -17  277.37   26.80
  -3   5  17  296.17   26.30
   3  -6 -17   13.90    6.40
  -3  -6  17   22.90    5.50
  -3   6  17    5.70    4.30
   3  -6  17   20.30    6.10
   3  -7 -17  147.29   18.00
  -3  -7  17  146.29   15.40
  -3   7  17  122.19   15.60
   3  -7  17  138.29   18.00
   3  -8 -17   -8.10    5.30
  -3   8  17    2.00    4.90
   3  -8  17   -7.30    5.40
   4   0  17   -1.70    2.70
   4   0  17    4.30    2.50
  -4   0  17   -0.50    2.10
   4   0 -17    1.90    2.50
   4  -1 -17    2.90    2.90
  -4  -1  17    3.50    2.10
   4   1  17    5.90    3.60
   4   1 -17   10.10    3.20
   4  -1  17    3.50    2.50
  -4   1  17    3.60    3.00
   4   2  17    0.60    2.50
   4  -2 -17    3.00    3.30
  -4   2  17   -3.40    2.30
   4  -2  17    1.10    1.60
   4   2 -17    4.80    2.50
   4  -2  17    0.90    2.50
   4   3  17   44.20    7.60
  -4  -3  17   60.49    7.20
   4  -3 -17   78.99   10.70
   4   3 -17   66.19    7.60
   4  -3  17   83.59    9.20
  -4   3  17   83.49    9.20
   4  -4 -17   16.90    5.60
   4   4  17   15.00    4.00
  -4   4  17    6.20    4.00
   4  -4  17    8.50    4.10
  -4  -5  17    5.20    3.30
   4  -5 -17    8.20    4.80
   4  -5  17    3.50    3.80
  -4   5  17   13.20    4.80
  -4  -6  17    1.80    3.30
   4  -6 -17    8.00    5.30
   4  -6  17   -2.90    4.20
  -4   6  17    7.20    4.40
   4  -7 -17   45.90   10.60
   4  -7  17   51.69   10.20
  -4   7  17   32.20    8.00
   4  -8 -17    8.10    7.50
   4  -8  17    9.60    6.70
  -4   8  17    4.10    5.20
   5   0 -17   -2.10    2.30
   5   0  17   -2.40    1.90
  -5   0  17   -1.10    2.80
   5  -1 -17  522.05   45.60
  -5  -1  17  539.45   44.90
  -5   1  17  544.25   45.20
   5  -1  17  485.05   44.70
   5   1 -17  520.65   45.20
   5   2  17    7.50    3.60
  -5  -2  17    8.00    2.60
   5  -2 -17   -1.00    3.10
   5   2 -17    9.50    3.50
   5  -2  17    8.70    3.60
  -5   2  17   12.80    4.40
   5  -2  17    6.70    1.50
   5  -3 -17  217.58   22.20
   5   3  17  202.88   20.40
  -5  -3  17  249.78   20.50
  -5   3  17  207.48   21.50
   5   3 -17  236.08   20.90
   5  -4 -17   14.20    5.90
   5  -4  17   22.70    6.00
   5   4 -17   11.40    4.00
  -5   4  17   14.80    5.10
   5  -5 -17  296.57   29.90
   5  -5  17  277.17   28.40
  -5   5  17  322.87   28.90
   5  -6 -17    3.00    4.70
  -5   6  17    4.80    4.70
   5  -6  17    2.70    4.70
   5  -7 -17  134.09   18.20
   5  -7  17  111.69   16.10
  -5   7  17   97.89   15.00
   5  -8 -17   -8.20    4.80
   5  -8 -17    4.50    6.70
  -5   8  17   -6.00    5.30
   5  -8  17    0.60    5.30
   6   0 -17   -3.20    2.80
   6   0  17   -0.30    2.30
  -6   0  17    4.90    3.20
   6  -1 -17    5.30    4.50
  -6  -1  17    7.90    3.40
   6   1 -17   12.20    4.40
   6  -1  17    7.90    3.40
  -6   1  17   -0.40    2.90
   6  -2 -17   28.60    6.50
  -6  -2  17   23.50    4.20
  -6   2  17   22.10    5.10
   6   2 -17   15.70    4.70
   6  -2  17   25.10    5.70
   6  -2  17   20.20    2.50
   6   3  17   -0.60    2.80
  -6  -3  17    2.00    1.40
   6  -3 -17    1.90    4.00
  -6   3  17    3.20    4.10
   6  -3  17   -3.60    2.90
   6   3 -17   -1.90    2.80
   6  -4 -17   47.50    9.30
   6  -4  17   44.90    8.40
   6   4 -17   39.60    7.00
  -6   4  17   45.10    8.10
   6  -5 -17    7.10    5.10
  -6   5  17   12.10    5.20
   6  -5  17    5.60    4.80
   6  -6 -17   44.80   11.20
   6  -6  17   60.49   10.80
  -6   6  17   34.80    8.70
   6  -7 -17   26.90    8.90
   6  -7  17    6.40    6.20
  -6   7  17   20.40    7.80
   7   0  17   -4.20    2.20
  -7   0  17   -3.50    2.30
   7   0 -17   -2.00    3.60
  -7  -1  17   96.89    9.90
   7  -1 -17   74.89   11.30
  -7   1  17   80.39    9.90
   7   1 -17   66.69   11.20
   7  -1  17   87.39    9.60
   7  -2 -17   26.30    7.20
  -7  -2  17   24.30    4.60
  -7   2  17   16.00    5.30
   7   2 -17   14.10    4.90
   7  -2  17   18.90    5.40
   7  -2  17   19.30    4.20
   7  -3 -17  180.38   19.20
  -7   3  17  152.98   17.60
   7   3 -17  180.38   17.60
   7  -3  17  174.28   17.80
   7  -4 -17   -2.70    4.20
   7   4 -17    4.10    3.80
  -7   4  17    1.60    3.90
   7  -4  17    5.20    4.60
   7  -5 -17   72.89   13.40
  -7   5  17   74.29   12.00
   7  -5  17   82.19   12.50
   7  -6 -17    5.70    7.90
  -7   6  17    2.80    4.60
   7  -6  17    8.60    5.60
   7  -7 -17   73.99   14.80
   7  -7  17   70.09   12.60
  -7   7  17   47.30   11.00
   8   0  17    0.00    2.60
  -8   0  17   -3.60    2.30
   8   0 -17   -1.80    3.70
   8  -1 -17    3.20    3.90
  -8  -1  17    2.60    3.20
   8  -1  17   -0.20    3.30
   8   1 -17    0.90    4.10
  -8   1  17    1.40    3.30
  -8  -2  17   -0.60    2.80
   8  -2 -17    5.70    4.30
  -8   2  17   -0.20    3.40
   8  -2  17   -0.70    3.50
   8   2 -17   -2.80    3.40
   8  -2  17   -3.10    3.20
   8  -3 -17   18.90    6.70
   8  -3  17   17.30    5.60
  -8   3  17   29.00    6.50
   8   3 -17   19.50    5.50
   8  -4 -17    9.50    5.90
   8  -4  17    4.00    4.90
  -8   4  17    9.80    5.00
   8   4 -17   15.90    5.30
   8  -5 -17    2.10    6.30
   8  -5  17    0.70    4.20
  -8   5  17    1.80    4.90
   8  -6 -17   -0.50    8.10
  -8   6  17   -1.80    5.40
   8  -6  17    3.00    5.20
   8  -7 -17    2.20    8.10
  -8   7  17    2.50    5.80
   8  -7  17   -8.00    6.00
   9   0 -17   -1.70    3.90
  -9   0  17   -1.50    3.10
   9  -1 -17  257.37   24.90
  -9  -1  17  262.77   22.80
   9  -1  17  260.77   22.80
   9  -1  17  206.98   23.30
  -9   1  17  281.97   23.50
   9   1 -17  171.88   23.60
   9  -2 -17   24.00    7.50
  -9   2  17   39.90    7.80
   9  -2  17   29.50    6.50
   9  -2  17   28.60    6.50
   9   2 -17   31.50    7.70
   9  -3 -17  287.57   28.70
  -9   3  17  279.57   27.20
   9   3 -17  277.17   27.30
   9  -3  17  278.87   27.00
   9  -4 -17    0.90    6.10
   9   4 -17    5.20    4.30
   9  -4  17    3.90    4.30
  -9   4  17    1.50    3.90
   9  -5 -17   99.19   17.80
   9  -5  17  145.19   16.00
  -9   5  17  126.99   17.20
   9  -6 -17   24.20   10.50
   9  -6  17   14.30    6.70
  -9   6  17   11.30    7.50
  10   0 -17   -2.40    4.40
 -10   0  17    4.60    4.20
  10  -1 -17   10.10    6.30
 -10   1  17   17.20    5.90
  10  -1  17   21.80    6.60
  10   1 -17   10.20    5.90
  10  -2 -17    1.00    4.70
 -10   2  17   -4.30    3.80
  10  -2  17    1.20    5.10
  10   2 -17    4.20    4.90
  10  -3 -17   14.50    7.80
  10  -3  17   11.20    5.70
  10   3 -17    8.30    4.80
 -10   3  17   11.90    5.60
  10  -4 -17   11.40    6.40
 -10   4  17    1.90    5.40
  10  -4  17    7.50    5.50
  10   4 -17    1.20    4.00
  10  -5 -17    2.60    8.90
 -10   5  17    9.80    7.30
  10  -5  17   -2.20    4.40
  11   0 -17    1.10    5.40
  11   0  17   -1.10    5.10
  11  -1 -17  122.09   17.20
 -11   1  17  117.99   13.50
  11  -1  17  132.19   15.40
  11   1 -17   85.59   15.80
  11  -2 -17   -0.30    5.50
  11   2 -17   11.10    5.30
 -11   2  17   -0.80    4.10
  11  -3 -17   15.50    8.30
 -11   3  17   28.00    6.70
  11   3 -17   25.60    8.00
  11  -4 -17   -1.50    7.30
 -11   4  17   -6.50    5.30
  11   4 -17    0.20    4.10
  11  -4  17   -4.20    4.00
  12   0  17    7.60    6.50
  12   0 -17    2.00    6.40
  12  -1 -17    7.90    7.20
  12  -1  17   15.20    6.80
  12   1 -17    8.00    7.10
  12  -2 -17    6.70    7.20
 -12   2  17    0.50    4.60
  12   2 -17    4.90    6.00
  12  -3 -17    8.60    7.00
  12   3 -17    5.40    6.00
 -12   3  17    8.40    6.60
   0   0  18   57.49    7.30
   0   0 -18   61.79    6.80
   0  -1 -18    0.20    2.00
   0  -1  18   -2.40    1.70
   0   1 -18   -0.10    1.10
   0   1  18   -3.60    2.30
   0   2  18  324.17   30.70
   0  -2  18  358.36   30.80
   0  -2 -18  343.57   31.00
   0  -2  18  347.67   31.00
   0   2 -18  357.26   28.80
   0  -3  18    0.60    2.60
   0   3  18    2.80    2.70
   0  -3 -18   -3.20    2.30
   0   4  18  330.67   28.20
   0  -4 -18  272.97   28.70
   0  -4  18  326.07   28.40
   0  -5 -18   -3.40    3.50
   0   5  18   -0.20    2.70
   0  -5  18   -2.00    2.80
   0  -6  18  264.17   25.40
   0  -6 -18  273.97   27.00
   0   6  18  261.17   25.10
   0  -7  18    1.10    4.00
   0   7  18    2.00    3.80
   0  -7 -18   -0.80    4.30
   0  -8 -18    7.40    6.30
   0  -8  18   -3.80    4.10
   1   0 -18    7.70    2.50
   1   0  18    2.60    2.60
  -1   0 -18    2.10    2.10
  -1   0  18    3.30    2.40
  -1  -1  18   21.70    4.50
   1   1  18   24.00    4.70
   1  -1 -18   24.40    4.80
  -1   1 -18   25.00    3.40
  -1   1  18   24.10    4.80
   1  -1  18   18.60    4.50
  -1  -1 -18   29.80    5.00
   1  -1  18   22.90    4.90
   1   1 -18   26.30    3.80
   1   2  18    4.80    3.00
  -1  -2  18    3.80    2.70
  -1  -2  18    6.90    3.10
   1  -2 -18    4.30    3.00
   1  -2  18   -0.40    3.10
  -1   2  18    8.60    3.50
   1  -2  18    1.90    2.60
   1   2 -18    3.70    1.50
  -1  -2 -18    3.20    2.70
  -1  -3  18   -2.40    2.20
  -1  -3  18    0.70    3.10
   1  -3 -18    3.70    3.10
   1   3  18    1.10    2.50
  -1  -3 -18    3.50    3.10
   1  -3  18    2.10    3.00
  -1   3  18    5.30    2.90
   1   4  18   53.29    7.60
   1  -4 -18   41.10    8.00
  -1  -4  18   42.20    7.30
  -1   4  18   67.99    8.70
   1  -4  18   45.30    7.50
  -1  -4 -18   47.60    8.40
  -1  -5  18    8.50    3.80
   1   5  18   14.80    4.40
   1  -5 -18   21.40    5.90
   1  -5  18    9.70    4.60
  -1   5  18   13.50    4.50
  -1  -5 -18    5.80    4.70
  -1  -6  18   50.29    9.10
   1  -6 -18   64.39   11.60
   1   6  18   63.89    9.00
  -1   6  18   59.39    9.30
   1  -6  18   55.69    9.50
  -1  -6 -18   67.79   11.50
   1   7  18   67.49   10.30
   1  -7 -18   85.99   13.70
  -1  -7  18   62.59   10.30
  -1  -7 -18   59.29   11.60
  -1   7  18   65.09   10.30
   1  -7  18   75.79   11.40
  -1  -8  18   45.90    9.00
   1  -8 -18   40.30   10.80
   1  -8  18   58.59   10.70
  -1  -8 -18   32.00    9.70
  -1   8  18   48.40    9.00
  -2   0  18  530.85   43.40
   2   0  18  550.64   43.50
   2   0 -18  441.16   42.70
   2   1  18    7.00    3.20
   2  -1 -18   13.40    3.70
  -2  -1  18   10.20    2.90
   2   1 -18    7.40    2.30
  -2  -1 -18    5.00    2.80
   2  -1  18    9.20    3.60
  -2   1  18   11.60    3.60
   2  -1  18    2.10    3.00
  -2  -2  18 1380.36  118.79
   2   2  18 1448.76  118.89
   2  -2 -18 1596.54  119.79
  -2  -2 -18 1465.15  119.39
   2   2 -18 1381.16  117.69
  -2   2  18 1436.36  119.09
   2  -2  18 1332.27  118.89
  -2  -3  18   20.60    4.70
   2   3  18   17.60    4.60
   2  -3 -18   29.00    6.10
  -2  -3  18   16.80    4.50
  -2   3  18   16.60    4.80
   2   3 -18   27.70    4.00
  -2  -3 -18   26.40    5.80
   2  -3  18   23.30    5.10
   2  -4 -18   76.29   11.10
  -2  -4  18   73.69    9.00
   2   4  18   94.79    9.50
   2  -4  18   51.59    9.30
  -2  -4 -18   60.69   10.10
  -2   4  18   81.69    9.60
   2  -5 -18    5.00    4.70
   2   5  18    2.50    2.90
  -2  -5  18   -0.50    2.70
  -2   5  18    6.40    4.00
   2  -5  18    3.20    4.00
  -2  -5 -18   10.30    5.00
  -2  -6  18  533.65   50.19
   2   6  18  599.94   50.09
   2  -6 -18  582.24   52.19
  -2   6  18  607.14   50.99
  -2  -6 -18  559.54   51.79
  -2  -7  18    7.60    4.80
   2  -7 -18   23.60    7.90
   2  -7  18   10.60    5.60
  -2  -7 -18   33.80    9.60
  -2   7  18   20.60    6.10
  -2  -8  18  105.29   14.00
   2  -8 -18  100.29   16.60
  -2   8  18  101.09   14.00
  -2  -8 -18   88.79   15.20
   2  -8  18  105.69   15.10
   3   0  18   69.59    8.50
  -3   0  18   44.40    7.80
   3   0  18   80.09    8.10
   3   0 -18   76.79    8.10
  -3  -1  18    3.30    2.20
   3  -1 -18    4.10    2.60
   3   1  18    1.70    2.40
  -3   1  18    0.60    2.60
   3  -1  18    3.50    3.20
   3   1 -18    0.60    1.80
   3  -1  18   -1.00    2.20
   3  -2 -18    0.30    2.70
  -3  -2  18    1.30    2.00
   3   2  18    1.60    2.40
  -3   2  18    1.50    2.90
   3   2 -18    0.80    1.90
   3  -2  18    0.40    0.70
   3  -2  18    6.90    3.10
   3  -3 -18   74.39   10.60
  -3  -3  18   81.29    8.60
   3   3  18   60.79    8.60
  -3   3  18   81.79    9.20
  -3  -3 -18   54.69    9.00
   3  -3  18   62.49    9.20
  -3  -4  18    1.40    2.70
   3   4  18   -1.00    2.80
   3  -4 -18    1.00    3.60
   3  -4  18    3.00    3.50
  -3   4  18   -0.30    3.10
  -3  -4 -18   -3.30    3.10
   3   5  18   20.40    4.90
  -3  -5  18   16.20    4.80
   3  -5 -18   26.10    6.70
  -3  -5 -18   20.10    6.80
  -3   5  18   23.40    5.90
   3  -5  18    7.30    4.50
  -3  -6  18   12.00    4.30
   3  -6 -18   16.70    6.10
   3  -6  18   17.80    6.10
  -3   6  18   14.00    5.20
  -3  -7  18   17.20    6.00
   3  -7 -18   21.50    8.00
   3  -7  18   17.50    7.00
  -3   7  18   24.70    6.30
   3  -8 -18   -0.10    6.30
  -3   8  18    4.50    5.00
   3  -8  18   -4.10    5.80
  -4   0  18  358.16   31.40
   4   0 -18  370.96   31.40
   4   0  18  331.07   30.90
   4   1  18    4.20    2.80
   4  -1 -18    1.50    2.90
  -4  -1  18    3.20    2.50
   4   1 -18   -0.20    2.20
   4  -1  18    2.40    2.70
  -4   1  18    0.70    2.70
   4   2  18  388.46   38.00
  -4  -2  18  459.65   38.20
   4  -2 -18  492.05   39.60
  -4   2  18  423.76   38.70
   4  -2  18  423.46   37.10
   4  -2  18  416.06   38.50
   4   2 -18  493.35   38.30
   4  -3 -18   31.30    7.30
  -4  -3  18   42.40    6.30
   4   3  18   49.99    6.80
   4   3 -18   38.40    6.00
  -4   3  18   37.50    7.00
   4  -3  18   36.70    6.80
   4  -4 -18   78.49   12.00
   4   4  18   68.09    8.60
   4  -4  18   79.19   10.70
  -4   4  18   67.59   10.00
   4  -5 -18  231.48   24.50
  -4  -5  18  247.48   22.60
  -4   5  18  257.57   23.90
   4  -5  18  227.78   23.80
   4  -6 -18  182.38   20.40
  -4  -6  18  175.88   17.40
   4  -6  18  166.88   18.70
  -4   6  18  156.38   18.10
   4  -7 -18    5.60    6.80
   4  -7  18    1.10    5.30
  -4   7  18    0.20    3.90
   4  -8 -18   41.00   11.50
  -4   8  18   14.50    7.10
   4  -8  18   28.20    8.50
   5   0  18  157.08   15.30
  -5   0  18  169.88   15.80
   5   0 -18  151.78   15.80
   5  -1 -18    3.10    3.30
   5   1  18    2.20    2.90
  -5  -1  18   -4.30    2.60
   5   1 -18    5.00    3.20
  -5   1  18    1.60    3.10
   5  -1  18    3.60    2.90
   5  -2 -18   23.90    6.00
  -5  -2  18   35.30    5.80
   5   2  18   22.20    5.30
   5  -2  18   40.80    4.00
   5   2 -18   41.70    6.50
   5  -2  18   26.70    5.90
  -5   2  18   33.40    6.60
   5   3  18   10.40    3.70
  -5  -3  18   18.80    3.90
   5  -3 -18   13.10    5.10
   5  -3  18   14.40    4.80
  -5   3  18   -0.30    4.00
   5   3 -18   14.30    3.90
   5  -4 -18   21.30    6.80
  -5  -4  18   34.90    5.80
   5  -4  18   33.50    7.10
  -5   4  18   39.20    7.30
   5  -5 -18   -1.30    4.70
   5  -5  18    4.80    4.40
  -5   5  18    3.60    4.10
   5  -6 -18   19.50    7.50
  -5   6  18    6.60    4.30
   5  -6  18   15.30    6.10
   5  -7 -18   -7.40    5.60
   5  -7  18   -5.50    5.10
  -5   7  18    2.50    5.00
   5  -8 -18   -2.40    6.90
  -5   8  18   -1.70    5.20
   5  -8  18    2.20    5.50
  -6   0  18  185.28   18.40
   6   0 -18  202.58   19.20
   6   0  18  191.08   18.10
   6  -1 -18    7.60    4.40
  -6  -1  18   11.50    3.90
   6   1 -18    9.70    4.10
   6  -1  18    6.80    3.50
  -6   1  18   12.80    4.00
  -6  -2  18  946.71   82.09
   6  -2 -18  961.30   83.69
   6   2 -18 1015.60   82.99
   6  -2  18  971.60   82.59
  -6   2  18 1004.90   82.99
   6  -3 -18   42.30    8.60
   6   3  18   41.80    6.50
  -6  -3  18   24.90    5.00
   6  -3  18   35.40    7.00
  -6   3  18   32.10    7.00
   6   3 -18   42.40    6.90
   6  -4 -18  419.06   37.70
   6   4 -18  456.85   38.80
   6  -4  18  341.67   35.40
  -6   4  18  367.46   35.70
   6  -5 -18   -3.20    3.60
  -6   5  18    5.60    4.50
   6  -5  18    1.40    4.50
   6  -6 -18  115.69   17.30
   6  -6  18  103.79   14.90
  -6   6  18   99.99   15.00
   6  -7 -18   24.80   10.00
  -6   7  18   23.40    7.70
   6  -7  18   23.50    8.00
  -7   0  18    5.30    4.00
   7   0 -18    8.60    4.20
   7   0  18    6.00    3.30
  -7  -1  18   72.39    8.80
   7  -1 -18   47.70    9.10
   7  -1  18   55.49    8.20
   7   1 -18   60.59    9.60
  -7   1  18   36.00    7.40
  -7  -2  18   59.29    8.50
   7  -2 -18   49.70   10.10
  -7   2  18   58.59    9.30
   7   2 -18   51.79    9.00
   7  -2  18   63.09    9.10
   7  -2  18   72.19    7.60
   7  -3 -18   30.50    8.10
  -7   3  18   25.40    6.40
   7   3 -18   23.70    5.60
   7  -3  18   13.50    5.20
   7  -4 -18    3.50    5.30
   7  -4  18   -3.80    3.70
   7   4 -18    4.20    3.40
  -7   4  18    2.00    4.40
   7  -5 -18   12.00    6.70
  -7   5  18   14.90    5.80
   7  -5  18   -0.20    4.40
   7  -6 -18    2.60    6.90
  -7   6  18   -4.30    4.90
   7  -6  18    3.60    5.20
   7  -7 -18   -1.60    6.30
   7  -7  18   10.30    6.50
  -7   7  18    8.60    6.10
  -8   0  18   82.39    8.90
   8   0 -18   54.89    9.30
   8   0  18   40.20    7.40
  -8  -1  18  109.69   12.40
   8  -1 -18  112.59   13.80
   8   1 -18  114.89   14.20
   8  -1  18  126.69   12.50
  -8   1  18  104.49   12.70
   8  -2 -18  318.87   29.40
  -8  -2  18  280.87   26.90
   8  -2  18  286.87   27.40
  -8   2  18  277.17   27.70
   8  -2  18  294.67   27.50
   8   2 -18  336.47   28.90
   8  -3 -18   72.59   12.30
   8  -3  18   36.20    7.80
  -8   3  18   49.50    8.70
   8   3 -18   37.30    8.00
   8  -4 -18   70.69   13.70
   8   4 -18   95.49   11.60
  -8   4  18   91.09   13.00
   8  -4  18   89.59   12.80
   8  -5 -18    0.10    5.60
   8  -5  18    1.30    4.80
  -8   5  18   -1.70    4.50
   8  -6 -18   84.69   16.30
  -8   6  18   78.39   13.10
   8  -6  18   60.79   11.90
   9   0 -18   17.40    6.10
  -9   0  18   24.20    5.90
  -9  -1  18    2.70    3.70
   9  -1 -18   13.40    6.00
   9   1 -18    5.30    5.00
   9  -1  18   -0.20    4.20
  -9   1  18   -2.90    4.10
   9  -1  18    7.30    4.10
   9  -2 -18    3.50    4.90
   9  -2  18   14.20    5.20
  -9   2  18    2.00    4.20
   9   2 -18    6.20    4.90
   9  -3 -18   20.20    8.00
   9  -3  18   19.30    6.30
  -9   3  18   29.20    6.60
   9   3 -18   22.10    6.20
   9  -4 -18   13.50    7.00
  -9   4  18   19.40    6.50
   9   4 -18   12.10    5.30
   9  -4  18   13.60    5.80
   9  -5 -18   35.90   11.00
  -9   5  18   15.50    6.60
   9  -5  18   31.10    7.70
   9  -6 -18   20.70    9.30
  -9   6  18   20.00    7.60
   9  -6  18   27.20    8.20
 -10   0  18  281.37   26.60
  10   0 -18  278.67   28.50
  10  -1 -18    9.50    5.80
  10  -1  18    9.60    6.00
 -10   1  18   -0.60    4.30
  10   1 -18   -0.40    4.70
  10  -2 -18  130.29   19.10
 -10   2  18  132.09   15.10
  10   2 -18  133.99   16.10
  10  -3 -18   48.10   10.80
  10   3 -18   43.50    9.10
 -10   3  18   28.20    8.20
  10  -3  18   37.80    8.40
  10  -4 -18   98.69   16.70
  10  -4  18  112.59   15.10
 -10   4  18  108.39   15.50
  10   4 -18  119.49   14.30
  10  -5 -18   39.10   12.80
  10  -5  18   22.20    8.20
 -10   5  18   39.40   10.20
  11   0  18   17.10    6.90
  11   0 -18   14.00    6.70
  11  -1 -18   -4.60    5.40
  11  -1  18   11.60    6.20
  11   1 -18    1.10    5.80
 -11   1  18    7.30    4.70
  11  -2 -18    7.80    6.50
  11   2 -18    7.20    5.70
 -11   2  18    4.40    4.70
  11  -3 -18    6.60    6.40
  11   3 -18   -4.80    4.20
 -11   3  18   -1.10    5.40
  11  -4 -18   -2.10    5.60
  11  -4  18   -8.30    4.50
 -11   4  18    4.70    6.60
  11   4 -18    6.50    5.20
  12   0 -18   50.29   11.60
  12   0  18   71.69   13.10
  12  -1 -18   10.20    7.50
  12   1 -18    5.30    7.00
  12  -1  18    4.50    7.60
  12  -2 -18   57.09   12.70
  12   2 -18   48.70   11.20
 -12   2  18   66.89   10.70
  12  -3 -18   26.90   10.10
 -12   3  18   24.90    8.30
  12   3 -18   37.60    9.80
   0   0 -19    0.50    2.00
   0   0  19   -0.40    2.40
   0  -1 -19    1.90    2.30
   0  -1  19    0.20    2.10
   0   1  19    0.50    2.00
   0   1 -19    0.80    1.20
   0   2  19   34.10    6.20
   0  -2 -19   35.70    6.20
   0   2 -19   35.70    3.50
   0  -2  19   35.60    6.40
   0  -2  19   28.70    5.60
   0   3  19   -0.10    2.50
   0  -3  19   -2.10    2.70
   0  -3 -19   -2.50    2.20
   0   4  19   37.70    6.40
   0  -4  19   37.00    6.80
   0  -4 -19   30.20    6.80
   0  -5  19    3.20    3.80
   0  -5 -19    7.90    4.30
   0   5  19    2.20    2.90
   0  -6  19   69.09   10.80
   0  -6 -19   73.69   12.40
   0   6  19   89.19   10.40
   0  -7  19   -6.00    3.80
   0   7  19    2.90    3.60
   0  -7 -19    4.60    4.90
   0  -8  19    8.40    5.10
   0  -8 -19   21.90    9.20
  -1   0  19    0.70    2.40
  -1   0 -19   -0.70    1.60
   1   0 -19   -1.40    2.00
   1   0  19   -0.70    2.40
   1  -1 -19  629.84   57.69
   1   1  19  642.04   57.79
  -1   1 -19  680.83   56.59
  -1  -1  19  786.62   58.29
   1  -1  19  675.83   58.09
   1   1 -19  700.03   56.89
  -1  -1 -19  709.03   57.79
   1  -1  19  669.73   57.89
  -1   1  19  649.93   57.89
  -1  -2  19    3.60    3.10
   1  -2 -19   -0.20    2.60
  -1  -2  19    4.30    3.10
   1   2  19    1.50    2.60
   1   2 -19    0.60    1.10
   1  -2  19   -0.10    2.60
   1  -2  19    0.30    2.80
  -1   2  19   -1.80    2.30
  -1  -2 -19    4.00    3.10
  -1  -3  19  292.17   26.60
   1   3  19  241.88   25.90
   1  -3 -19  299.47   27.10
   1  -3  19  327.87   26.90
  -1  -3 -19  303.67   27.20
  -1   3  19  286.97   26.40
   1   4  19  122.89   12.00
  -1  -4  19  146.09   12.70
   1  -4 -19   98.49   12.70
  -1  -4 -19   89.09   12.40
   1  -4  19   98.59   11.90
  -1   4  19   94.29   11.70
   1   5  19  543.55   45.70
   1  -5 -19  484.95   46.80
  -1  -5  19  502.95   45.80
  -1  -5 -19  495.15   47.00
  -1   5  19  546.55   46.10
   1  -5  19  562.84   46.40
  -1  -6  19   56.69    9.10
   1  -6 -19   35.70    9.10
   1   6  19   70.19    9.40
  -1   6  19   44.90    8.50
  -1  -6 -19   58.99   10.50
   1  -6  19   57.69    9.60
  -1  -7  19  103.49   14.10
   1  -7 -19  115.29   16.40
   1  -7  19  117.09   14.90
  -1   7  19  105.39   12.80
  -1  -7 -19   95.69   15.60
   1  -8 -19   16.80    7.40
  -1  -8  19   21.70    6.90
   1  -8  19   10.30    6.30
  -1  -8 -19   -2.30    5.70
  -1   8  19   23.40    6.70
   2   0  19    5.50    3.00
   2   0 -19    3.10    2.30
  -2   0  19   -0.10    2.50
  -2  -1  19   27.20    5.20
   2   1  19   20.80    4.80
   2  -1 -19   33.50    5.60
  -2  -1 -19   22.00    4.50
   2  -1  19   24.40    4.90
  -2   1  19   27.90    5.30
   2  -1  19   22.00    5.20
   2   1 -19   26.40    4.20
   2  -2 -19   32.40    6.10
   2   2  19   24.40    5.10
  -2  -2  19   30.00    5.30
   2   2 -19   34.30    4.00
   2  -2  19   20.50    4.90
  -2  -2 -19   29.80    6.00
  -2   2  19   25.70    5.30
  -2  -3  19    7.90    3.60
   2  -3 -19    9.60    4.30
  -2  -3  19   14.00    4.30
   2   3  19    6.20    3.50
  -2  -3 -19   12.20    4.50
   2  -3  19    8.00    3.90
  -2   3  19   11.90    4.00
   2   4  19  154.78   14.60
  -2  -4  19  135.79   14.50
   2  -4 -19  138.49   15.70
  -2   4  19  128.59   14.70
  -2  -4 -19  137.29   15.50
   2  -4  19  137.39   14.80
   2  -5 -19   43.90    8.80
  -2  -5  19   40.60    7.50
   2   5  19   49.40    7.70
  -2  -5 -19   53.59    9.90
  -2   5  19   43.00    8.10
   2  -5  19   44.90    8.30
   2   6  19    6.80    4.20
  -2  -6  19    6.00    4.70
   2  -6 -19   12.80    5.60
  -2   6  19   -0.30    3.80
   2  -6  19    6.10    4.60
  -2  -6 -19    4.80    4.40
   2  -7 -19    0.30    5.50
  -2  -7  19    6.40    4.00
  -2  -7 -19    7.90    6.40
   2  -7  19    5.10    5.30
  -2   7  19    0.50    4.40
   2  -8 -19  129.29   19.50
  -2  -8  19  126.19   15.00
  -2  -8 -19  110.79   17.90
  -2   8  19  121.59   14.50
   2  -8  19  110.09   16.20
   3   0  19   -1.80    2.50
   3   0 -19    3.60    2.40
  -3   0  19   -0.90    2.60
   3  -1 -19  569.14   47.90
   3   1  19  537.35   47.50
  -3  -1  19  607.74   47.70
  -3   1  19  596.34   47.90
   3  -1  19  441.66   47.60
   3   1 -19  611.14   47.10
   3  -1  19  507.45   47.40
   3   2  19    3.10    2.80
   3  -2 -19   -2.60    3.00
  -3  -2  19    1.90    2.60
  -3   2  19    3.10    3.10
   3  -2  19   -0.40    2.80
   3   2 -19    2.00    2.00
   3  -2  19   -0.30    0.70
   3  -3 -19  231.28   22.30
  -3  -3  19  255.07   21.50
   3   3  19  205.48   20.80
   3  -3  19  201.78   21.30
  -3   3  19  211.28   21.60
   3   3 -19  239.28   21.40
  -3  -3 -19  247.08   22.30
  -3  -4  19   16.10    4.50
   3  -4 -19   20.10    6.00
   3   4  19    9.80    3.40
  -3   4  19    5.60    4.10
  -3  -4 -19   12.40    4.80
   3  -4  19    2.30    3.20
   3   5  19   39.70    7.00
  -3  -5  19   39.90    7.10
   3  -5 -19   63.69   10.50
  -3  -5 -19   48.20    9.40
  -3   5  19   43.30    8.00
   3  -5  19   39.10    8.10
   3  -6 -19    9.10    6.00
  -3  -6  19    8.20    4.30
   3  -6  19    5.70    5.00
  -3   6  19   -0.80    3.70
  -3  -7  19  132.79   15.40
   3  -7 -19  141.09   18.30
  -3   7  19  143.29   16.00
   3  -8 -19   43.20   11.20
  -3   8  19   44.50    8.90
   3  -8  19   21.60    8.90
  -4   0  19   -3.80    2.60
   4   0  19   -2.50    2.50
   4   0  19   -1.10    1.80
   4   0 -19    2.10    2.50
   4  -1 -19   10.20    3.50
  -4  -1  19    2.20    3.40
   4   1  19    3.50    3.40
  -4   1  19    5.60    3.40
   4   1 -19    5.40    3.00
   4  -1  19    5.70    3.10
   4  -2 -19   89.09   10.40
   4   2  19   83.59    9.40
  -4  -2  19   74.09    8.90
  -4   2  19   78.59    9.70
   4   2 -19   70.09    8.60
   4  -2  19   86.09    9.70
   4  -2  19   76.69    7.70
   4   3  19   -3.70    2.00
  -4  -3  19   -1.60    2.70
   4  -3 -19   -2.60    3.60
   4  -3  19    2.50    3.40
  -4   3  19   -1.80    2.70
   4   3 -19   -1.10    2.20
   4  -4 -19    3.00    4.20
   4   4  19    4.40    3.10
  -4   4  19    6.20    4.10
   4  -4  19    1.70    4.00
   4  -5 -19   21.30    6.40
  -4  -5  19   15.50    4.80
  -4   5  19    9.70    4.80
   4  -5  19   23.30    6.30
   4  -6 -19   17.40    6.90
  -4  -6  19   11.90    5.00
   4  -6  19   12.20    5.90
  -4   6  19   22.20    6.20
   4  -7 -19   34.80   10.20
  -4   7  19   40.60    8.70
   4  -7  19   40.30    9.70
   4  -8 -19   -3.80    5.90
   4  -8  19   -1.10    5.30
  -4   8  19    8.20    5.90
   5   0 -19   -0.50    2.70
   5   0  19    4.30    2.90
  -5   0  19   -3.30    2.40
  -5  -1  19  402.96   36.10
   5  -1 -19  458.05   37.20
   5   1 -19  398.36   36.20
   5  -1  19  392.76   36.20
   5  -2 -19  225.88   21.60
   5   2  19  283.57   21.30
  -5  -2  19  231.88   20.60
   5  -2  19  206.78   20.70
  -5   2  19  199.88   21.00
   5  -2  19  187.38   19.10
   5   2 -19  227.98   20.70
   5  -3 -19  263.17   25.20
  -5  -3  19  261.27   23.30
   5   3  19  257.17   23.30
   5   3 -19  274.57   23.50
  -5   3  19  240.78   24.20
   5  -3  19  219.38   23.80
  -5  -4  19    4.50    3.60
   5  -4 -19    4.60    4.60
   5  -4  19    6.30    4.80
  -5   4  19    0.50    3.50
   5  -5 -19  249.38   26.60
  -5   5  19  276.77   25.60
   5  -5  19  245.58   25.30
   5  -6 -19    5.00    6.20
   5  -6  19   13.70    6.30
  -5   6  19    3.40    4.70
   5  -7 -19   17.40    8.30
  -5   7  19   21.70    7.30
   5  -7  19   17.00    7.70
   5  -8 -19   -4.10    5.90
   5  -8  19    4.30    5.70
  -5   8  19    1.00    4.80
   6   0  19   -2.30    2.00
  -6   0  19   -1.40    2.30
   6   0 -19    3.80    3.50
   6  -1 -19   71.89   10.40
  -6  -1  19   64.69    9.10
  -6   1  19   63.89    9.50
   6   1 -19   80.29    9.50
   6  -1  19   66.59    9.50
  -6  -2  19    1.40    3.30
   6   2  19   -0.40    3.30
   6  -2 -19    1.10    3.70
  -6   2  19    2.50    3.80
   6   2 -19    3.10    3.30
   6  -2  19    3.90    3.30
   6   3  19    1.00    3.10
   6  -3 -19    4.30    4.00
  -6  -3  19    5.60    3.20
  -6   3  19    0.00    3.70
   6   3 -19   -2.20    2.80
   6  -3  19    1.40    3.30
   6  -4 -19   93.39   15.40
  -6   4  19   93.79   13.90
   6  -4  19  157.38   14.80
   6  -5 -19   29.60    8.00
   6  -5  19   30.90    7.80
  -6   5  19   27.60    7.00
   6  -6 -19   38.60   10.20
  -6   6  19   22.80    7.20
   6  -6  19   32.60    8.30
   6  -7 -19   -8.70    6.60
   6  -7  19    5.60    5.80
  -6   7  19    5.30    5.80
   7   0 -19   -0.70    3.60
   7   0  19    0.00    2.80
  -7   0  19    0.00    3.00
   7  -1 -19    2.80    4.50
  -7  -1  19   -0.20    3.30
   7  -1  19    8.60    3.90
   7   1 -19    2.90    3.80
  -7   1  19    3.40    3.70
  -7  -2  19   -1.10    2.60
   7  -2 -19   -0.50    4.30
   7  -2  19   -1.60    2.90
  -7   2  19   -0.10    3.70
   7   2 -19   -4.00    3.00
   7  -3 -19  442.46   41.70
   7   3 -19  435.16   40.00
  -7   3  19  447.26   40.60
   7  -3  19  480.65   40.70
   7  -4 -19   33.40    8.90
  -7   4  19   32.70    7.20
   7  -4  19   13.50    6.10
   7  -5 -19  111.39   16.60
  -7   5  19   86.79   14.30
   7  -5  19  134.89   14.80
   7  -6 -19   -0.50    7.20
  -7   6  19   21.80    7.00
   7  -6  19   21.50    7.30
   7  -7 -19   28.80   10.80
   7  -7  19   46.80   10.90
  -7   7  19   30.80    8.30
   8   0 -19    4.60    4.50
  -8   0  19    3.30    3.70
   8   0  19   -0.50    3.00
   8  -1 -19   12.10    5.10
  -8  -1  19    6.20    3.90
   8  -1  19   11.00    4.10
   8   1 -19    3.60    4.10
  -8   1  19    7.10    4.80
   8  -2 -19   12.50    6.00
  -8  -2  19    6.90    3.50
  -8   2  19   12.40    5.10
   8   2 -19    7.80    4.50
   8  -2  19   -2.00    3.20
   8  -3 -19   28.90    7.80
   8   3 -19   30.10    6.90
   8  -3  19   45.90    8.60
  -8   3  19   37.30    8.20
   8  -4 -19   23.70    8.40
   8  -4  19   16.80    6.30
  -8   4  19   25.00    6.40
   8  -5 -19   19.80    8.50
  -8   5  19   17.40    7.00
   8  -5  19   32.90    8.00
   8  -6 -19   21.40    9.80
  -8   6  19   14.00    6.80
   8  -6  19   20.10    7.80
  -9   0  19   -1.80    3.40
   9   0 -19    2.80    4.60
   9  -1 -19  144.79   18.10
  -9  -1  19  157.68   16.20
   9   1 -19  130.79   17.30
  -9   1  19  165.98   16.80
   9  -1  19  187.18   17.80
   9  -2 -19  134.49   18.00
  -9   2  19  127.39   14.20
   9   2 -19   96.69   15.20
   9  -2  19  124.99   13.50
   9  -3 -19   25.20    7.90
   9   3 -19   27.90    6.90
   9  -3  19   16.70    6.10
  -9   3  19   34.10    7.60
   9  -4 -19   -6.20    4.90
   9  -4  19    3.20    4.60
  -9   4  19    0.70    4.40
   9   4 -19   -2.10    6.40
   9  -5 -19  179.18   24.50
   9  -5  19  140.29   17.60
  -9   5  19  154.78   18.30
   9  -6 -19   20.00    9.30
  -9   6  19    8.40    6.60
   9  -6  19   38.60    9.30
  10   0 -19   -3.40    4.40
 -10   0  19   -6.70    3.10
  10  -1 -19   65.09   12.10
 -10   1  19   92.89   11.90
  10  -1  19   90.79   13.20
  10   1 -19   53.39   10.90
  10  -2 -19   -0.10    5.40
  10   2 -19    6.60    5.00
 -10   2  19   -0.30    4.40
  10  -3 -19   25.50    9.60
  10   3 -19   31.30    8.40
 -10   3  19   43.60    8.70
  10  -3  19   31.60    7.40
  10  -4 -19   16.20    8.40
  10   4 -19    1.50    5.70
 -10   4  19    8.60    5.40
  10  -4  19    1.50    5.00
  10  -5 -19   49.90   12.70
 -10   5  19   19.90    7.60
  10  -5  19   20.60    8.10
  11   0  19    6.40    5.30
  11   0 -19   11.00    6.90
  11  -1 -19   78.79   13.60
  11  -1  19   91.29   15.10
 -11   1  19  103.49   11.90
  11   1 -19   80.99   14.00
  11  -2 -19    0.40    6.40
 -11   2  19   -3.30    5.00
  11   2 -19   -1.20    5.20
  11  -3 -19   -0.40    6.10
  11   3 -19   -1.50    4.90
 -11   3  19   -0.50    5.10
  11  -4 -19   -3.50    6.10
 -11   4  19   -1.40    5.80
  11  -4  19   -3.00    4.70
  11   4 -19    6.50    8.90
  12   0  19    5.40    7.10
  12   0 -19    4.20    5.70
  12  -1 -19    1.00    5.60
  12   1 -19   -2.40    5.80
  12  -2 -19    3.70    6.50
 -12   2  19    4.40    5.20
  12   2 -19   -3.80    6.10
   0   0 -20   66.59    7.20
   0   0  20   56.19    8.20
   0  -1 -20   -0.10    2.20
   0   1  20    2.50    2.80
   0   1 -20    0.20    1.20
   0  -1  20   -0.90    2.90
   0   2  20  422.06   42.00
   0  -2 -20  546.15   42.80
   0  -2  20  494.95   42.30
   0   3  20    1.90    3.20
   0  -3 -20    1.60    3.40
   0  -3  20    2.10    3.20
   0   4  20   68.09    9.90
   0  -4  20   72.59   10.30
   0  -4 -20   84.99   11.90
   0  -5 -20   -3.20    4.00
   0   5  20   -0.80    3.10
   0  -5  20    5.20    3.90
   0  -6 -20  291.37   29.10
   0  -6  20  280.47   27.70
   0   6  20  305.57   27.80
   0  -7  20   -5.20    3.20
   0  -7 -20   -0.50    5.40
   0   7  20    3.90    4.60
   0  -8 -20   95.69   16.90
   0  -8  20  112.79   15.30
  -1   0  20    1.70    2.70
  -1   0 -20   -1.70    1.90
   1   0 -20   -2.70    1.80
   1   0  20    0.20    2.70
  -1  -1  20   90.59   10.50
   1   1  20  107.19   10.70
   1  -1 -20   94.39   10.40
  -1   1 -20   97.29    9.10
   1  -1  20   89.59   10.40
   1   1 -20   93.69    9.40
  -1  -1 -20  101.89   10.40
   1  -1  20  101.19   10.90
  -1   1  20   84.29   10.40
  -1  -2  20  339.67   28.60
   1   2  20  339.87   28.50
   1  -2 -20  331.37   28.80
   1  -2  20  271.07   28.10
   1   2 -20  328.07   26.70
  -1   2  20  267.97   28.10
  -1  -2 -20  326.07   28.70
  -1  -3  20    7.30    4.40
  -1  -3  20   11.50    4.00
   1   3  20   -0.50    2.80
   1  -3 -20    4.50    3.40
   1  -3  20    5.60    3.70
  -1   3  20    3.50    3.20
  -1  -3 -20   12.00    4.50
   1   4  20   -4.30    2.30
  -1  -4  20    7.90    3.80
   1  -4 -20    1.90    3.60
  -1  -4 -20    3.10    4.00
  -1   4  20    0.00    3.00
   1  -4  20    1.40    3.20
   1  -5 -20   66.29   10.50
  -1  -5  20   56.39    8.90
   1   5  20   52.59    8.20
  -1   5  20   51.09    8.50
   1  -5  20   38.80    8.20
  -1  -5 -20   45.90    9.10
   1  -6 -20   42.70    9.70
   1   6  20   54.59    8.30
  -1  -6  20   39.90    7.90
  -1   6  20   40.30    7.80
   1  -6  20   31.30    7.70
  -1  -6 -20   35.90    8.70
   1   7  20   73.49   12.60
   1  -7 -20   57.29   11.90
  -1  -7  20   64.19   10.50
  -1  -7 -20   78.99   13.60
  -1   7  20   70.39   10.80
   1  -7  20   64.49   11.10
   1  -8 -20   31.90    9.80
  -1  -8  20   32.30    8.30
  -1   8  20   29.10    7.30
   1  -8  20   33.50    8.60
  -1  -8 -20   15.50    8.30
  -2   0  20  172.28   16.80
   2   0  20  185.38   17.00
   2   0 -20  166.78   16.40
  -2  -1  20    8.30    3.60
   2  -1 -20    7.40    3.60
   2   1  20    8.30    3.60
   2  -1  20   11.50    4.00
   2  -1  20    8.30    3.70
  -2  -1 -20   13.00    3.50
  -2   1  20    9.50    3.70
   2   1 -20   14.40    3.10
  -2  -2  20  109.59   11.30
   2  -2 -20   98.99   11.70
   2   2  20  108.59   11.20
   2   2 -20  111.99    9.90
  -2  -2 -20  111.69   11.80
  -2   2  20   97.59   11.30
   2  -2  20   78.59   10.90
   2  -3 -20   99.59   11.70
  -2  -3  20   99.19   11.00
  -2  -3  20  104.79   10.90
   2   3  20   93.79   10.60
  -2  -3 -20   94.69   11.30
  -2   3  20   93.19   11.00
   2  -3  20   84.19   10.90
   2   4  20    9.70    4.30
   2  -4 -20   16.70    5.60
  -2  -4  20   12.60    4.70
   2  -4  20    4.80    4.10
  -2  -4 -20   10.80    5.30
  -2   4  20   12.80    4.60
   2  -5 -20   97.59   13.80
  -2  -5  20   88.49   10.90
   2   5  20   87.69   10.90
  -2   5  20   90.89   12.50
  -2  -5 -20   92.99   13.50
   2  -5  20   84.29   12.30
  -2  -6  20  288.47   26.90
   2   6  20  280.37   26.20
   2  -6 -20  294.87   28.60
   2  -6  20  286.27   27.40
  -2   6  20  284.67   27.10
  -2  -6 -20  249.08   27.60
   2  -7 -20    3.50    6.30
  -2  -7  20    2.50    4.60
  -2  -7 -20    5.50    5.80
   2  -7  20   -1.90    5.00
  -2   7  20    1.70    3.90
   2  -8 -20   25.30    8.90
  -2  -8  20   28.60    7.80
  -2   8  20   32.80    7.60
  -2  -8 -20   28.40    9.60
   2  -8  20   20.70    7.80
  -3   0  20   82.19   10.10
   3   0  20  101.59   10.80
   3   0 -20   92.19   10.10
   3  -1 -20    8.80    3.90
  -3  -1  20   12.90    3.70
   3   1  20    9.20    3.60
   3  -1  20   14.00    4.50
   3   1 -20    9.00    3.00
  -3   1  20   10.10    3.90
   3  -1  20    9.40    3.60
   3  -2 -20  210.88   19.20
  -3  -2  20  187.38   18.00
   3   2  20  173.98   17.80
  -3   2  20  191.18   18.40
   3  -2  20  184.78   18.30
   3   2 -20  185.28   17.00
   3  -3 -20   87.39   11.40
  -3  -3  20   83.99   10.40
   3   3  20   92.59   10.40
   3  -3  20   89.69   10.60
  -3   3  20   88.39   10.80
  -3  -3 -20   99.19   11.40
   3   4  20   81.89    9.40
  -3  -4  20   74.49   10.30
   3  -4 -20   75.39   11.80
  -3   4  20   74.79   10.70
   3  -4  20   82.89   11.20
  -3  -4 -20   64.39   10.50
  -3  -5  20   41.70    8.00
   3  -5 -20   58.99   10.60
   3   5  20   54.19    8.50
  -3  -5 -20   56.19   10.20
  -3   5  20   50.69    8.90
   3  -5  20   79.79   10.70
  -3  -6  20    0.10    3.50
   3  -6 -20   -2.30    4.20
   3  -6  20   10.60    5.20
  -3   6  20    2.10    3.80
  -3  -7  20   34.00    7.50
   3  -7 -20   30.30    8.80
  -3   7  20   30.30    7.40
   3  -7  20   34.40    8.70
   3  -8 -20   -8.00    5.40
  -3   8  20   -2.60    4.30
   3  -8  20    4.00    5.50
  -4   0  20  152.38   14.80
   4   0  20  147.49   15.00
   4   0 -20  138.89   14.40
   4   0  20  138.09   14.20
   4   1  20   50.19    7.60
   4  -1 -20   50.19    7.80
  -4  -1  20   36.50    6.60
   4   1 -20   50.09    6.90
   4  -1  20   46.90    7.20
  -4   1  20   35.80    6.90
   4   2  20  338.97   30.40
  -4  -2  20  306.17   30.20
   4  -2 -20  357.86   31.50
   4  -2  20  368.46   31.00
  -4   2  20  344.07   30.90
   4   2 -20  337.57   29.80
   4  -3 -20    2.10    3.70
  -4  -3  20   -0.10    3.00
   4   3  20   -0.10    2.70
   4  -3  20    7.00    4.00
  -4   3  20   -2.90    3.00
   4   4  20   95.89   10.20
  -4  -4  20   79.89   10.00
   4  -4 -20   89.29   12.90
  -4   4  20   93.79   12.20
   4  -4  20   71.19   11.30
   4  -5 -20  115.69   16.00
   4  -5  20   94.39   13.80
  -4   5  20  105.59   12.90
  -4  -6  20  155.18   16.10
   4  -6 -20  141.99   18.10
  -4   6  20  133.49   16.70
   4  -6  20  201.18   18.70
   4  -7 -20    2.10    5.40
  -4   7  20    3.30    4.60
   4  -7  20   10.10    6.50
   4  -8 -20    8.80    8.40
  -4   8  20   26.10    7.70
   4  -8  20   32.00    9.10
   5   0  20  383.56   32.30
  -5   0  20  376.46   32.70
   5   0 -20  334.77   32.40
   5  -1 -20   84.79   10.20
   5   1  20   96.69   10.40
  -5  -1  20   99.39    9.90
   5   1 -20   76.49    9.60
   5  -1  20   73.29   10.20
  -5   1  20   63.39   10.00
   5  -2 -20   26.30    6.20
  -5  -2  20   18.90    4.60
   5   2  20   25.80    5.30
   5   2 -20   25.60    5.20
   5  -2  20   10.90    4.60
  -5   2  20   21.60    5.70
   5   3  20    7.80    3.80
   5  -3 -20   10.10    5.10
  -5  -3  20    5.50    3.40
  -5   3  20    5.50    4.40
   5   3 -20   11.60    3.90
   5  -3  20    8.00    4.50
  -5  -4  20   25.60    5.70
   5  -4 -20   16.80    6.70
   5  -4  20   17.90    5.90
  -5   4  20   25.60    6.30
   5  -5 -20   12.10    6.00
   5  -5  20   -3.10    3.70
  -5   5  20    4.50    4.20
   5  -6 -20   14.10    7.20
   5  -6  20    9.30    6.20
  -5   6  20    6.90    4.90
   5  -7 -20    2.40    6.10
   5  -7  20    2.50    5.60
  -5   7  20   -0.30    5.00
  -6   0  20   15.50    4.90
   6   0  20   13.90    4.40
   6   0 -20   12.50    4.40
   6  -1 -20  259.07   23.20
  -6  -1  20  239.48   22.10
   6   1 -20  238.58   22.40
  -6   1  20  198.18   21.80
   6  -2 -20  183.18   18.30
   6   2  20  186.68   17.40
  -6  -2  20  174.78   16.80
   6   2 -20  143.59   16.90
  -6   2  20  169.28   17.70
   6  -2  20  175.08   17.40
  -6  -3  20    2.50    3.10
   6  -3 -20    2.30    4.80
   6   3  20    2.10    3.10
   6   3 -20    3.00    3.00
  -6   3  20    4.90    4.00
   6  -3  20   -3.50    3.30
   6  -4 -20  140.79   18.30
   6  -4  20  171.98   17.70
  -6   4  20  172.08   17.90
   6  -5 -20   14.50    6.70
  -6   5  20   32.20    7.50
   6  -5  20   25.50    7.20
   6  -6 -20  157.28   20.30
  -6   6  20  162.48   18.50
   6  -7 -20    0.80    6.90
   6  -7  20   10.40    6.40
  -6   7  20    3.10    5.80
  -7   0  20   95.29   11.60
   7   0 -20   98.29   12.10
   7   0  20   99.59   10.80
  -7  -1  20  267.37   21.80
   7  -1 -20  235.08   22.70
   7  -1  20  193.28   20.80
   7   1 -20  254.37   22.40
  -7   1  20  175.88   20.90
  -7  -2  20   11.90    4.10
   7  -2 -20   17.20    5.90
  -7   2  20   11.90    5.10
   7   2 -20   16.30    5.60
   7  -2  20   10.80    4.60
   7  -3 -20   22.40    7.20
   7   3 -20   40.90    7.10
  -7   3  20   29.00    6.70
   7  -3  20   31.70    7.10
   7  -4 -20   26.00    7.80
   7  -4  20   20.40    6.80
  -7   4  20   27.50    7.00
   7  -5 -20   30.10    8.60
   7  -5  20   28.70    7.90
  -7   5  20   29.10    7.60
   7  -6 -20   -0.60    7.80
  -7   6  20   -0.40    4.30
   7  -6  20   -2.40    4.80
   7  -7 -20    7.20    8.10
  -7   7  20   16.00    7.00
   7  -7  20   20.00    8.20
  -8   0  20   96.09   10.70
   8   0 -20   71.89   11.90
   8   0  20   76.69   10.50
  -8  -1  20   72.09    9.90
   8  -1 -20   64.09   10.70
   8   1 -20   69.59   10.90
  -8   1  20   54.09    9.50
   8  -1  20   66.29    9.80
   8  -2 -20  103.89   14.40
  -8  -2  20  104.39   11.00
   8  -2  20   76.69   11.60
   8   2 -20   95.19   13.70
  -8   2  20   82.29   12.10
   8  -3 -20   54.99   11.70
  -8   3  20   74.19   11.10
   8  -3  20   69.19   10.70
   8   3 -20   79.99   11.30
   8  -4 -20   24.90    7.80
   8  -4  20    9.90    5.20
  -8   4  20   19.10    6.70
   8  -5 -20    3.70    7.00
   8  -5  20    7.80    5.60
  -8   5  20   13.00    5.80
   8  -6 -20   48.80   12.60
  -8   6  20   31.50    9.60
   8  -6  20   60.89   11.30
   9   0 -20   69.39   12.30
  -9   0  20   97.39   11.40
  -9  -1  20   12.90    5.00
   9  -1 -20    6.60    5.10
  -9   1  20    9.50    5.00
   9   1 -20   22.70    6.70
   9  -1  20   22.40    6.70
   9  -2 -20    0.20    4.80
   9  -2  20   -3.80    3.00
   9   2 -20    2.40    4.60
  -9   2  20   -1.60    3.50
   9  -3 -20    1.90    5.20
   9   3 -20    9.70    4.90
  -9   3  20    9.70    4.70
   9  -3  20   18.70    6.50
   9  -4 -20  112.59   18.00
  -9   4  20   80.09   13.40
   9  -4  20   97.29   13.80
   9  -5 -20    0.50    7.20
   9  -5  20   -0.90    4.70
  -9   5  20    9.30    6.10
 -10   0  20  184.68   18.60
  10   0 -20  165.78   20.00
  10  -1 -20   62.79   11.50
 -10   1  20   82.69   11.20
  10   1 -20   51.29   10.40
  10  -1  20   48.90   13.70
  10  -2 -20  135.49   16.90
  10   2 -20  116.49   17.30
 -10   2  20  145.59   15.60
  10  -3 -20   40.20   10.80
 -10   3  20   18.30    7.40
  10   3 -20   30.30    7.50
  10  -3  20   35.00    7.70
  10  -4 -20    5.90    7.30
  10  -4  20    3.20    5.00
 -10   4  20   -6.40    5.00
  10  -5 -20   55.19   15.50
 -10   5  20   76.69   13.00
  10  -5  20  107.69   14.70
  11   0  20   24.10    7.70
  11   0 -20   21.10    7.90
  11  -1 -20   -1.40    5.30
 -11   1  20    0.70    3.90
  11   1 -20    5.40    6.00
  11  -2 -20    4.80    6.50
  11   2 -20   14.50    6.90
 -11   2  20   22.30    7.20
  11  -3 -20    5.20    7.30
 -11   3  20   12.80    6.20
  11   3 -20   26.80    7.80
  12   0  20  151.28   18.00
  12   0 -20  108.29   18.50
  12  -1 -20    2.80    7.50
  12   1 -20    9.70    6.40
  12  -2 -20    6.70    7.60
  12   2 -20    7.70    6.70
 -12   2  20    6.70    5.70
   0   0 -21    1.30    2.10
   0   0  21    0.20    2.50
   0   1 -21   -0.50    1.30
   0  -1  21   -0.20    3.00
   0   1  21    3.90    2.90
   0  -1 -21   -1.70    2.10
   0  -2 -21    8.90    3.50
   0  -2  21   10.50    4.00
   0   2  21    9.00    3.80
   0  -2  21   10.80    3.70
   0  -3  21    0.60    2.90
   0  -3 -21    2.60    3.40
   0   3  21    2.30    3.00
   0  -4 -21   93.89   12.00
   0   4  21  104.29   11.20
   0  -4  21   76.09   11.40
   0  -5 -21   -5.20    3.50
   0  -5  21   -2.80    3.20
   0   5  21    7.00    4.10
   0  -6 -21  426.56   42.20
   0  -6  21  482.25   41.30
   0  -7 -21   -1.60    5.00
   0  -7  21    0.60    4.10
   0   7  21    2.50    3.60
   0  -8 -21    4.90    7.30
   0  -8  21    0.80    6.10
  -1   0  21   -0.20    2.60
   1   0  21   -0.70    2.30
   1   0 -21   -1.30    1.80
  -1   0 -21    2.80    2.30
   1  -1 -21  124.79   12.20
  -1  -1  21  110.39   12.10
  -1   1 -21  114.09   10.60
   1   1  21  107.19   12.00
   1   1 -21  113.49   11.00
   1  -1  21  116.49   12.40
  -1  -1 -21  121.39   12.00
  -1   1  21  101.79   12.00
   1   2  21   10.90    3.60
  -1  -2  21   11.60    4.00
   1  -2 -21    6.50    3.60
  -1   2  21    7.90    3.90
   1  -2  21   14.10    4.20
  -1  -2 -21   10.20    4.20
   1  -2  21   16.40    4.60
   1   3  21   27.60    6.20
  -1  -3  21   32.80    6.90
  -1  -3  21   38.10    6.90
   1  -3 -21   42.00    7.60
  -1   3  21   40.30    7.00
   1  -3  21   44.90    7.40
  -1  -3 -21   47.40    7.60
  -1  -4  21  106.89   11.90
   1  -4 -21  112.69   13.10
   1   4  21   89.49   11.60
  -1  -4 -21  101.29   12.50
   1  -4  21  112.89   12.30
  -1   4  21   91.39   11.60
  -1  -5  21   27.40    6.70
   1  -5 -21   32.20    7.60
   1   5  21   34.70    6.60
   1  -5  21   32.20    6.90
  -1   5  21   19.60    5.90
  -1  -5 -21   27.80    7.10
  -1  -6  21   65.49   10.80
   1  -6 -21   80.39   12.70
   1   6  21   68.19   10.50
   1  -6  21  100.59   12.80
  -1  -6 -21   71.29   12.20
  -1   6  21   75.09   11.20
  -1  -7  21  139.09   15.70
   1  -7 -21  151.48   18.40
  -1   7  21  110.89   14.80
  -1  -7 -21  139.89   18.00
   1  -7  21  146.09   16.10
  -1  -8  21    7.00    5.90
   1  -8 -21   -3.30    6.10
  -1  -8 -21  -12.70    5.80
  -1   8  21   -4.10    3.70
   1  -8  21    0.80    5.20
   2   0 -21   -0.60    2.20
  -2   0  21    0.30    2.50
   2   0  21    1.50    2.80
  -2  -1  21   -2.00    2.50
   2   1  21    3.40    2.90
   2  -1 -21    3.80    3.10
   2   1 -21    2.20    2.30
  -2  -1 -21    3.80    2.70
   2  -1  21   -1.80    3.00
   2  -1  21    3.70    3.20
  -2   1  21    2.50    2.90
   2   2  21  117.39   12.10
  -2  -2  21  103.19   11.80
   2  -2 -21  101.99   12.10
   2   2 -21  109.59   10.40
  -2   2  21  117.99   12.20
   2  -2  21  111.09   12.10
  -2  -3  21   72.99    9.70
   2  -3 -21   59.29    9.80
   2   3  21   67.49    9.50
  -2  -3  21   76.59   10.00
  -2   3  21   70.79    9.80
   2  -3  21   72.39   10.00
  -2  -3 -21   66.29   10.10
   2   4  21   56.39    9.40
  -2  -4  21   80.99    9.60
   2  -4 -21   86.69   12.10
  -2   4  21   68.79   10.60
  -2  -4 -21   94.49   12.70
   2  -4  21   80.19   11.00
  -2  -5  21   15.80    5.10
   2  -5 -21   28.30    7.60
   2   5  21   22.10    5.60
   2  -5  21   22.70    6.40
  -2   5  21   11.40    5.00
  -2  -5 -21   24.50    6.70
   2   6  21    4.60    3.60
   2  -6 -21   -0.50    4.30
  -2  -6  21    5.80    4.80
  -2   6  21   -2.40    3.80
  -2  -6 -21    5.60    4.70
   2  -6  21    0.00    4.30
  -2  -7  21   42.70    9.20
   2  -7 -21   45.40   10.90
   2  -7  21   64.99   10.90
  -2  -7 -21   59.09   12.10
  -2   7  21   59.99   10.00
   2  -8 -21    5.70    7.50
  -2  -8  21   27.10    7.60
  -2   8  21    8.50    5.80
   2  -8  21   11.20    6.10
  -2  -8 -21    1.10    6.30
   3   0 -21    1.50    2.50
  -3   0  21    1.60    2.90
   3   0  21    1.30    3.50
   3   1  21   95.29   10.90
  -3  -1  21   97.59   10.80
   3  -1 -21   85.69   11.10
   3  -1  21  147.99   12.70
  -3   1  21  110.09   11.40
   3   1 -21   88.29   10.00
   3  -1  21   91.29   10.80
   3   2  21  134.09   13.10
   3  -2 -21  114.79   13.40
  -3  -2  21  118.69   12.70
   3   2 -21  117.59   11.70
  -3   2  21  123.69   13.20
   3  -2  21  126.09   13.00
  -3  -3  21   20.00    5.20
   3  -3 -21   16.80    5.70
   3   3  21   26.70    5.50
  -3  -3 -21   17.10    5.40
   3  -3  21    8.20    4.40
  -3   3  21   18.20    5.30
   3  -4 -21  203.18   21.50
  -3  -4  21  206.28   19.90
   3   4  21  231.18   20.00
  -3   4  21  178.58   20.30
   3  -4  21  217.18   20.70
  -3  -4 -21  193.08   20.90
   3   5  21  397.56   35.40
  -3  -5  21  396.06   35.80
   3  -5 -21  357.66   37.10
   3  -5  21  395.36   36.60
  -3   5  21  416.16   36.60
  -3  -5 -21  423.16   37.50
  -3  -6  21   64.19    9.90
   3  -6 -21   72.09   12.20
   3  -6  21   58.49   10.60
  -3   6  21   66.29   10.60
   3  -7 -21   52.49   12.20
  -3  -7  21   59.89    9.50
  -3   7  21   48.00    9.60
   3  -7  21   70.29   12.10
   3  -8 -21   51.69   12.90
   3  -8  21   32.80    9.60
  -3   8  21   45.70    9.40
   4   0 -21    0.10    2.50
   4   0  21    4.90    3.70
  -4   0  21    3.40    3.60
   4  -1 -21    8.70    4.10
   4   1  21    6.30    3.50
  -4  -1  21   11.30    3.80
   4  -1  21    4.30    3.30
  -4   1  21   11.30    4.20
   4   1 -21    8.20    3.20
   4   2  21  257.87   22.30
   4  -2 -21  240.78   23.20
  -4  -2  21  240.98   22.00
   4   2 -21  219.38   21.30
   4  -2  21  229.48   22.40
  -4  -3  21  336.67   27.80
   4   3  21  287.47   27.40
   4  -3 -21  324.27   29.20
  -4   3  21  271.47   28.00
   4  -3  21  293.87   28.10
  -4  -4  21   -0.70    3.40
   4  -4 -21   11.40    5.30
   4   4  21    2.20    3.20
   4  -4  21    5.70    4.20
  -4   4  21   -2.40    3.30
   4  -5 -21    5.00    5.30
   4  -5  21   10.10    5.40
  -4   5  21   13.20    5.00
   4  -6 -21   36.60    8.60
  -4  -6  21   19.40    6.00
  -4   6  21   18.20    6.00
   4  -6  21   11.90    6.50
   4  -7 -21    4.90    5.50
  -4   7  21    5.80    5.20
   4  -7  21    5.20    6.30
  -4   8  21   15.30    6.30
   4  -8  21    0.70    5.40
  -5   0  21    3.70    3.80
   5   0  21    3.90    3.50
   5   0 -21   -1.60    2.80
   5   1  21   -0.60    3.00
  -5  -1  21    9.00    4.00
   5  -1 -21    3.20    3.20
   5  -1  21    4.80    3.40
  -5   1  21    4.60    3.60
   5   1 -21    3.40    3.10
  -5  -2  21   65.69    9.00
   5  -2 -21   78.49   11.10
   5   2  21   71.69    9.40
   5   2 -21   63.09    8.70
  -5   2  21   55.49    9.40
   5  -2  21   62.19    9.50
   5  -3 -21  504.55   55.59
  -5  -3  21  690.63   54.89
   5   3  21  601.64   54.59
  -5   3  21  653.93   55.89
   5  -3  21  761.22   56.09
   5  -4 -21   24.60    6.80
  -5  -4  21   15.00    4.70
   5  -4  21    7.40    4.90
  -5   4  21   15.40    5.60
   5  -5 -21   96.39   15.30
  -5   5  21  101.09   13.80
   5  -5  21   90.09   13.30
   5  -6 -21   21.20    7.80
  -5   6  21   14.70    6.00
   5  -6  21    3.00    5.70
   5  -7 -21   13.30    8.00
   5  -7  21   14.50    6.70
  -5   7  21   15.40    6.50
   6   0  21   -0.40    3.20
   6   0 -21   -0.50    3.00
  -6   0  21   -1.50    3.10
  -6  -1  21  142.69   15.70
   6  -1 -21  169.08   17.00
   6   1 -21  150.38   16.00
   6  -1  21  159.18   16.00
  -6   1  21  155.18   16.10
   6   2  21   92.99   12.60
   6  -2 -21  125.59   14.30
  -6  -2  21  116.19   12.90
   6   2 -21  138.49   13.60
   6  -2  21  151.98   14.30
  -6   2  21  110.69   13.50
   6  -3 -21   13.30    6.00
   6   3  21   23.80    5.20
  -6  -3  21   26.70    5.40
   6  -3  21   20.40    5.80
   6   3 -21   17.40    5.60
  -6   3  21   30.60    6.90
   6  -4 -21   -2.00    4.00
   6  -4  21    4.80    4.60
  -6   4  21    6.50    4.30
   6  -5 -21   -1.30    4.70
  -6   5  21   -4.10    3.30
   6  -5  21    4.00    4.70
   6  -6 -21   18.10    7.40
   6  -6  21   28.40    8.10
  -6   6  21   15.30    6.70
   6  -7 -21   14.60    8.60
  -6   7  21   14.80    6.80
   6  -7  21   10.30    6.90
  -7   0  21    5.60    3.90
   7   0  21   -0.70    3.00
   7   0 -21   -1.00    3.50
   7  -1 -21  392.36   37.00
  -7  -1  21  352.56   35.40
   7   1 -21  415.86   36.60
  -7   1  21  404.56   36.10
   7  -1  21  442.66   36.10
  -7  -2  21  158.98   16.20
   7  -2 -21  154.88   17.70
   7  -2  21  143.79   16.60
  -7   2  21  168.68   17.30
   7   2 -21  175.78   17.40
   7  -3 -21    4.10    5.10
   7  -3  21    5.70    4.40
  -7   3  21    0.70    4.10
   7   3 -21   12.90    4.70
   7  -4 -21   19.00    7.10
  -7   4  21   11.20    5.40
   7  -4  21   22.00    6.50
   7  -5 -21  150.68   19.70
  -7   5  21  152.98   17.90
   7  -5  21  159.88   17.80
   7  -6 -21   31.00   11.00
  -7   6  21   29.40    8.30
   7  -6  21   34.20    9.10
   8   0  21    6.10    4.20
  -8   0  21    0.00    3.40
   8   0 -21    4.20    3.80
  -8  -1  21  181.18   18.10
   8  -1 -21  178.68   19.30
  -8   1  21  161.88   18.10
   8  -1  21  188.58   17.90
  -8  -2  21   32.20    6.20
   8  -2 -21   24.20    7.40
   8   2 -21   30.30    7.50
  -8   2  21   21.30    6.60
   8  -2  21   31.70    6.70
   8  -3 -21    6.30    5.50
  -8   3  21   15.80    5.50
   8   3 -21   30.50    6.70
   8  -3  21   18.60    5.90
   8  -4 -21   17.50    7.70
  -8   4  21   10.50    5.30
   8  -4  21   15.70    6.20
   8  -5 -21   -1.00    5.80
   8  -5  21   -6.60    4.10
  -8   5  21   -1.70    4.40
   8  -6 -21   29.50   10.80
  -8   6  21   14.80    7.20
   8  -6  21   16.50    7.10
   9   0 -21    2.30    4.80
  -9   0  21    2.30    4.10
   9  -1 -21  173.68   20.30
  -9  -1  21  193.38   19.20
  -9   1  21  198.88   19.60
   9   1 -21  176.38   20.10
   9  -2 -21   27.20    8.20
   9   2 -21   39.80    8.60
   9  -2  21   29.30    7.20
  -9   2  21   29.90    7.40
   9  -3 -21   90.79   14.10
   9  -3  21   69.89   10.80
  -9   3  21   66.09   10.90
   9   3 -21   56.89   10.60
   9  -4 -21   24.20    8.80
   9  -4  21   34.90    8.20
  -9   4  21   26.50    8.00
   9  -5 -21    7.50    8.30
  -9   5  21    1.80    5.80
   9  -5  21    6.30    5.90
  10   0 -21    4.50    5.60
 -10   0  21    4.90    4.20
  10  -1 -21    5.60    4.90
 -10   1  21    4.80    4.90
  10   1 -21    3.50    5.00
  10  -2 -21   10.40    7.60
  10   2 -21   11.10    6.20
 -10   2  21   16.00    6.20
  10  -3 -21   11.70    6.30
  10  -3  21    7.00    4.60
 -10   3  21    3.80    6.10
  10   3 -21    5.40    4.90
  10  -4 -21    4.10    6.70
  10  -4  21    0.90    4.80
 -10   4  21   13.30    7.20
  11   0 -21    7.20    6.40
  11   0  21   11.70    5.90
  11  -1 -21   36.60   10.20
  11   1 -21   47.60   10.40
 -11   1  21   71.39   10.40
  11  -2 -21   11.90    8.40
  11   2 -21   21.00    7.60
 -11   2  21    5.40    5.40
  11  -3 -21   60.79   13.20
 -11   3  21   71.99   11.90
  11   3 -21   90.89   14.30
  12   0 -21    1.60    6.50
  12  -1 -21   16.90    8.00
  12   1 -21   17.00    7.90
   0   0 -22  807.32   67.09
   0   0  22  792.22   67.89
   0   1  22   -0.50    2.50
   0  -1  22   -2.10    2.10
   0  -1 -22    2.30    2.60
   0   1 -22    0.90    1.70
   0   2  22 1499.55  110.09
   0  -2 -22 1175.28  109.49
   0  -2  22 1327.07  109.59
   0  -2  22 1259.27  109.79
   0  -3  22   -2.60    2.70
   0   3  22    1.40    3.30
   0  -3  22   -3.00    2.80
   0  -3 -22   -2.00    2.90
   0  -4 -22  523.35   45.30
   0   4  22  545.75   44.60
   0  -4  22  442.06   44.00
   0  -5 -22    2.90    4.10
   0  -5  22    1.50    3.90
   0   5  22    2.10    3.60
   0   6  22  456.55   40.30
   0  -6 -22  434.26   41.80
   0  -6  22  445.66   40.60
   0  -7 -22   -4.80    4.80
   0   7  22    7.30    4.50
   0  -7  22    5.40    5.30
   0  -8  22   16.90    7.60
   0  -8 -22    8.30    6.60
   1   0 -22  279.27   24.80
  -1   0  22  267.97   25.30
   1   0  22  288.37   25.50
  -1   0 -22  274.17   24.60
  -1  -1  22   34.30    6.20
  -1   1 -22   30.60    4.50
   1   1  22   26.20    5.80
   1  -1 -22   30.80    5.70
  -1   1  22   41.10    6.70
   1   1 -22   40.00    5.20
  -1  -1 -22   34.80    5.90
   1  -1  22   38.40    6.80
  -1  -2  22   -2.20    2.60
   1  -2 -22    1.80    2.90
   1   2  22   -0.40    2.80
   1  -2  22   -2.80    2.80
  -1   2  22    0.70    3.30
  -1  -2 -22    0.90    2.50
   1  -2  22    4.00    3.20
  -1  -3  22   24.70    5.80
   1   3  22   25.80    5.70
   1  -3 -22   34.70    6.80
  -1  -3  22   28.60    6.30
  -1   3  22   25.10    5.80
   1  -3  22   25.60    6.00
  -1  -3 -22   30.60    6.80
   1  -4 -22   84.49   11.60
   1   4  22   90.89   10.90
  -1  -4  22   57.59    9.50
  -1   4  22   68.49    9.90
  -1  -4 -22   63.49   10.40
   1  -4  22   49.30    9.30
   1  -5 -22   82.39   12.80
  -1  -5  22   95.89   12.50
   1   5  22   78.99   11.40
  -1  -5 -22  109.59   14.60
  -1   5  22   83.89   12.00
   1  -5  22   89.29   12.50
   1   6  22    8.10    4.00
   1  -6 -22   -0.10    4.90
  -1  -6  22   -0.80    3.80
   1  -6  22    8.10    4.90
  -1  -6 -22    7.50    5.60
  -1   6  22   -0.40    3.70
   1  -7 -22  101.39   15.90
  -1  -7  22  116.79   14.10
  -1  -7 -22  112.09   17.00
   1  -7  22  131.79   15.20
  -1   7  22  101.99   14.60
  -1  -8  22   59.39   11.40
   1  -8 -22   61.79   13.60
  -1   8  22   52.19   10.40
   1  -8  22   71.89   11.90
  -1  -8 -22   63.89   13.80
  -2   0  22   11.10    4.00
   2   0  22   10.90    4.20
   2   0 -22   17.40    4.10
  -2  -1  22   10.40    3.80
   2  -1 -22   17.00    4.40
   2   1  22   18.60    4.60
   2   1 -22   14.70    3.50
  -2  -1 -22   13.00    3.90
   2  -1  22    1.20    3.20
  -2   1  22    8.60    3.90
   2  -1  22   21.20    5.10
  -2  -2  22  877.61   67.19
   2  -2 -22  795.82   67.49
   2   2  22  855.01   67.09
  -2  -2 -22  805.62   67.19
  -2   2  22  807.72   67.29
   2  -2  22  738.13   66.89
   2  -2  22  629.94   66.99
   2  -3 -22   -0.90    3.40
   2   3  22    6.10    3.50
  -2  -3  22    0.60    2.80
  -2  -3 -22    4.30    3.90
   2  -3  22    0.50    3.20
  -2   3  22    4.70    3.70
  -2  -4  22  101.89   12.10
   2  -4 -22  119.89   13.90
   2   4  22   92.39   11.70
  -2   4  22  115.29   12.70
  -2  -4 -22  126.59   13.70
   2  -4  22   92.79   13.10
   2  -5 -22   13.00    5.70
   2   5  22   15.10    5.10
  -2  -5  22   24.60    6.00
   2  -5  22    9.30    5.10
  -2   5  22   25.00    6.20
  -2  -5 -22   10.10    5.50
   2  -6 -22  140.79   17.70
   2   6  22  148.29   15.80
  -2  -6  22  150.78   16.50
   2  -6  22  154.88   16.90
  -2   6  22  136.59   16.30
  -2  -6 -22  151.38   18.10
  -2  -7  22   62.89   10.40
   2  -7 -22   69.39   13.00
  -2  -7 -22   69.59   12.90
  -2   7  22   42.60   10.00
   2  -7  22   46.20    9.90
  -2  -8  22   23.70    7.60
   2  -8 -22   32.30   10.20
   2  -8  22   47.90   10.00
  -2   8  22   25.40    7.60
  -2  -8 -22   28.90    9.00
   3   0  22  631.44   51.39
   3   0 -22  562.94   50.39
  -3   0  22  580.14   50.79
   3  -1 -22   86.19   10.60
   3   1  22  114.29   10.80
  -3  -1  22   62.19   10.10
   3   1 -22   84.79    9.40
   3  -1  22   88.89   11.00
  -3   1  22   94.49   10.70
   3  -1  22   88.59   10.30
   3   2  22  122.09   11.60
  -3  -2  22   92.29   11.00
   3  -2 -22  109.59   12.00
   3  -2  22   90.19   11.30
   3   2 -22  102.39   10.10
  -3   2  22   77.89   11.70
   3  -3 -22   93.19   11.10
  -3  -3  22   80.39    9.80
   3   3  22   73.29   10.20
   3  -3  22   71.59   10.60
  -3   3  22   98.09   10.60
  -3  -3 -22   63.49   10.30
   3  -4 -22   60.19   10.80
   3   4  22   63.09    8.90
  -3   4  22   58.09    9.30
   3  -4  22   51.19    9.30
  -3  -4 -22   48.20    9.20
  -3  -5  22    9.50    5.00
   3  -5 -22    2.50    4.80
   3   5  22    3.60    3.90
  -3   5  22    1.00    4.00
  -3  -5 -22   -2.60    4.10
   3  -5  22    1.00    4.00
  -3  -6  22   -1.50    3.90
   3  -6 -22   -4.90    4.60
  -3   6  22    0.80    4.00
   3  -6  22    0.10    4.70
  -3  -7  22   10.90    5.50
   3  -7 -22   24.20    7.90
  -3   7  22   17.70    5.70
   3  -7  22    4.40    6.60
   3  -8 -22    4.70    7.00
   3  -8  22    3.30    6.40
  -3   8  22   14.50    6.70
   4   0  22  603.24   63.19
   4   0 -22  878.51   63.59
   4   1  22  110.39   11.90
  -4  -1  22  100.19   11.60
   4  -1 -22  113.39   12.40
   4   1 -22  107.69   11.20
  -4   1  22  110.59   12.20
   4  -1  22   84.99   11.30
  -4  -2  22  648.84   57.89
   4   2  22  690.03   58.09
   4  -2 -22  635.24   58.89
  -4   2  22  672.23   58.49
   4  -2  22  823.92   58.99
   4   2 -22  627.54   57.19
   4   3  22   87.79    9.50
   4  -3 -22   79.59   11.50
  -4  -3  22   83.09    9.90
  -4   3  22   51.29    9.80
   4  -3  22   73.89   10.80
   4  -4 -22  114.19   15.50
  -4  -4  22  116.39   12.50
   4   4  22  111.89   11.80
  -4   4  22   77.69   12.80
   4  -4  22   97.59   13.50
   4  -5 -22   52.29   10.20
   4  -5  22   33.70    8.00
  -4   5  22   34.00    7.60
   4  -6 -22  340.37   32.00
  -4  -6  22  303.47   28.80
  -4   6  22  298.57   29.70
   4  -6  22  291.87   30.20
   4  -7 -22   22.20    8.70
   4  -7  22    6.90    6.50
  -4   7  22   13.90    6.30
   5   0 -22   42.30    7.20
  -5   0  22   45.90    8.00
  -5  -1  22  367.76   32.60
   5  -1 -22  390.56   33.50
   5   1 -22  389.46   32.70
  -5   1  22  324.17   32.70
   5  -1  22  344.17   32.60
   5   2  22   60.89    9.50
   5  -2 -22   84.69   11.60
  -5  -2  22   62.39    9.30
   5   2 -22   69.89    8.70
   5  -2  22   66.69   10.10
  -5   2  22   84.59   11.10
   5   3  22   91.59   11.40
   5  -3 -22  118.69   14.20
  -5  -3  22  105.19   11.90
   5  -3  22  110.99   12.70
  -5   3  22  110.29   13.10
  -5  -4  22   23.10    5.60
   5  -4 -22   16.10    6.10
   5  -4  22   28.50    6.70
  -5   4  22    7.40    4.60
   5  -5 -22   32.90    9.10
   5  -5  22   39.90    8.60
  -5   5  22   36.50    8.30
   5  -6 -22    6.30    6.10
   5  -6  22    4.70    5.60
  -5   6  22    1.40    4.60
   5  -7 -22   12.60    8.20
  -5   7  22   14.10    6.50
   5  -7  22    9.50    6.30
   6   0 -22  103.79   11.50
   6   0  22   95.59   10.60
  -6   0  22   62.99   10.70
  -6  -1  22   20.10    5.40
   6  -1 -22   40.50    7.60
  -6   1  22   25.60    6.40
   6   1 -22   23.90    5.80
   6  -1  22   26.40    5.80
   6   2  22  212.98   20.70
  -6  -2  22  209.98   20.20
   6  -2 -22  217.48   21.90
   6   2 -22  224.78   20.50
  -6   2  22  178.38   20.50
  -6  -3  22   74.19    9.30
   6   3  22   93.29   10.30
   6  -3 -22   83.89   13.20
  -6   3  22   71.09   11.30
   6  -3  22   60.99   10.60
   6  -4 -22   48.20   10.40
  -6   4  22   44.90    8.70
   6  -4  22   40.10    8.40
   6  -5 -22    1.80    5.80
  -6   5  22    4.00    4.90
   6  -5  22    8.90    5.50
   6  -6 -22  185.58   21.00
   6  -6  22  134.39   19.60
  -6   6  22  163.48   18.70
   6  -7 -22   15.50    8.80
  -6   7  22   30.30    8.30
   6  -7  22   25.30    8.20
  -7   0  22  269.67   27.40
   7   0 -22  321.07   28.30
   7   0  22  289.47   26.90
   7  -1 -22   59.59   10.30
  -7  -1  22   42.70    8.10
   7   1 -22   58.59    9.30
   7  -1  22   50.09    8.30
  -7   1  22   55.09    8.80
  -7  -2  22   50.69    8.50
   7  -2 -22   66.69   10.80
   7  -2  22   66.59    9.80
  -7   2  22   48.10    9.10
   7   2 -22   61.39    9.50
   7  -3 -22   17.70    6.50
   7  -3  22   17.90    6.00
  -7   3  22   23.60    6.30
   7  -4 -22  145.09   19.90
  -7   4  22  124.79   15.70
   7  -4  22  147.09   16.10
   7  -5 -22   12.00    7.00
  -7   5  22   -1.40    4.30
   7  -5  22    5.20    5.60
   7  -6 -22   -2.50    6.00
   7  -6  22   11.00    6.70
  -7   6  22   -6.10    4.10
   8   0 -22   39.70    8.00
  -8   0  22   27.10    7.20
  -8  -1  22   60.99    9.60
   8  -1 -22   55.39   10.20
   8  -1  22   66.69    9.70
  -8   1  22   53.99    9.60
   8   1 -22   62.19   10.40
  -8  -2  22  161.28   17.80
   8  -2 -22  162.68   19.40
  -8   2  22  177.28   18.70
   8  -2  22  200.48   18.80
   8   2 -22  188.68   19.30
   8  -3 -22   77.79   13.80
  -8   3  22   67.59   11.40
   8  -3  22   80.49   11.60
   8  -4 -22  142.39   18.20
  -8   4  22  102.39   16.20
   8  -4  22  165.48   16.70
   8  -5 -22   -3.20    6.60
   8  -5  22   -0.20    5.00
  -8   5  22   -2.40    5.00
   8  -6 -22  175.68   24.00
  -8   6  22  129.49   18.80
   8  -6  22  139.99   19.30
   9   0 -22   11.00    5.80
  -9   0  22   -0.20    4.60
  -9  -1  22    9.00    5.10
   9  -1 -22   10.30    5.30
  -9   1  22   -1.60    3.30
   9   1 -22    7.00    5.00
   9  -2 -22   25.20    8.80
  -9   2  22   44.10    8.50
   9  -2  22   44.10    8.00
   9   2 -22   26.90    7.50
   9  -3 -22  126.99   19.20
   9  -3  22  127.09   15.00
  -9   3  22  135.69   15.80
   9   3 -22  100.69   18.90
   9  -4 -22    4.90    6.00
   9  -4  22   -2.00    4.20
  -9   4  22   12.80    5.90
   9  -5 -22    9.20    7.40
   9  -5  22    3.40    5.70
  -9   5  22    0.20    5.20
 -10   0  22  131.09   15.10
  10   0 -22  124.99   17.80
  10  -1 -22    9.40    5.80
 -10   1  22    6.40    4.60
  10   1 -22    0.90    5.10
  10  -2 -22   45.40   10.30
 -10   2  22   52.99    9.70
  10   2 -22   30.50    8.20
  10  -3 -22    2.40    6.60
  10  -3  22    2.90    4.30
  10   3 -22    1.50    8.10
 -10   3  22    8.40    5.40
  10  -4 -22    3.60    8.00
 -10   4  22   32.60    8.20
  10  -4  22   29.70    7.80
  11   0 -22    0.70    5.40
  11   0  22    7.00    8.50
  11  -1 -22   -0.30    5.40
  11   1 -22    3.60    5.50
 -11   1  22   -2.20    4.70
  11  -2 -22    3.10    6.70
 -11   2  22   -8.00    4.10
  11   2 -22    1.40    5.50
  11  -3 -22   64.99   14.70
 -11   3  22   80.29   13.40
  11   3 -22   56.49   16.40
   0   0  23    3.20    3.10
   0   0 -23    3.90    2.50
   0  -1 -23   -2.50    2.40
   0  -1  23   -4.80    2.70
   0   1 -23   -0.30    1.80
   0   1  23    0.60    2.80
   0  -2 -23    3.80    2.90
   0  -2  23    9.40    4.30
   0  -2  23    6.90    3.50
   0   2  23    5.20    3.50
   0   3  23    6.60    3.90
   0  -3  23   -3.80    2.50
   0  -3 -23   -1.70    2.70
   0  -3  23   -5.00    3.30
   0   4  23    4.70    4.50
   0  -4 -23   14.70    5.80
   0  -4  23   16.60    5.40
   0   5  23    1.80    3.80
   0  -5 -23    0.60    4.60
   0  -5  23   -1.60    3.80
   0   6  23  156.98   16.60
   0  -6 -23  152.18   18.20
   0  -6  23  131.59   16.20
   0  -7  23    3.10    5.10
   0   7  23    5.20    3.90
   0  -7 -23  -12.40    4.00
   0  -8 -23   86.99   15.70
   0  -8  23  136.79   17.20
  -1   0 -23    3.30    2.50
   1   0 -23   -2.50    2.00
   1   0  23    2.70    3.00
  -1   0  23    2.60    3.10
   1   1  23  283.67   26.40
  -1   1 -23  287.27   25.10
   1  -1 -23  296.37   26.30
  -1  -1  23  306.07   26.60
  -1  -1 -23  291.37   26.10
   1   1 -23  283.67   25.10
   1  -1  23  289.67   26.70
  -1   1  23  264.37   26.30
   1  -2 -23    2.90    3.50
   1   2  23   -0.90    2.60
  -1  -2  23    4.90    3.60
  -1   2  23   -1.20    3.30
   1  -2  23    2.10    3.50
   1  -2  23    0.30    2.90
  -1  -2 -23    1.70    3.10
   1   3  23  595.04   53.49
  -1  -3  23  650.73   53.79
  -1  -3  23  652.23   54.19
   1  -3 -23  637.34   54.49
  -1  -3 -23  617.64   54.29
   1  -3  23  635.74   53.89
  -1   3  23  554.54   53.59
  -1  -4  23   -1.70    3.20
   1  -4 -23    1.70    4.10
   1   4  23   -4.80    3.10
  -1   4  23    4.70    4.10
   1  -4  23    0.90    4.20
  -1  -4 -23    8.90    4.10
   1   5  23  441.26   36.30
   1  -5 -23  420.16   37.60
  -1  -5  23  418.66   36.30
  -1   5  23  371.86   36.00
   1  -5  23  383.16   36.40
  -1  -5 -23  346.47   36.90
   1   6  23  173.58   19.30
   1  -6 -23  188.78   21.10
  -1  -6  23  216.28   20.20
  -1  -6 -23  170.68   20.60
   1  -6  23  196.48   20.10
  -1   6  23  181.08   19.60
   1  -7 -23   22.50    7.90
  -1  -7  23    2.70    5.80
  -1   7  23   15.70    6.30
   1  -7  23   21.10    7.10
  -1  -7 -23   15.20    7.20
  -1  -8  23   12.20    6.80
   1  -8 -23   -1.60    5.30
   1  -8  23    3.90    5.30
  -1  -8 -23   -5.90    5.60
  -1   8  23    1.00    4.70
   2   0 -23   -3.00    2.20
   2   0  23   -1.60    2.70
  -2   0  23   -1.20    2.50
   2   1  23    6.30    3.50
  -2  -1  23   10.90    3.90
   2  -1 -23    6.90    3.70
   2   1 -23    8.30    3.00
  -2   1  23    4.90    3.80
   2  -1  23   13.00    4.50
  -2  -1 -23    6.40    3.40
  -2  -2  23   27.30    5.30
   2   2  23   16.60    4.90
   2  -2 -23   16.60    4.80
   2  -2  23   18.10    5.40
  -2  -2 -23   14.20    4.70
  -2   2  23   20.90    5.30
   2  -2  23   20.00    4.70
   2  -3 -23   14.40    5.50
  -2  -3  23   19.50    5.20
   2   3  23   24.00    5.60
  -2   3  23   21.60    5.60
   2  -3  23   19.80    5.60
  -2  -3 -23   11.10    4.90
  -2  -4  23  148.39   15.50
   2  -4 -23  139.99   16.50
   2   4  23  144.59   15.40
  -2   4  23  151.28   15.80
   2  -4  23  137.09   15.60
   2   5  23   86.69   11.90
   2  -5 -23   80.39   12.90
  -2  -5  23   83.79   11.90
   2  -5  23   94.99   13.20
  -2  -5 -23   99.29   14.40
  -2   5  23   97.99   12.80
   2  -6 -23   23.30    7.20
   2   6  23    9.90    4.60
  -2  -6  23   12.00    5.60
  -2  -6 -23   19.10    7.30
   2  -6  23    8.70    5.80
  -2   6  23   27.90    7.10
  -2  -7  23    1.50    5.00
   2  -7 -23   -4.90    4.40
   2  -7  23    6.70    6.00
  -2   7  23   -1.90    4.40
  -2  -7 -23   -2.70    4.30
  -2  -8  23    7.90    5.60
   2  -8 -23   -1.70    5.30
  -2   8  23    0.50    5.00
   2  -8  23   -2.10    4.90
   3   0 -23   -1.80    2.40
  -3   0  23    0.00    3.00
   3   0  23   -2.10    3.00
   3   1  23  637.74   49.10
   3  -1 -23  542.95   48.60
  -3  -1  23  514.65   48.40
   3  -1  23  501.65   49.00
   3  -1  23  569.24   48.70
   3   1 -23  567.24   47.90
  -3   1  23  594.14   49.00
  -3  -2  23  242.08   22.20
   3  -2 -23  220.48   22.70
   3   2  23  251.57   22.40
   3  -2  23  223.38   22.40
  -3   2  23  232.88   22.60
   3   3  23  434.26   38.50
   3  -3 -23  448.06   39.80
  -3  -3  23  419.46   38.50
   3  -3  23  437.36   39.10
  -3   3  23  434.66   39.00
   3   4  23   25.00    5.60
   3  -4 -23   28.90    7.50
   3  -4  23   22.20    6.00
  -3  -4 -23   26.00    7.00
  -3   4  23   30.30    6.70
  -3  -5  23   79.89   12.00
   3  -5 -23  105.59   14.60
   3   5  23  114.89   11.80
  -3   5  23   87.39   13.00
   3  -5  23   82.09   13.10
  -3  -5 -23  104.99   13.10
   3  -6 -23   -6.60    4.60
  -3  -6  23    2.90    4.40
  -3   6  23   -0.10    3.90
   3  -6  23   -3.90    4.40
   3  -7 -23  199.18   21.60
  -3  -7  23  175.88   18.50
  -3   7  23  158.28   19.40
   3  -7  23  155.18   19.60
   4   0 -23    0.10    2.60
  -4   0  23   -1.30    3.50
   4   0  23   -0.80    3.10
   4   1  23  144.39   13.20
  -4  -1  23  107.69   12.30
   4  -1 -23   80.49   12.00
  -4   1  23  114.29   12.80
   4  -1  23  121.39   12.60
   4   1 -23  113.29   11.80
   4  -2 -23  135.29   14.90
  -4  -2  23  131.19   13.60
   4   2  23  131.79   13.80
   4  -2  23  114.89   13.80
   4   2 -23  129.89   13.20
  -4   2  23  120.39   14.10
  -4  -3  23   48.30    8.10
   4  -3 -23   65.09   10.50
   4   3  23   38.00    7.30
  -4   3  23   55.19    8.80
   4  -3  23   44.90    8.40
   4  -4 -23   -1.40    4.30
   4   4  23   -0.60    2.80
  -4  -4  23    1.20    3.90
   4  -4  23    0.20    4.20
  -4   4  23    3.70    4.00
   4  -5 -23   15.60    7.00
   4  -5  23   30.00    7.50
  -4   5  23   23.60    6.70
   4  -6 -23   19.90    7.70
  -4   6  23    8.30    5.20
   4  -6  23    6.30    5.80
   4  -7 -23    3.50    6.90
   4  -7  23   16.90    7.10
  -4   7  23   24.60    7.30
   5   0 -23    1.50    3.00
  -5   0  23   -1.70    3.40
   5  -1 -23  760.62   67.79
  -5  -1  23  765.92   67.39
  -5   1  23  795.22   67.79
   5   1 -23  712.73   66.89
   5  -1  23  939.91   67.99
   5  -2 -23   33.10    7.80
   5   2  23   30.40    6.50
  -5  -2  23   30.00    6.50
  -5   2  23   47.60    8.20
   5  -2  23   29.00    6.80
   5   2 -23   43.10    6.50
  -5  -3  23    9.50    4.10
   5  -3 -23    6.60    5.00
   5   3  23    4.30    3.80
   5  -3  23   11.30    4.90
  -5   3  23    7.10    5.00
   5  -4 -23   12.80    5.80
  -5  -4  23    4.60    3.70
  -5   4  23    0.80    3.90
   5  -4  23    7.90    4.90
   5  -5 -23  141.49   19.00
   5  -5  23  160.98   18.00
  -5   5  23  176.18   18.30
   5  -6 -23   34.20    9.20
  -5   6  23   30.10    7.50
   5  -6  23   23.70    7.90
   5  -7 -23   37.00   10.10
  -5   7  23   24.90    7.40
   5  -7  23   10.70    7.50
   6   0 -23    2.10    3.40
  -6   0  23    3.80    3.70
  -6  -1  23   94.49   11.70
   6  -1 -23  110.89   13.10
   6  -1  23  125.19   12.50
  -6   1  23  104.99   12.60
   6   1 -23   98.49   12.20
   6  -2 -23   60.49   10.60
  -6  -2  23   62.69    9.30
   6  -2  23   66.19   10.00
  -6   2  23   74.49   10.40
   6   2 -23   54.49    8.80
  -6  -3  23   37.10    6.80
   6   3  23   37.50    7.20
   6  -3 -23   30.80    8.20
   6  -3  23   37.60    7.50
  -6   3  23   35.40    7.80
   6  -4 -23    2.20    4.30
  -6   4  23    2.60    4.40
   6  -4  23    8.90    5.00
   6  -5 -23    0.40    5.90
   6  -5  23   -2.70    4.30
  -6   5  23    9.10    5.20
   6  -6 -23   -4.40    5.00
   6  -6  23    6.20    6.20
  -6   6  23    5.70    5.80
   6  -7 -23   30.30    9.80
  -6   7  23   26.30    8.10
   6  -7  23   28.50    9.10
   7   0  23    3.30    3.30
   7   0 -23   -2.80    3.10
  -7   0  23    2.70    4.10
  -7  -1  23  251.97   23.70
   7  -1 -23  232.58   24.30
  -7   1  23  295.17   24.50
   7   1 -23  260.87   23.90
   7  -1  23  195.98   22.80
   7  -2 -23  113.39   14.90
  -7  -2  23   86.59   10.90
   7  -2  23   89.59   12.40
  -7   2  23   64.29   11.30
   7   2 -23  105.99   12.00
   7  -3 -23  312.37   32.50
   7  -3  23  344.27   31.40
  -7   3  23  338.47   31.60
   7  -4 -23   -2.50    4.70
   7  -4  23    1.70    4.40
  -7   4  23   13.60    5.90
   7  -5 -23  106.09   17.70
   7  -5  23   98.99   14.70
  -7   5  23   94.49   14.30
   7  -6 -23   -2.30    6.50
   7  -6  23   -0.10    5.80
  -7   6  23   -3.20    4.90
   8   0 -23    2.80    4.40
  -8   0  23    4.90    4.50
  -8  -1  23    5.60    4.30
   8  -1 -23   14.00    5.70
   8   1 -23   12.00    4.90
   8  -1  23   18.10    5.70
  -8   1  23    5.00    4.50
   8  -2 -23   41.70    9.40
  -8  -2  23   34.70    7.80
   8  -2  23   31.70    7.20
  -8   2  23   30.90    7.30
   8   2 -23   44.30    8.30
   8  -3 -23   54.89   11.40
  -8   3  23   57.69   10.40
   8  -3  23   72.59   11.00
   8  -4 -23   12.90    6.50
   8  -4  23    5.40    4.90
  -8   4  23   10.70    5.80
   8  -5 -23    3.30    7.20
  -8   5  23    0.00    5.60
   8  -5  23    2.60    5.30
   9   0 -23   -5.40    4.10
  -9   0  23    3.80    4.60
  -9  -1  23   58.29    9.70
   9  -1 -23   54.39   10.80
   9   1 -23   61.49   11.00
  -9   1  23   53.49    9.50
   9  -2 -23   -4.30    4.60
   9  -2  23    3.60    4.20
  -9   2  23   -4.00    4.20
   9   2 -23   10.80    5.40
   9  -3 -23   67.89   12.80
  -9   3  23   67.29   11.10
   9  -3  23   49.60    9.50
   9  -4 -23    6.70    7.00
  -9   4  23    1.90    5.30
   9  -4  23    6.40    5.00
   9  -5 -23  224.98   27.00
   9  -5  23  223.48   23.90
  -9   5  23  215.58   23.80
  10   0 -23    2.10    4.90
 -10   0  23   -1.10    4.80
  10  -1 -23    0.90    5.80
  10   1 -23   -0.30    5.10
 -10   1  23    3.40    4.40
  10  -2 -23    9.40    7.00
 -10   2  23   14.90    5.90
  10   2 -23   17.60    6.70
  10  -3 -23   15.50    7.60
  10  -3  23   22.20    6.70
 -10   3  23    4.20    5.10
  10  -4 -23   10.20    9.30
  10  -4  23    9.90    5.50
 -10   4  23   30.00    8.90
  11   0 -23   -0.50    5.40
  11  -1 -23  108.09   19.00
  11   1 -23  153.38   18.50
 -11   1  23  168.58   17.40
  11  -2 -23   -8.80    5.80
  11   2 -23   10.40    6.30
 -11   2  23   -5.10    3.90
   0   0  24  158.88   16.50
   0   0 -24  169.58   15.80
   0   1  24   -4.00    2.50
   0  -1  24    6.80    3.80
   0  -1 -24   -1.70    2.20
   0  -2 -24  765.22   63.89
   0   2  24  733.73   63.69
   0  -2  24  731.03   63.99
   0   3  24   -2.20    3.60
   0  -3  24    2.70    4.50
   0  -3 -24    2.30    4.00
   0  -3  24    2.40    3.20
   0  -4 -24   48.50    9.50
   0  -4  24   58.69    9.60
   0   4  24   64.29    9.50
   0  -5 -24   -2.70    4.20
   0  -5  24   -1.00    3.40
   0   5  24    3.10    3.80
   0   6  24   43.90    8.80
   0  -6  24   38.00    8.60
   0  -6 -24   47.30   10.20
   0  -7  24    5.40    5.10
   0  -7 -24    3.20    5.90
   0   7  24   -3.90    4.10
   0  -8  24   95.49   15.00
   1   0 -24  105.59   10.90
  -1   0  24   96.19   11.50
  -1   0 -24  110.39   10.90
   1   0  24   92.49   11.40
  -1  -1  24   42.70    6.90
   1   1  24   25.50    6.00
   1  -1 -24   34.10    6.00
   1  -1  24   29.30    6.40
  -1  -1 -24   34.10    6.10
   1   1 -24   31.40    4.90
  -1   1  24   42.10    6.90
   1   2  24   24.50    5.70
   1  -2 -24   24.70    6.00
  -1  -2  24   22.60    5.70
  -1  -2 -24   34.90    6.50
   1  -2  24   22.80    6.10
   1  -2  24   23.90    5.30
  -1   2  24   24.70    5.90
  -1  -3  24  115.09   14.60
   1  -3 -24  142.29   15.60
   1   3  24  122.59   14.60
  -1  -3  24  150.28   15.60
  -1   3  24  192.18   16.20
  -1  -3 -24  121.39   15.10
   1  -3  24  166.58   15.70
  -1  -4  24  263.37   26.10
   1  -4 -24  304.47   27.60
   1   4  24  272.17   26.10
  -1   4  24  248.38   26.10
   1  -4  24  283.87   26.60
  -1  -4 -24  292.97   27.50
  -1  -5  24  143.99   16.90
   1  -5 -24  179.88   18.80
   1   5  24  178.78   17.20
   1  -5  24  139.59   17.10
  -1  -5 -24  178.68   18.80
  -1   5  24  140.09   16.70
  -1  -6  24    8.50    5.50
   1  -6 -24    3.00    5.30
   1   6  24    1.20    4.10
  -1  -6 -24    5.00    5.30
  -1   6  24    9.90    5.00
   1  -6  24    2.30    4.80
  -1  -7  24   20.40    7.30
   1  -7 -24   19.20    7.30
   1  -7  24   19.70    7.60
  -1   7  24   22.30    6.80
  -1  -7 -24   19.60    8.10
  -2   0  24    4.70    3.50
   2   0 -24    5.30    3.20
   2   0  24    2.10    3.60
   2  -1 -24    6.70    3.70
  -2  -1  24    8.10    4.00
   2   1  24   10.00    4.00
   2  -1  24   12.40    4.60
  -2   1  24    3.30    3.60
   2   1 -24    3.30    2.50
  -2  -1 -24    1.80    3.00
  -2  -2  24   90.89   11.60
   2   2  24   92.49   11.60
   2  -2 -24  134.59   13.00
   2  -2  24  106.29   12.90
   2  -2  24  102.79   12.10
  -2  -2 -24  110.89   12.20
  -2   2  24   96.79   12.00
   2  -3 -24   21.50    5.90
   2   3  24   20.50    5.60
  -2  -3  24   23.80    5.80
   2  -3  24   27.00    6.40
  -2   3  24   31.20    6.60
  -2  -3 -24   20.40    5.80
   2   4  24    9.00    4.10
   2  -4 -24   14.20    5.70
  -2  -4  24   10.10    4.40
   2  -4  24    7.50    4.90
  -2  -4 -24   12.50    5.80
  -2   4  24    7.80    4.50
   2  -5 -24   -0.50    3.60
  -2  -5  24    1.60    3.80
   2   5  24    0.90    3.80
  -2   5  24    2.40    3.90
  -2  -5 -24    3.60    4.60
   2  -5  24   -2.50    4.20
   2  -6 -24  275.97   27.50
   2   6  24  255.87   24.60
  -2  -6  24  315.77   26.00
  -2   6  24  217.08   24.60
  -2  -6 -24  239.58   26.40
   2  -6  24  227.58   25.40
  -2  -7  24   65.69   11.10
   2  -7 -24   70.99   13.70
  -2   7  24   74.69   11.80
  -2  -7 -24   61.59   12.70
   2  -7  24   72.29   12.60
  -3   0  24  219.08   21.60
   3   0  24  259.37   22.50
   3   0 -24  210.68   21.30
  -3  -1  24  130.69   14.10
   3  -1 -24  128.09   14.10
   3   1  24  139.79   14.30
  -3   1  24  120.49   14.30
   3  -1  24  144.09   15.30
   3   1 -24  137.39   13.40
   3  -1  24  128.79   14.10
   3   2  24   -3.30    2.50
  -3  -2  24    5.20    3.90
   3  -2 -24    2.90    3.80
   3  -2  24    3.30    3.60
  -3   2  24    7.40    4.50
   3  -3 -24  194.98   21.30
   3   3  24  208.88   20.30
  -3  -3  24  185.98   20.40
   3  -3  24  261.47   21.70
  -3   3  24  204.78   20.80
   3  -4 -24   41.70    8.50
   3   4  24   31.50    6.60
  -3  -4 -24   44.30    9.10
   3  -4  24   41.10    8.20
  -3   4  24   39.30    7.70
  -3  -5  24    4.80    4.10
   3   5  24    5.60    4.00
   3  -5 -24    2.60    4.10
  -3   5  24    9.00    5.40
   3  -5  24    7.20    5.80
  -3  -6  24   -0.50    3.60
   3  -6 -24   13.70    6.90
   3  -6  24    9.60    6.10
  -3   6  24    9.50    5.30
  -3  -7  24   12.20    6.20
   3  -7 -24    5.00    6.90
  -3   7  24    8.30    5.20
   3  -7  24    9.10    6.10
   4   0 -24   64.09    8.40
  -4   0  24   55.29    9.40
   4   0  24   72.79   10.30
   4  -1 -24   70.99   10.20
  -4  -1  24   66.89    9.70
   4   1  24   99.39   10.60
   4  -1  24   53.39    9.30
  -4   1  24   67.29   10.10
   4   1 -24   68.29    8.60
   4   2  24  419.56   37.70
  -4  -2  24  395.46   37.50
   4  -2 -24  460.65   38.90
  -4   2  24  419.96   38.30
   4  -2  24  426.76   38.10
  -4  -3  24    7.10    3.80
   4  -3 -24    5.80    4.60
   4   3  24    3.80    3.80
   4  -3  24    3.90    4.50
  -4   3  24    3.20    3.80
   4  -4 -24  255.77   25.20
   4   4  24  248.58   23.30
  -4   4  24  272.97   24.80
   4  -4  24  211.38   24.00
   4  -5 -24   43.30   10.30
  -4   5  24   62.69   10.20
   4  -5  24   40.50    8.80
   4  -6 -24  234.78   25.70
   4  -6  24  232.08   24.20
  -4   6  24  222.58   23.90
   4  -7 -24    4.30    5.90
  -4   7  24   -5.50    5.10
   4  -7  24    5.00    5.50
   5   0 -24  301.87   28.10
  -5   0  24  306.47   28.40
  -5  -1  24  127.89   15.20
   5   1  24  145.89   16.10
   5  -1 -24  153.08   16.30
  -5   1  24  157.28   16.30
   5   1 -24  150.48   15.30
   5  -1  24  158.18   15.80
   5  -2 -24   -3.70    3.20
   5   2  24    4.20    3.60
  -5  -2  24    3.80    3.60
   5  -2  24   -3.00    3.00
  -5   2  24   -2.60    4.30
  -5  -3  24   -4.30    3.10
   5   3  24   -3.40    3.00
   5  -3 -24   -1.70    4.20
  -5   3  24   -1.50    4.10
   5  -3  24   -2.60    3.60
  -5  -4  24    8.80    4.50
   5  -4 -24    2.20    5.10
   5  -4  24    4.60    4.90
  -5   4  24    6.10    4.40
   5  -5 -24   10.00    5.30
   5  -5  24    1.70    4.50
  -5   5  24    0.00    5.40
   5  -6 -24    9.80    6.70
  -5   6  24    6.20    5.30
   5  -6  24   -3.50    4.70
   5  -7 -24    0.80    6.90
   5  -7  24    6.00    6.50
  -5   7  24    4.70    5.90
   6   0 -24  274.77   27.40
  -6   0  24  312.97   27.80
   6  -1 -24  107.89   13.30
  -6  -1  24  108.59   12.40
   6   1 -24  102.89   12.50
  -6   1  24  108.89   13.10
   6  -1  24  114.79   12.50
   6  -2 -24  174.58   20.10
   6   2  24  255.37   20.50
  -6  -2  24  190.08   19.00
   6   2 -24  172.68   18.90
  -6   2  24  174.08   19.50
   6  -2  24  195.18   19.50
  -6  -3  24   12.80    4.40
   6   3  24   21.10    5.50
   6  -3 -24    9.60    5.60
  -6   3  24   15.20    5.90
   6  -3  24   10.30    5.20
   6  -4 -24   13.00    6.00
   6  -4  24    0.30    4.20
  -6   4  24    5.20    5.30
   6  -5 -24    5.30    6.30
   6  -5  24    0.30    4.70
  -6   5  24   -5.30    4.40
   6  -6 -24  103.69   17.40
  -6   6  24   90.29   13.60
   6  -6  24   57.19   12.00
   7   0 -24   56.09   10.10
  -7   0  24   69.09   10.10
   7  -1 -24    9.80    4.70
  -7  -1  24   20.90    5.60
   7   1 -24   11.60    5.40
   7  -1  24   22.90    5.40
  -7   1  24   11.00    5.00
  -7  -2  24   13.60    4.90
   7  -2 -24   14.20    5.80
   7  -2  24    8.50    5.10
  -7   2  24   10.60    5.30
   7   2 -24    9.00    4.60
   7  -3 -24   16.70    6.20
   7  -3  24   25.10    6.80
  -7   3  24   22.60    6.70
   7  -4 -24   -2.70    5.60
   7  -4  24   -4.10    3.50
  -7   4  24    4.70    5.50
   7  -5 -24   59.49   12.70
   7  -5  24   69.59   11.90
  -7   5  24   64.19   11.30
   7  -6 -24   -5.10    5.60
   7  -6  24   -1.20    5.20
  -7   6  24    3.10    5.70
  -8   0  24  418.76   36.30
   8   0 -24  367.46   36.40
  -8  -1  24   -1.10    4.20
   8  -1 -24   11.60    5.20
   8   1 -24    0.70    3.70
  -8   1  24   -0.20    3.80
   8  -1  24    3.60    3.50
  -8  -2  24  213.68   24.20
   8  -2 -24  166.38   21.20
  -8   2  24  229.18   21.10
   8  -2  24  173.78   20.20
   8   2 -24  219.18   21.10
   8  -3 -24   46.90   10.30
   8  -3  24   53.59    9.70
  -8   3  24   53.49    9.60
   8  -4 -24   29.20    9.70
   8  -4  24   16.60    6.40
  -8   4  24   21.90    7.20
   8  -5 -24   36.00   11.50
   8  -5  24   46.50   10.10
  -8   5  24   53.19   10.60
  -9   0  24   31.10    7.60
   9   0 -24   35.50    8.20
   9  -1 -24    2.10    4.50
  -9  -1  24    7.40    4.20
  -9   1  24   -6.30    3.70
   9   1 -24   12.60    5.50
   9  -2 -24   19.90    7.20
   9  -2  24   37.10    8.10
   9   2 -24   32.20    7.80
  -9   2  24   26.80    7.30
   9  -3 -24   17.70    7.50
  -9   3  24   -4.30    4.10
   9  -3  24    7.30    4.60
   9  -4 -24   25.60    8.70
  -9   4  24   24.40    7.80
   9  -4  24   10.70    6.50
 -10   0  24   42.20    8.90
  10   0 -24   53.69   11.20
  10  -1 -24   -4.70    5.20
  10   1 -24    8.20    5.50
 -10   1  24    3.60    4.20
  10  -2 -24   99.99   17.00
  10   2 -24   92.89   14.40
 -10   2  24  121.39   14.20
  10  -3 -24   30.60   10.80
 -10   3  24   20.60    7.70
  10  -3  24   25.40    7.20
  11   0 -24   17.30    7.60
  11  -1 -24   11.80    7.70
  11   1 -24   13.30    6.00
 -11   1  24    2.40    5.70
  11  -2 -24   -0.50    5.90
 -11   2  24   -3.30    5.00
  11   2 -24   -4.20    5.20
   0   0 -25    2.20    2.60
   0   0  25   -5.00    2.50
   0  -1 -25   -1.60    2.60
   0  -1  25    4.50    3.90
   0   1  25   -1.60    2.90
   0  -2  25  113.79   13.60
   0   2  25  118.49   13.00
   0  -2 -25  111.29   12.80
   0  -3  25    4.20    4.50
   0  -3  25   -1.90    3.20
   0   3  25   -0.70    3.10
   0  -3 -25   -0.80    3.90
   0  -4  25   39.00    7.80
   0  -4 -25   34.20    7.60
   0   4  25   34.40    7.30
   0   5  25    2.80    4.30
   0  -5  25   -0.90    3.80
   0  -5 -25   -0.70    3.50
   0  -6 -25   57.49   11.20
   0  -6  25   66.49   11.00
   0   6  25   53.59    9.80
   0  -7 -25    0.90    5.00
   0   7  25   -8.30    3.90
   0  -7  25   -0.60    5.20
   1   0  25   -0.30    3.20
  -1   0  25    1.30    3.30
  -1   0 -25    1.90    2.40
   1   0 -25    2.40    2.50
   1  -1 -25  428.16   40.10
  -1  -1  25  447.46   40.40
   1   1  25  479.25   40.60
  -1   1  25  438.36   40.40
   1  -1  25  508.95   41.10
  -1  -1 -25  452.15   40.10
  -1  -2  25  207.78   19.00
   1   2  25  175.28   18.20
   1  -2 -25  188.18   18.70
  -1  -2 -25  198.08   18.80
  -1   2  25  163.28   18.40
   1  -2  25  165.08   18.70
   1  -2  25  185.98   18.50
   1   3  25   66.89   10.30
  -1  -3  25   66.99   10.40
   1  -3 -25   77.39   11.00
  -1   3  25   67.19   10.40
  -1  -3 -25   85.19   11.60
   1  -3  25   62.59   10.10
  -1  -4  25   37.60    7.60
   1   4  25   40.00    7.90
   1  -4 -25   50.69    9.40
  -1   4  25   53.79    8.90
   1  -4  25   38.50    8.20
  -1  -4 -25   45.30    8.80
   1   5  25   25.30    6.20
  -1  -5  25   30.30    7.00
   1  -5 -25   18.00    6.50
  -1  -5 -25   27.90    7.10
   1  -5  25   10.90    5.60
  -1   5  25   19.10    6.40
  -1  -6  25   38.40    8.80
   1  -6 -25   43.00    9.80
   1   6  25   51.49    9.40
  -1   6  25   45.90    9.00
  -1  -6 -25   48.70   10.90
   1  -6  25   51.59   10.00
   1  -7 -25   79.69   14.50
  -1  -7  25   88.39   13.20
  -1   7  25   74.59   12.20
  -1  -7 -25  115.49   16.90
   1  -7  25   70.19   13.30
   2   0  25    2.50    3.40
   2   0 -25   -0.10    2.70
  -2   0  25    1.10    3.10
  -2  -1  25   72.69   10.90
   2   1  25   95.49   10.80
   2  -1 -25   93.89   10.70
  -2   1  25   93.19   11.90
  -2  -1 -25   82.09   10.20
   2  -1  25   92.19   11.20
   2   1 -25   87.29    9.80
  -2  -2  25    6.50    3.80
   2   2  25   -1.20    2.90
   2  -2 -25    0.80    3.30
  -2   2  25    0.70    3.40
   2  -2  25   -1.50    2.50
   2  -2  25    0.50    4.20
  -2  -2 -25   -0.10    2.90
  -2  -3  25   53.49    8.70
   2  -3 -25   40.10    8.20
   2   3  25   32.70    7.00
   2  -3  25   42.40    8.10
  -2   3  25   52.69    8.80
  -2  -3 -25   51.19    8.90
   2  -4 -25   13.30    5.90
   2   4  25    6.10    4.00
   2  -4  25   14.60    5.70
  -2   4  25   11.90    5.30
  -2  -4 -25    9.80    5.00
  -2  -5  25   -0.80    3.40
   2  -5 -25    3.10    4.50
   2   5  25   -4.30    3.60
  -2  -5 -25    4.00    4.20
   2  -5  25   -0.40    4.50
  -2   5  25   -0.40    3.90
   2   6  25    4.50    4.50
   2  -6 -25    1.00    5.50
  -2  -6  25    9.20    5.20
   2  -6  25   12.00    6.00
  -2   6  25    6.00    4.90
  -2  -6 -25    4.00    4.70
  -2  -7  25   56.49   10.20
   2  -7 -25   38.20   10.30
   2  -7  25   58.19   11.60
  -2   7  25   47.00    9.40
  -2  -7 -25   52.29   12.10
  -3   0  25    1.80    3.40
   3   0  25    0.20    3.50
   3   0 -25   -0.70    2.60
  -3  -1  25    7.90    4.40
   3   1  25    7.90    4.30
   3  -1 -25    6.30    3.50
  -3   1  25   14.00    5.30
   3   1 -25    9.80    3.50
   3  -1  25    6.50    4.80
  -3  -2  25   16.20    5.20
   3  -2 -25   29.80    6.20
   3   2  25   34.00    6.50
   3  -2  25   26.20    6.20
  -3   2  25   20.80    6.00
   3  -3 -25  245.88   27.00
  -3  -3  25  265.17   26.60
   3   3  25  350.26   27.10
   3  -3  25  288.57   27.00
  -3   3  25  268.77   26.90
   3   4  25    1.90    4.00
   3  -4 -25    3.30    4.10
   3  -4  25    5.70    4.50
  -3  -4 -25   -0.20    3.30
  -3   4  25    1.70    3.80
   3   5  25  372.46   35.30
   3  -5 -25  374.36   37.10
  -3   5  25  398.96   36.30
   3  -5  25  413.46   36.80
  -3  -6  25    0.80    4.30
   3  -6 -25   -2.90    4.30
  -3   6  25    0.40    4.40
   3  -6  25    4.60    5.10
   3  -7 -25   16.70    7.80
  -3  -7  25    0.00    5.30
   3  -7  25   16.40    6.90
  -3   7  25    2.70    5.70
   4   0  25    1.10    3.70
   4   0 -25    3.40    3.10
  -4   0  25   -3.90    3.80
   4   1  25    5.60    4.00
   4  -1 -25   -1.60    3.30
  -4  -1  25    0.80    3.60
  -4   1  25    4.00    3.80
   4  -1  25    2.00    3.50
   4   1 -25    6.10    3.40
  -4  -2  25   49.40    8.40
   4  -2 -25   46.70    8.40
   4   2  25   62.69    9.00
   4  -2  25   33.70    7.70
  -4   2  25   54.99    9.10
  -4  -3  25   14.20    5.60
   4   3  25   24.50    5.60
   4  -3 -25   22.80    6.60
  -4   3  25   24.10    6.10
   4  -3  25   35.00    7.40
  -4  -4  25    2.10    4.80
   4   4  25    6.70    3.90
   4  -4 -25    5.50    4.80
   4  -4  25   13.40    5.60
  -4   4  25    6.70    4.50
   4  -5 -25   18.40    7.30
  -4   5  25    4.90    5.20
   4  -5  25   17.70    6.90
   4  -6 -25    0.60    5.50
  -4   6  25   -3.80    4.00
   4  -6  25    8.90    6.10
   4  -7 -25    6.50    7.60
  -4   7  25   -5.80    4.60
   4  -7  25   11.90    6.60
   5   0 -25   -2.60    2.90
  -5   0  25   -4.90    3.40
   5   1  25   40.10    8.00
  -5  -1  25   46.70    8.30
   5  -1 -25   39.70    7.90
  -5   1  25   44.80    8.60
   5   1 -25   46.80    7.40
   5  -1  25   47.00    8.10
  -5  -2  25   75.19   10.30
   5  -2 -25   44.70    9.60
   5   2  25   74.29   10.20
  -5   2  25   65.49   10.70
   5  -2  25   72.29   10.70
   5  -3 -25   52.99   10.20
   5   3  25   68.99   10.10
  -5  -3  25   72.09   10.20
  -5   3  25   59.19   10.40
   5  -3  25   77.99   11.20
   5  -4 -25   -4.80    3.70
  -5  -4  25    1.00    4.20
  -5   4  25   -0.30    3.80
   5  -4  25    4.20    4.60
   5  -5 -25   80.39   13.40
  -5   5  25   59.29   11.30
   5  -5  25   65.49   11.70
   5  -6 -25   30.70   10.00
  -5   6  25   30.80    8.90
   5  -6  25   41.20    9.10
  -5   7  25   73.59   13.10
   5  -7  25   64.29   12.70
  -6   0  25    0.90    4.30
   6   0 -25    3.30    3.50
   6  -1 -25   23.40    6.30
  -6  -1  25   21.40    5.60
   6  -1  25   21.10    5.90
   6   1 -25   25.90    6.00
  -6   1  25   30.70    6.80
  -6  -2  25    7.00    4.10
   6   2  25   14.00    5.80
   6  -2 -25   13.00    5.80
   6  -2  25    5.80    4.40
  -6   2  25   12.70    5.30
   6  -3 -25   31.60    8.80
  -6  -3  25   43.70    7.90
   6   3  25   55.49    8.90
   6  -3  25   48.20    9.20
  -6   3  25   48.60    9.00
   6  -4 -25   20.10    7.70
   6  -4  25   27.30    7.10
  -6   4  25   10.50    6.10
   6  -5 -25   12.70    7.80
   6  -5  25   12.90    5.90
  -6   5  25    6.00    5.50
   6  -6 -25    7.50    7.50
   6  -6  25    1.50    5.80
  -6   6  25   10.90    6.60
   7   0 -25    0.00    3.70
  -7   0  25    9.50    5.00
   7  -1 -25  106.49   13.40
  -7  -1  25  104.09   12.60
   7  -1  25  102.89   12.90
  -7   1  25  123.59   13.60
   7   1 -25  105.19   13.10
  -7  -2  25   -0.20    3.80
   7  -2 -25   -0.40    4.40
   7  -2  25   -1.20    3.50
  -7   2  25   -5.40    3.80
   7  -3 -25   12.80    6.50
  -7   3  25    1.00    4.60
   7  -3  25    5.30    4.80
   7  -4 -25   -1.80    4.10
   7  -4  25    9.90    5.40
  -7   4  25   -7.40    4.10
   7  -5 -25   64.89   14.10
  -7   5  25   65.39   12.50
   7  -5  25   97.89   13.90
   7  -6 -25   -0.60    6.70
   7  -6  25   -2.70    5.70
  -7   6  25    0.30    5.60
  -8   0  25    3.90    4.30
   8   0 -25   -2.80    3.90
  -8  -1  25   23.00    6.40
   8  -1 -25   23.10    6.90
   8  -1  25   16.70    5.40
  -8   1  25   33.60    7.00
   8   1 -25   15.90    6.10
   8  -2 -25   19.10    7.00
   8  -2  25   20.70    6.80
  -8   2  25   37.60    7.90
   8  -3 -25    3.90    5.80
  -8   3  25    3.50    5.50
   8  -3  25    1.50    4.00
   8  -4 -25   96.39   17.00
  -8   4  25   56.89   11.60
   8  -4  25   63.09   11.70
   8  -5 -25    4.60    6.30
  -8   5  25    2.90    5.70
   8  -5  25   -0.90    4.70
   9   0 -25   -2.60    4.00
  -9   0  25   -3.40    4.10
  -9  -1  25   25.90    6.80
   9  -1 -25   20.80    7.60
   9   1 -25   21.40    6.90
  -9   1  25   34.50    8.00
   9  -2 -25    3.60    4.90
   9  -2  25    3.80    4.60
  -9   2  25    0.60    4.50
   9  -3 -25   16.70    7.40
  -9   3  25    9.10    5.20
   9  -3  25   19.00    6.90
   9  -4 -25   45.50   12.00
   9  -4  25   31.50    8.20
  -9   4  25   48.40   10.80
  10   0 -25   -5.40    4.50
 -10   0  25   -3.30    5.00
  10  -1 -25    6.40    6.30
  10   1 -25    1.50    5.20
 -10   1  25   11.90    5.50
  10  -2 -25   10.60    6.10
  10   2 -25   15.80    9.60
 -10   2  25    3.40    5.20
  10  -3 -25    1.50    6.50
  10  -3  25    9.10    5.30
 -10   3  25    8.10    6.30
  11   0 -25    2.90    6.00
  11  -1 -25   77.09   14.40
  11   1 -25   80.19   13.50
 -11   1  25   77.19   12.70
   0   0 -26  155.58   14.10
   0   0  26  118.39   14.50
   0  -1  26    0.70    3.10
   0  -1 -26   -1.70    2.90
   0   1  26    1.00    3.30
   0  -2 -26  345.97   30.50
   0   2  26  309.57   30.20
   0   3  26   -4.60    3.10
   0  -3 -26   -3.80    3.30
   0  -3  26   -1.60    3.60
   0  -3  26   -2.00    3.40
   0  -4  26    5.80    3.70
   0  -4 -26   -0.80    3.70
   0   4  26    1.80    4.40
   0   5  26   -0.10    3.90
   0  -5  26    1.30    4.20
   0  -5 -26   -2.10    4.20
   0   6  26  229.78   23.80
   0  -6  26  222.38   24.00
   0  -6 -26  260.37   25.90
   0  -7  26   12.60    6.30
   0   7  26    0.10    5.00
   0  -7 -26   -7.30    5.30
   1   0  26    3.80    3.90
   1   0 -26    4.70    3.20
  -1   0 -26    9.00    3.20
  -1   0  26   12.70    4.70
   1   1  26    9.00    4.10
   1  -1 -26    3.90    3.30
  -1  -1  26    4.70    3.60
  -1  -1 -26    8.70    3.70
  -1   1  26    6.80    4.00
   1  -1  26   12.50    4.50
   1   2  26   28.70    6.50
  -1  -2  26   19.30    6.20
   1  -2 -26   29.00    6.60
  -1  -2 -26   33.80    6.70
   1  -2  26   28.60    7.00
  -1   2  26   29.10    6.70
   1  -3 -26    1.40    3.90
   1   3  26   11.80    4.50
  -1  -3  26   13.20    5.00
  -1   3  26   -0.30    3.70
  -1  -3 -26   13.70    5.40
   1  -3  26    1.60    3.90
  -1  -4  26   17.70    5.90
   1  -4 -26   21.90    6.60
   1   4  26   15.70    5.30
   1  -4  26   19.00    5.70
  -1   4  26   16.20    6.00
  -1  -4 -26   24.20    7.10
  -1  -5  26   55.89    9.90
   1   5  26   58.49    9.80
   1  -5 -26   49.30   10.10
  -1   5  26   62.59   10.70
  -1  -5 -26   66.89   11.80
   1  -5  26   65.19   10.80
   1  -6 -26   -1.80    4.30
  -1  -6  26    0.10    4.20
   1   6  26   12.40    5.20
   1  -6  26    4.10    5.90
  -1   6  26    2.20    4.20
  -1  -6 -26    6.00    6.00
  -1  -7  26   17.80    6.80
   1  -7 -26   21.00    7.80
   1  -7  26   18.60    7.10
  -1   7  26    7.80    5.60
  -1  -7 -26    8.00    6.40
  -2   0  26   52.19    9.20
   2   0  26   74.19   10.20
   2   0 -26   66.99    8.50
  -2  -1  26    2.00    3.40
   2   1  26   -2.60    2.90
   2  -1 -26   -5.20    2.30
  -2   1  26   -0.80    3.70
  -2  -1 -26    2.20    3.10
   2  -1  26    2.90    3.40
  -2  -2  26  112.39   13.40
   2   2  26  133.59   13.60
   2  -2 -26  124.79   13.80
  -2  -2 -26  120.69   13.50
   2  -2  26   94.89   14.70
  -2   2  26  116.49   13.80
   2  -2  26  128.49   13.90
   2  -3 -26   31.70    7.00
   2   3  26   28.90    6.20
  -2  -3  26   20.90    5.90
   2  -3  26   15.70    5.40
  -2  -3 -26   26.80    6.50
  -2   3  26    9.90    5.10
   2  -4 -26   86.69   13.10
   2   4  26   73.29   11.30
  -2   4  26   65.79   11.30
   2  -4  26   81.69   12.10
  -2  -4 -26  103.39   12.40
   2   5  26   51.69    9.30
   2  -5 -26   47.40   10.30
  -2  -5  26   50.09    9.60
  -2  -5 -26   44.50   10.40
   2  -5  26   56.69   10.10
  -2   5  26   44.10    9.00
   2   6  26  241.98   25.40
  -2  -6  26  263.57   25.90
   2  -6 -26  274.77   28.00
  -2   6  26  255.67   26.20
  -2  -6 -26  276.77   28.00
   2  -6  26  259.57   26.70
   2  -7 -26    2.90    6.60
  -2  -7  26   -0.50    4.70
   2  -7  26    3.60    6.10
  -2   7  26    0.10    4.30
  -2  -7 -26   -5.70    4.40
   3   0  26   83.29   11.90
  -3   0  26   92.79   12.00
   3   0 -26   82.59   10.20
   3  -1 -26   13.80    4.70
   3   1  26    7.00    4.40
  -3  -1  26   14.80    4.90
  -3   1  26    3.00    4.00
   3  -1  26   11.50    5.30
  -3  -2  26    0.60    3.40
   3   2  26    9.50    4.00
   3  -2 -26    1.00    3.30
  -3   2  26    3.50    3.90
   3  -2  26    5.90    4.00
   3   3  26    5.80    3.70
   3  -3 -26   -1.30    3.70
  -3  -3  26    3.90    4.20
   3  -3  26   -1.80    2.70
  -3   3  26    2.60    4.00
  -3  -4  26   18.60    6.00
   3  -4 -26   11.90    5.60
   3   4  26   24.00    6.00
  -3   4  26   28.30    6.70
   3  -4  26   16.60    6.00
   3   5  26   18.30    6.20
   3  -5 -26   21.70    7.20
  -3   5  26   31.20    7.20
   3  -5  26   30.70    8.30
  -3  -6  26  131.59   15.80
   3  -6 -26  133.99   17.30
  -3   6  26  156.58   16.70
   3  -6  26  113.19   17.30
   3  -7 -26   -5.00    5.40
  -3  -7  26   -6.50    4.10
   3  -7  26    5.40    6.30
  -3   7  26    0.00    5.20
  -4   0  26   16.20    5.50
   4   0 -26    7.10    4.20
   4   0  26   18.60    5.80
   4  -1 -26   -1.40    3.00
   4   1  26    5.50    4.10
  -4  -1  26   -0.70    3.80
  -4   1  26    4.70    4.30
   4   1 -26   -0.90    2.60
  -4  -2  26  286.77   28.00
   4   2  26  283.37   27.90
   4  -2 -26  296.57   29.00
  -4   2  26  273.47   28.50
   4  -2  26  388.66   29.30
   4   3  26   16.60    5.00
  -4  -3  26   22.00    6.30
   4  -3 -26   37.20    7.70
  -4   3  26   30.80    6.90
   4  -3  26   23.60    6.50
   4   4  26   70.29   10.60
   4  -4 -26   94.99   14.10
  -4  -4  26   77.89   11.80
   4  -4  26   87.89   12.80
  -4   4  26   80.59   12.20
   4  -5 -26   39.20    9.60
   4  -5  26   34.10    8.90
  -4   5  26   26.50    7.60
   4  -6 -26   75.39   13.30
   4  -6  26   63.29   12.10
  -4   6  26   61.49   11.60
   4  -7 -26   11.40    7.30
   4  -7  26    2.90    5.60
  -4   7  26    4.60    5.30
   5   0 -26   56.29    9.10
  -5   0  26   58.69    9.70
  -5  -1  26   62.39    9.70
   5   1  26   63.19   10.20
   5  -1 -26   66.69   10.40
   5  -1  26   66.29   10.00
   5   1 -26   57.99    8.80
  -5   1  26   75.09   10.60
  -5  -2  26   10.70    5.00
   5  -2 -26    2.40    3.60
   5   2  26   15.60    5.30
  -5   2  26   16.20    6.10
   5  -2  26    7.10    4.50
   5   3  26   27.20    7.00
   5  -3 -26   37.10    8.90
  -5  -3  26   41.60    7.70
  -5   3  26   46.00    8.60
   5  -3  26   43.10    8.30
  -5  -4  26   13.30    6.00
   5  -4 -26   17.20    6.90
  -5   4  26   13.20    5.70
   5  -4  26   13.60    6.00
   5  -5 -26  164.78   20.00
   5  -5  26  167.68   19.00
  -5   5  26  163.98   19.10
   5  -6 -26    2.00    6.30
  -5   6  26    1.60    5.90
   5  -6  26   -1.90    5.00
   6   0 -26   82.79   11.70
  -6   0  26   79.09   11.60
  -6  -1  26   79.09   11.20
   6  -1 -26   74.09   11.50
   6  -1  26   70.99   11.10
  -6   1  26   88.69   12.00
   6   1 -26   78.49   11.10
   6  -2 -26  212.88   23.00
  -6  -2  26  227.68   21.70
   6   2  26  271.27   22.90
  -6   2  26  213.28   22.30
   6  -2  26  183.88   21.50
  -6  -3  26   49.30    8.30
   6   3  26   55.99    9.10
   6  -3 -26   42.70    9.30
   6  -3  26   35.90    8.20
  -6   3  26   48.60    9.40
   6  -4 -26   59.59   11.30
   6  -4  26   39.20    9.30
  -6   4  26   56.39   10.40
   6  -5 -26   -2.20    5.00
   6  -5  26   -7.00    4.10
  -6   5  26   -0.80    4.80
   6  -6 -26   66.89   14.60
   6  -6  26   34.90    9.60
  -6   6  26   34.40    9.20
  -7   0  26    3.00    4.40
   7   0 -26   -1.10    3.60
   7  -1 -26    6.80    4.60
  -7  -1  26    2.70    4.40
   7   1 -26    4.60    4.30
   7  -1  26    2.60    4.30
  -7   1  26    5.80    4.40
   7  -2 -26   66.59   11.90
  -7  -2  26   88.19   11.40
  -7   2  26   88.79   12.50
   7  -2  26   77.89   11.60
   7  -3 -26    4.50    5.60
   7  -3  26    5.40    4.70
  -7   3  26   23.30    6.90
   7  -4 -26   21.10    7.30
   7  -4  26   11.80    6.30
  -7   4  26   15.10    6.60
   7  -5 -26    2.40    6.60
  -7   5  26   -4.50    5.80
   7  -5  26    5.00    4.80
   8   0 -26   30.50    8.00
  -8   0  26   37.00    7.80
   8  -1 -26    1.20    4.10
  -8  -1  26   -1.10    4.00
   8   1 -26   -1.80    4.10
   8  -1  26   -3.70    3.30
  -8   1  26   -1.60    3.90
   8  -2 -26   22.10    7.40
  -8   2  26   26.30    7.60
   8  -2  26   22.30    6.20
   8  -3 -26   -5.80    3.90
  -8   3  26   -4.60    4.60
   8  -3  26    8.00    5.20
   8  -4 -26   67.09   13.10
  -8   4  26   76.49   12.70
   8  -4  26   64.99   11.90
   8  -5 -26   -4.90    6.30
  -8   5  26   -7.60    4.70
   8  -5  26   -5.80    5.00
  -9   0  26    1.20    4.90
   9   0 -26   10.80    5.50
  -9  -1  26   -7.70    4.10
   9  -1 -26    7.20    6.00
  -9   1  26    5.20    5.20
   9   1 -26   12.40    5.80
   9  -2 -26   11.30    6.80
   9  -2  26   15.70    5.10
  -9   2  26    3.90    4.60
   9  -3 -26    5.60    7.00
  -9   3  26    2.70    5.00
   9  -3  26    5.80    4.70
   9  -4 -26    0.50    6.80
  -9   4  26    7.50    6.50
   9  -4  26    4.20    5.80
  10   0 -26   61.79   11.90
 -10   0  26   52.09    9.70
  10  -1 -26   30.10    8.70
  10   1 -26   35.10    8.90
 -10   1  26   30.40    8.20
  10  -2 -26   96.39   17.20
 -10   2  26   63.19   11.50
  10  -3 -26   -5.20    5.50
  10  -3  26   -4.10    6.40
 -10   3  26    0.00    5.60
   0   0 -27    3.90    2.90
   0   0  27    6.50    3.90
   0  -1  27   -1.10    3.50
   0   1  27    2.40    3.20
   0  -1 -27   -3.20    2.10
   0  -2  27  334.07   34.70
   0  -2 -27  365.76   34.40
   0   2  27  443.76   35.10
   0  -3  27   -0.40    4.20
   0   3  27   -0.70    3.60
   0  -3 -27   -0.30    3.30
   0  -3  27    0.60    3.90
   0  -4 -27    0.60    4.10
   0   4  27    9.60    5.10
   0  -4  27    3.60    4.40
   0  -5  27    4.20    4.70
   0  -5 -27    3.30    4.60
   0   5  27    2.10    4.20
   0  -6 -27    3.00    5.60
   0   6  27   16.10    5.80
   0  -6  27   11.30    5.80
   0   7  27    2.60    4.60
   0  -7 -27   -4.40    4.80
   0  -7  27    1.90    5.30
   1   0 -27    0.40    2.80
   1   0  27    2.60    3.20
  -1   0  27    4.00    3.80
   1   1  27  287.97   27.70
  -1  -1  27  299.37   27.90
   1  -1 -27  310.57   27.60
  -1  -1 -27  296.67   27.40
  -1   1  27  309.57   28.00
   1  -1  27  280.77   28.00
  -1  -2  27   17.60    5.80
   1   2  27   17.40    5.50
   1  -2 -27   22.70    5.50
   1  -2  27    9.40    5.30
  -1  -2 -27   27.00    6.10
  -1   2  27   18.70    5.70
   1   3  27   26.90    6.40
   1  -3 -27   29.50    7.20
  -1  -3  27   18.50    6.30
  -1  -3 -27   37.20    7.30
  -1   3  27   24.90    6.60
   1  -3  27   22.70    6.40
   1   4  27   13.50    5.20
  -1  -4  27    5.50    4.20
   1  -4 -27    0.60    4.30
  -1   4  27    1.00    4.00
  -1  -4 -27    2.30    4.40
   1  -4  27   -2.40    2.80
   1  -5 -27  107.19   14.00
  -1  -5  27  103.39   14.40
   1   5  27   94.39   13.80
   1  -5  27  113.69   15.10
  -1  -5 -27   98.69   15.10
  -1   5  27  127.09   15.90
   1  -6 -27   22.40    8.60
   1   6  27   25.60    6.80
  -1  -6  27   21.30    7.20
  -1   6  27   24.90    7.10
  -1  -6 -27   28.50    8.80
   1  -6  27   30.70    8.60
  -1  -7  27   84.69   15.50
   1  -7 -27  119.49   19.00
  -1  -7 -27  151.28   18.70
   1  -7  27  138.29   18.30
  -1   7  27  156.98   16.40
   2   0 -27    1.70    2.80
  -2   0  27   -2.20    3.50
   2   0  27   -2.30    2.90
  -2  -1  27  253.47   23.20
   2   1  27  224.78   22.90
   2  -1 -27  231.48   22.70
   2  -1  27  243.08   23.60
  -2   1  27  251.17   23.40
  -2  -1 -27  229.98   22.40
   2   2  27   -3.80    2.90
   2  -2 -27    5.70    3.80
  -2  -2  27    3.60    3.80
   2  -2  27    7.30    4.60
  -2   2  27    2.10    3.40
  -2  -2 -27    4.40    3.30
   2  -2  27   10.80    4.30
   2  -3 -27   63.79   10.10
  -2  -3  27   52.29    9.00
   2   3  27   44.50    8.20
  -2   3  27   56.09    9.30
   2  -3  27   54.19    9.10
  -2  -3 -27   36.10    8.30
   2   4  27   81.59   11.30
   2  -4 -27   72.89   12.50
  -2   4  27   71.59   11.50
   2  -4  27   68.89   11.40
  -2  -4 -27   71.79   11.80
   2   5  27    3.70    4.10
  -2  -5  27   -3.40    3.60
   2  -5 -27    2.50    5.10
   2  -5  27    1.50    5.00
  -2  -5 -27   -1.10    3.60
  -2   5  27    2.00    4.40
   2   6  27    6.90    5.40
  -2  -6  27    4.30    5.10
   2  -6 -27   14.10    6.70
  -2  -6 -27    2.50    5.50
   2  -6  27    2.70    6.30
  -2   6  27   10.40    5.60
  -2  -7  27    4.80    5.40
   2  -7 -27    3.40    6.70
  -2  -7 -27   -5.00    5.50
   2  -7  27   -3.60    5.20
  -2   7  27    6.00    5.40
   3   0  27   -4.40    3.30
   3   0 -27   -0.70    2.70
  -3   0  27   -1.60    3.50
   3   1  27   62.79    9.50
   3  -1 -27   57.29    9.00
  -3  -1  27   57.69    9.30
   3  -1  27   73.69   10.90
  -3   1  27   46.10    9.00
   3  -2 -27   73.69   10.90
   3   2  27   70.09   10.20
  -3  -2  27   64.59   10.00
  -3   2  27   68.49   10.70
   3  -2  27   62.09   10.20
   3  -3 -27  124.19   15.50
  -3  -3  27  169.48   16.00
   3   3  27  147.89   15.20
   3  -3  27  140.79   15.80
  -3   3  27  117.49   15.30
   3   4  27   62.59    9.80
   3  -4 -27   56.19   10.80
  -3  -4  27   37.20    8.80
   3  -4  27   73.39   11.50
  -3   4  27   92.99   12.00
   3  -5 -27  242.28   23.80
   3   5  27  214.58   21.50
  -3   5  27  185.58   21.90
   3  -5  27  225.28   23.10
   3  -6 -27    2.60    5.90
  -3   6  27   18.40    6.40
   3  -6  27    4.10    5.90
  -3  -7  27   55.09   10.20
   3  -7 -27   53.89   12.90
   3  -7  27   58.99   12.10
  -3   7  27   37.80    9.40
   4   0 -27   -1.50    3.30
   4   0  27   -7.80    2.90
  -4   0  27    4.70    4.30
  -4  -1  27    3.70    4.20
   4  -1 -27    1.30    3.10
   4   1  27   -2.80    3.40
  -4   1  27    4.40    4.30
   4  -2 -27   64.39   10.50
  -4  -2  27   38.60    7.80
   4   2  27   49.99    8.70
  -4   2  27   43.00    8.70
   4  -2  27   64.49    9.60
  -4  -3  27    5.30    4.50
   4   3  27   19.20    5.50
   4  -3 -27   18.50    7.00
   4  -3  27   28.00    6.70
  -4   3  27   24.00    6.30
   4  -4 -27    0.70    4.50
  -4  -4  27    1.70    4.40
   4   4  27   -0.20    3.20
   4  -4  27   -3.70    4.00
  -4   4  27    6.70    4.80
   4  -5 -27    7.70    5.50
  -4   5  27    6.60    5.30
   4  -5  27   11.30    5.80
   4  -6 -27   51.49   11.70
  -4   6  27   84.69   12.50
   4  -6  27   39.00    9.90
  -5   0  27   -4.50    4.00
   5   0 -27   -3.90    2.50
  -5  -1  27  148.99   15.40
   5  -1 -27  145.09   15.80
   5   1  27  129.29   15.40
   5  -1  27  145.69   15.30
  -5   1  27  119.39   15.30
  -5  -2  27   21.60    6.50
   5  -2 -27   27.10    7.40
   5   2  27   26.90    6.90
   5  -2  27   30.90    6.70
  -5   2  27   20.40    7.30
  -5  -3  27  411.56   40.60
   5   3  27  439.46   40.70
   5  -3 -27  477.15   42.60
  -5   3  27  461.95   41.80
   5  -3  27  494.85   41.80
  -5  -4  27   17.70    5.90
   5  -4 -27   20.10    7.30
   5  -4  27   11.30    6.00
  -5   4  27    6.40    5.40
   5  -5 -27   64.89   12.20
   5  -5  27   48.60   10.50
  -5   5  27   48.40   10.00
   5  -6 -27    1.40    6.50
   5  -6  27    6.40    7.20
  -5   6  27    1.80    5.80
   6   0 -27   -1.30    3.40
  -6   0  27   -8.80    2.50
  -6  -1  27   20.30    5.70
   6  -1 -27   21.00    6.50
   6   1 -27   22.10    5.70
   6  -1  27   23.70    6.10
  -6   1  27   28.10    7.10
   6  -2 -27   -8.10    2.80
  -6  -2  27    5.80    4.00
   6   2  27    6.00    5.30
   6  -2  27    4.30    4.10
  -6   2  27    3.70    4.20
   6   3  27   44.50    9.10
  -6  -3  27   29.10    7.00
   6  -3 -27   29.30    8.40
  -6   3  27   32.10    7.80
   6  -3  27   22.60    7.10
   6  -4 -27   20.20    7.20
   6  -4  27   23.10    7.20
  -6   4  27    8.60    5.70
   6  -5 -27   94.19   15.10
  -6   5  27   64.69   12.00
   6  -5  27   62.19   12.30
   6  -6 -27   17.60    8.20
   6  -6  27   14.60    7.00
  -6   6  27   11.30    6.60
   7   0 -27   -1.20    3.50
  -7   0  27    0.40    3.60
   7  -1 -27  146.79   16.30
  -7  -1  27  126.19   14.70
  -7   1  27  127.79   15.20
   7  -1  27  152.98   15.60
   7   1 -27  115.89   14.70
   7  -2 -27    5.30    4.60
  -7  -2  27    3.50    3.80
   7  -2  27    1.80    4.40
  -7   2  27    0.20    4.10
   7  -3 -27   71.89   14.30
  -7   3  27   70.39   12.40
   7  -3  27  101.19   13.50
   7  -4 -27   32.30    9.80
  -7   4  27   13.50    6.60
   7  -4  27   11.70    6.20
   7  -5 -27  106.29   18.90
   7  -5  27  134.19   17.60
  -7   5  27  104.69   16.00
  -8   0  27    7.60    4.50
   8   0 -27   -2.80    4.00
  -8  -1  27   12.70    5.30
   8  -1 -27    7.40    4.90
   8  -1  27    4.50    4.50
   8   1 -27    0.90    4.40
  -8   1  27    4.60    4.30
   8  -2 -27    1.10    5.10
  -8   2  27    3.50    5.00
   8  -2  27    6.50    5.10
   8  -3 -27   35.20   10.10
  -8   3  27   28.70    7.90
   8  -3  27   14.80    6.50
   8  -4 -27    1.90    7.00
  -8   4  27   -6.90    5.30
   8  -4  27    7.80    5.20
   9   0 -27   -5.80    3.80
  -9   0  27    5.60    5.40
  -9  -1  27  134.19   18.20
   9  -1 -27  149.69   18.00
  -9   1  27  136.19   16.60
   9   1 -27  120.09   15.80
   9  -2 -27   -2.30    5.50
   9  -2  27   -4.40    3.90
  -9   2  27    3.50    4.70
   9  -3 -27  107.79   17.30
  -9   3  27  114.89   16.50
   9  -3  27  118.59   15.90
 -10   0  27   -3.20    4.20
  10   0 -27    3.00    5.20
  10  -1 -27   54.19   10.70
  10   1 -27   32.30    9.50
 -10   1  27   39.30    9.50
  10  -2 -27   23.30   10.00
 -10   2  27   21.00    7.60
   0   0  28 1469.25  123.19
   0  -1 -28   -2.20    2.50
   0  -1  28   -0.70    3.80
   0   1  28   -2.60    3.10
   0  -2 -28  172.68   19.20
   0   2  28  185.98   19.60
   0  -2  28  229.48   20.80
   0   3  28   -1.70    3.10
   0  -3 -28    3.60    4.30
   0  -3  28   -1.70    4.20
   0  -4 -28   15.30    6.10
   0  -4  28    3.60    4.40
   0   4  28   -0.50    3.90
   0   5  28   -1.70    3.80
   0  -5  28   -3.50    4.40
   0  -5 -28   -4.80    3.00
   0  -6 -28  211.08   24.10
   0   6  28  246.98   23.00
   0  -6  28  187.98   22.60
   0  -7 -28    2.60    6.10
   0   7  28   -2.50    4.90
   0  -7  28   -6.40    4.80
  -1   0  28   16.40    5.50
   1   0 -28   15.80    4.80
   1   0  28   17.70    5.40
   1  -1 -28    0.50    3.20
  -1  -1  28   -2.80    3.30
   1   1  28    1.30    3.30
   1  -1  28    7.90    4.10
  -1  -1 -28    4.20    3.50
  -1   1  28   -0.70    3.10
   1   2  28   13.70    5.30
  -1  -2  28   20.40    5.90
   1  -2 -28   19.60    5.70
   1  -2  28   15.10    5.90
  -1   2  28   23.40    6.20
  -1  -2 -28   24.70    6.20
   1   3  28    0.00    3.70
   1  -3 -28    7.60    4.60
  -1  -3  28    9.50    4.60
  -1  -3 -28   11.60    4.80
   1  -3  28    2.20    4.40
  -1   3  28    4.70    4.40
   1   4  28   -3.30    3.10
   1  -4 -28    5.10    4.60
   1  -4  28    2.30    4.20
  -1  -4 -28    6.80    4.70
  -1   4  28   -1.00    4.00
   1  -5 -28   -0.30    4.60
  -1  -5  28    2.80    4.70
   1   5  28    4.80    4.90
  -1  -5 -28   -1.40    4.10
   1  -5  28    3.70    5.40
  -1   5  28   -2.90    4.20
   1  -6 -28    1.60    5.60
  -1  -6  28    1.30    4.90
   1   6  28    2.10    4.50
  -1   6  28    8.10    5.60
   1  -6  28    7.00    6.40
  -1  -6 -28   -0.80    4.60
  -1  -7  28    6.90    5.90
   1  -7 -28    9.00    6.50
  -1   7  28    9.60    5.60
   1  -7  28   10.30    6.50
  -1  -7 -28   17.70    7.50
   2   0 -28  236.88   21.20
   2   0  28  236.08   22.20
  -2   0  28  185.58   21.40
   2   1  28  264.17   24.00
  -2  -1  28  229.18   23.70
   2  -1 -28  249.78   23.70
  -2   1  28  242.88   24.00
   2  -1  28  234.88   24.20
  -2  -1 -28  256.07   23.40
   2   2  28  647.84   60.79
   2  -2 -28  690.23   61.39
  -2  -2  28  640.54   60.89
  -2   2  28  810.92   61.99
  -2  -2 -28  724.83   61.29
   2  -2  28  737.23   62.29
   2  -3 -28  139.19   15.50
   2   3  28  103.99   15.00
  -2  -3  28  144.39   15.50
   2  -3  28  129.49   14.90
  -2   3  28  118.99   14.70
  -2  -3 -28  140.59   15.40
   2  -4 -28  218.88   23.50
   2   4  28  223.28   22.60
   2  -4  28  193.78   22.60
  -2   4  28  240.18   23.30
  -2  -4 -28  244.88   23.70
   2   5  28   26.60    7.40
   2  -5 -28   26.70    8.50
  -2  -5 -28   40.70    9.40
  -2   5  28   35.00    8.60
   2  -5  28   27.40    8.10
  -2  -6  28  140.09   18.10
   2  -6 -28  192.68   21.50
   2   6  28  192.88   19.00
  -2   6  28  178.68   19.30
   2  -6  28  163.28   19.90
  -2  -6 -28  153.68   20.00
  -2  -7  28    8.90    6.50
   2  -7 -28   -5.40    5.30
  -2   7  28   -5.40    4.80
   2  -7  28   -0.50    5.80
  -2  -7 -28   12.20    7.10
  -3   0  28    1.10    3.30
   3   0 -28    2.70    3.30
   3   0  28    4.40    4.40
  -3  -1  28   27.90    6.40
   3  -1 -28   27.20    6.10
   3   1  28   33.50    6.90
   3  -1  28   22.20    6.90
  -3   1  28   27.80    6.40
  -3  -2  28   14.80    5.10
   3   2  28   14.70    5.10
   3  -2 -28   10.10    5.00
  -3   2  28   15.40    5.40
   3  -2  28   15.90    5.80
  -3  -3  28   13.80    5.50
   3  -3 -28   11.90    5.00
   3   3  28    9.20    4.30
   3  -3  28   10.40    5.00
  -3   3  28    8.30    4.70
  -3  -4  28   -1.10    3.80
   3  -4 -28   -0.20    4.00
   3   4  28    1.80    4.20
   3  -4  28   -5.80    3.70
  -3   4  28   -5.20    3.00
   3  -5 -28    3.80    4.80
   3   5  28   -1.10    4.00
   3  -5  28    7.30    6.00
  -3   5  28    7.60    5.00
   3  -6 -28   -0.10    6.20
  -3   6  28    5.40    5.40
   3  -6  28   -0.10    5.30
   4   0  28    3.00    4.30
   4   0 -28    8.90    4.30
  -4   0  28   15.00    5.30
   4  -1 -28   36.40    7.50
   4   1  28   26.60    7.10
  -4  -1  28   28.20    6.90
  -4   1  28   38.20    7.50
   4  -2 -28  149.79   16.90
  -4  -2  28  161.78   16.40
   4   2  28  131.89   16.00
   4  -2  28  152.88   16.60
  -4   2  28  164.38   17.20
   4  -3 -28   14.20    5.80
  -4  -3  28   30.00    6.80
   4   3  28   12.00    5.20
  -4   3  28    9.00    5.10
   4  -3  28   20.20    6.20
  -4  -4  28  257.77   27.60
   4   4  28  288.27   27.20
   4  -4 -28  268.37   28.70
  -4   4  28  301.57   28.50
   4  -4  28  321.87   28.80
   4  -5 -28    5.10    5.20
  -4   5  28   10.00    5.40
   4  -5  28    4.40    5.60
   4  -6 -28  115.89   17.60
   4  -6  28   93.89   15.30
  -4   6  28  101.49   15.80
  -5   0  28   -1.80    4.00
   5   0 -28    1.50    3.40
   5  -1 -28   -2.80    3.80
  -5  -1  28    4.40    4.30
   5   1  28    0.10    4.30
  -5   1  28    1.40    4.40
  -5  -2  28    7.20    4.40
   5   2  28    5.50    4.10
   5  -2 -28   -0.30    4.40
  -5   2  28    6.50    5.50
   5  -2  28    5.60    4.30
  -5  -3  28    4.00    4.50
   5   3  28    3.20    4.40
   5  -3 -28    4.00    5.00
  -5   3  28    5.30    4.50
   5  -3  28   19.60    5.80
  -5  -4  28    0.80    4.70
   5  -4 -28    4.60    4.80
  -5   4  28    2.70    4.90
   5  -4  28   -2.90    4.10
   5  -5 -28    7.70    7.10
   5  -5  28   17.20    7.00
  -5   5  28   16.10    6.90
   5  -6 -28    6.00    7.40
   5  -6  28  -10.10    5.40
  -5   6  28    6.30    5.90
   6   0 -28  120.19   14.50
  -6   0  28  137.39   15.00
  -6  -1  28   -5.10    3.10
   6  -1 -28   -1.90    3.60
  -6   1  28    0.60    3.90
   6  -1  28   -4.00    3.20
  -6  -2  28  296.17   28.90
   6  -2 -28  319.57   31.10
   6  -2  28  312.77   29.50
  -6   2  28  308.17   30.00
  -6  -3  28    0.80    4.00
   6  -3 -28   -2.20    4.10
   6   3  28    6.40    5.00
  -6   3  28    8.20    5.90
   6  -3  28    2.10    4.40
   6  -4 -28  140.29   19.90
   6  -4  28  143.49   16.40
  -6   4  28  111.79   16.80
   6  -5 -28   47.10   11.50
  -6   5  28   45.30   10.30
   6  -5  28   31.00    9.10
   7   0 -28    0.30    3.60
  -7   0  28    3.10    4.30
  -7  -1  28   10.50    5.40
   7  -1 -28    3.00    5.10
  -7   1  28    6.60    5.10
   7  -1  28   12.90    5.40
  -7  -2  28   20.10    6.40
   7  -2 -28   26.30    7.40
   7  -2  28   24.90    7.00
  -7   2  28   25.70    7.30
   7  -3 -28   12.10    7.00
   7  -3  28    1.20    4.80
  -7   3  28   15.70    6.60
   7  -4 -28   18.60    6.80
   7  -4  28   26.30    8.10
  -7   4  28    6.90    6.90
   7  -5 -28   11.60    8.20
  -7   5  28   -0.30    5.10
   7  -5  28   16.50    7.20
  -8   0  28   26.80    7.50
   8   0 -28   47.20    9.50
  -8  -1  28   84.69   11.80
   8  -1 -28   65.79   11.70
   8  -1  28   68.89   10.90
  -8   1  28   70.49   11.60
   8  -2 -28   91.19   14.80
  -8   2  28   76.29   12.60
   8  -2  28   65.89   11.20
   8  -3 -28   21.30    8.40
   8  -3  28   24.40    7.10
  -8   3  28   29.20    8.00
   8  -4 -28   32.40    9.80
  -8   4  28   27.60    8.90
   8  -4  28   38.30    9.00
  -9   0  28    1.80    4.70
   9   0 -28   -3.80    4.30
   9  -1 -28   15.20    6.40
  -9   1  28    1.80    5.50
   9  -2 -28    2.70    6.00
  -9   2  28    6.20    5.30
   9  -2  28    1.90    4.30
   9  -3 -28    6.00    6.50
   9  -3  28    3.00    5.20
  -9   3  28   10.80    6.50
 -10   0  28  205.58   24.90
  10   0 -28  270.27   27.70
  10  -1 -28    4.20    5.80
 -10   1  28    4.80    5.10
   0   0  29   10.50    4.40
   0  -1 -29   -2.10    2.70
   0  -1  29    1.70    3.80
   0   1  29   -2.10    3.00
   0   2  29  146.49   15.70
   0  -2 -29  133.19   15.60
   0  -2  29  149.99   16.50
   0  -3  29   -5.00    4.20
   0  -3 -29    1.00    4.00
   0   3  29   -2.70    3.30
   0  -4  29   -0.70    4.30
   0   4  29   -2.20    4.10
   0  -4 -29    0.40    4.20
   0  -5  29    0.90    5.20
   0  -5 -29   -5.00    3.10
   0   5  29   -1.90    4.00
   0  -6 -29   22.10    8.10
   0  -6  29    4.30    6.20
   0   6  29   19.40    7.00
  -1   0  29   -2.70    3.30
   1   0  29   -0.40    3.40
  -1  -1  29  248.58   24.50
   1   1  29  271.17   24.60
   1  -1 -29  220.18   23.80
  -1  -1 -29  265.27   24.10
   1  -1  29  248.48   24.70
  -1   1  29  273.87   24.80
   1  -2 -29    3.60    3.90
   1   2  29   -3.40    2.50
  -1  -2  29   12.00    5.10
   1  -2  29    8.30    5.10
  -1   2  29    3.60    4.40
  -1  -2 -29    2.00    3.40
  -1  -3  29   78.39   11.70
   1  -3 -29   66.79   11.20
   1   3  29   64.99   10.50
  -1   3  29   64.19   10.90
  -1  -3 -29   72.99   11.50
   1  -3  29   77.79   11.80
   1   4  29   44.00    8.60
   1  -4 -29   50.69   10.00
  -1   4  29   36.60    8.80
  -1  -4 -29   46.10    9.80
   1  -4  29   58.69   10.00
   1  -5 -29  161.78   21.10
   1   5  29  194.58   20.10
  -1  -5  29  191.48   20.40
   1  -5  29  220.48   21.40
  -1   5  29  196.38   20.90
  -1  -5 -29  180.48   21.40
   1   6  29    4.00    4.80
   1  -6 -29    9.20    6.20
  -1  -6  29   -2.70    4.90
  -1  -6 -29  -10.70    4.80
  -1   6  29   -6.30    4.40
   1  -6  29    3.00    6.80
   2   0  29    6.10    4.10
  -2   0  29    1.40    3.90
   2   1  29   60.99    9.30
  -2  -1  29   41.10    8.10
   2  -1 -29   46.50    8.00
  -2  -1 -29   41.40    7.40
   2  -1  29   50.39    9.10
  -2   1  29   50.89    8.80
   2  -2 -29    1.40    3.50
   2   2  29    3.10    3.40
  -2  -2  29    9.20    4.90
   2  -2  29    2.70    4.60
  -2  -2 -29    1.90    3.30
  -2   2  29    3.50    3.80
  -2  -3  29    6.10    4.80
   2  -3 -29    4.50    4.60
   2   3  29    3.00    4.00
   2  -3  29   17.30    5.60
  -2  -3 -29   12.20    5.10
  -2   3  29    9.80    5.30
   2   4  29   80.09   12.00
   2  -4 -29  112.69   13.10
  -2   4  29   64.59   11.90
   2  -4  29   83.79   13.00
  -2  -4 -29   92.59   13.40
   2   5  29   -1.50    3.30
   2  -5 -29   -0.60    4.80
   2  -5  29    2.10    4.90
  -2   5  29   -5.90    4.50
  -2  -5 -29    3.80    4.80
   2   6  29   23.40    9.70
   2  -6 -29   14.50    7.80
  -2  -6  29   29.70    7.30
   2  -6  29   15.30    7.40
  -2  -6 -29   16.70    7.90
  -2   6  29   15.00    6.50
   3   0  29    0.50    3.90
   3   0 -29    3.20    3.20
  -3   0  29   -4.20    2.90
  -3  -1  29   90.69   13.80
   3  -1 -29  130.59   13.90
   3   1  29  130.69   14.20
   3  -1  29  128.89   14.90
  -3   1  29  118.39   14.10
  -3  -2  29    4.80    4.10
   3  -2 -29    9.50    5.10
   3   2  29    4.80    4.30
   3  -2  29    3.40    4.30
  -3   2  29    6.70    4.30
   3  -3 -29  153.28   17.80
  -3  -3  29  130.19   16.80
   3   3  29  179.48   17.30
   3  -3  29  163.38   17.70
  -3   3  29  174.38   18.00
  -3  -4  29  -10.40    3.30
   3  -4 -29   -0.90    4.00
   3   4  29    2.10    4.30
  -3   4  29   -0.50    4.10
   3  -4  29   -0.80    3.70
   3   5  29   67.89   10.80
   3  -5 -29   90.39   13.90
   3  -5  29   63.99   12.10
  -3   5  29   70.89   12.20
   3  -6 -29    2.30    6.70
  -3   6  29   10.10    6.00
   3  -6  29   -9.20    4.80
   4   0 -29   -1.00    3.00
  -4   0  29    2.60    4.80
   4   0  29    1.20    3.80
   4   1  29   15.10    5.60
  -4  -1  29   15.30    5.60
   4  -1 -29   18.20    5.90
  -4   1  29   18.20    5.90
  -4  -2  29    3.70    4.40
   4   2  29   14.00    5.10
   4  -2 -29   -2.20    3.60
  -4   2  29    4.40    4.60
   4  -2  29    1.70    3.80
   4   3  29   58.59    9.80
  -4  -3  29   54.29    9.60
   4  -3 -29   67.89   11.60
  -4   3  29   52.79   10.10
   4  -3  29   58.69   10.10
   4  -4 -29    5.80    5.00
  -4  -4  29    4.30    5.00
   4   4  29    4.60    4.10
  -4   4  29   15.30    6.40
   4  -4  29    2.20    5.20
   4  -5 -29    6.80    5.60
  -4   5  29   -6.00    5.00
   4  -5  29   -6.20    4.70
   4  -6 -29   42.50   11.00
  -4   6  29   64.69   11.70
   4  -6  29   40.40    9.80
   5   0 -29    0.50    3.50
  -5   0  29    0.40    3.70
   5  -1 -29  238.48   24.00
  -5  -1  29  240.28   23.20
  -5   1  29  220.78   23.50
  -5  -2  29   -0.60    3.40
   5  -2 -29   -5.40    3.70
   5   2  29   -0.90    3.50
  -5   2  29    2.20    5.10
   5  -2  29    3.30    4.10
   5  -3 -29  257.37   26.70
   5   3  29  238.78   25.10
  -5  -3  29  263.47   25.70
  -5   3  29  289.47   27.00
   5  -3  29  263.17   26.10
   5  -4 -29   14.90    7.00
  -5  -4  29   13.40    5.60
  -5   4  29   13.00    6.20
   5  -4  29   15.10    6.50
   5  -5 -29  166.68   22.30
   5  -5  29  130.49   18.10
  -5   5  29  122.39   18.00
   5  -6 -29   -1.20    6.20
   5  -6  29   -7.90    5.10
  -5   6  29   -1.50    5.00
  -6   0  29    3.70    4.90
   6   0 -29    1.80    4.00
  -6  -1  29   28.60    7.20
   6  -1 -29   22.20    6.90
  -6   1  29   33.30    7.70
  -6  -2  29    4.30    3.70
   6  -2 -29   -4.20    3.70
   6   2  29   -2.00    4.30
  -6   2  29   -4.70    4.40
   6  -2  29   -0.10    4.30
   6  -3 -29    3.10    4.40
  -6  -3  29   10.10    5.20
   6  -3  29   11.50    5.40
  -6   3  29    8.80    6.40
   6  -4 -29   18.60    7.20
  -6   4  29    1.20    5.10
   6  -4  29    4.30    5.50
   6  -5 -29   45.40   12.40
   6  -5  29   45.40   10.50
  -6   5  29   50.69   10.80
   7   0 -29    2.80    4.50
  -7   0  29   -0.30    3.90
   7  -1 -29  105.69   15.50
  -7  -1  29  104.39   12.40
  -7   1  29   78.89   12.90
  -7  -2  29    3.60    4.30
   7  -2 -29   -1.30    4.60
  -7   2  29    2.90    5.40
   7  -2  29   -0.90    4.30
   7  -3 -29   86.09   14.80
   7  -3  29  112.39   15.00
  -7   3  29   97.79   14.90
   7  -4 -29   27.40    9.60
   7  -4  29   19.10    7.20
  -7   4  29   20.20    8.20
  -8   0  29    1.60    4.90
   8   0 -29    4.50    4.60
  -8  -1  29    1.90    4.50
   8  -1 -29    3.40    5.30
  -8   1  29    3.30    4.70
   8  -2 -29   -5.00    4.50
  -8   2  29    7.60    5.70
   8  -2  29    6.50    4.50
   8  -3 -29   59.49   12.40
  -8   3  29   58.49   11.80
   8  -3  29   62.39   11.10
   8  -4 -29   17.00    8.50
   8  -4  29   13.70    6.90
  -8   4  29    6.80    6.00
   9   0 -29   -0.60    5.10
  -9   0  29    0.80    5.00
   9  -1 -29  154.98   19.20
  -9   1  29  150.98   17.70
   9  -2 -29    2.10    5.20
  -9   2  29    0.40    5.50
   9  -2  29    7.80    5.80
   9  -3 -29   52.59   13.40
  -9   3  29   77.69   12.90
   9  -3  29   57.29   10.60
  10   0 -29    1.90    5.20
   0   0  30    6.70    4.30
   0  -1 -30   -1.00    3.00
   0  -1  30   -0.80    3.60
   0   1  30   -4.00    3.00
   0   2  30   63.39    9.50
   0  -2  30   46.70    9.10
   0  -2 -30   30.90    7.50
   0  -3  30   -5.80    3.70
   0  -3 -30   -1.80    3.80
   0   3  30    6.20    4.30
   0   4  30   47.50    9.40
   0  -4 -30   56.29   10.40
   0  -4  30   57.19   10.40
   0   5  30    0.50    4.70
   0  -5  30    3.50    5.00
   0  -5 -30   -2.20    4.20
   0   6  30   60.39   11.30
   0  -6  30   45.80   10.60
   0  -6 -30   65.79   13.00
  -1   0  30   28.20    6.90
   1   0  30   32.70    6.90
   1   1  30   -0.20    3.20
  -1  -1  30    9.10    4.40
   1  -1 -30    4.20    3.40
  -1   1  30   -0.80    3.30
   1  -1  30    4.90    4.20
  -1  -1 -30    6.30    3.90
  -1  -2  30   37.50    8.30
   1   2  30   49.00    8.70
   1  -2 -30   39.20    7.70
  -1  -2 -30   48.50    8.60
   1  -2  30   42.10    8.80
  -1   2  30   37.00    8.00
  -1  -3  30    6.30    5.70
   1  -3 -30   15.20    5.60
   1   3  30    3.50    4.00
  -1   3  30   16.70    5.50
  -1  -3 -30   14.80    5.90
   1  -4 -30    4.70    4.90
   1   4  30    2.70    4.10
  -1  -4 -30   -1.60    4.50
   1  -4  30    7.60    5.60
  -1   4  30    4.30    4.70
   1   5  30   -3.20    3.80
   1  -5 -30   -1.20    5.00
  -1  -5  30    7.20    5.10
   1  -5  30    5.90    5.40
  -1  -5 -30    0.10    4.70
  -1   5  30   -1.40    4.20
  -1  -6  30   -1.90    4.80
   1  -6 -30    6.40    6.90
   1   6  30    2.90    5.30
  -1   6  30   -2.70    4.40
   1  -6  30    0.50    5.30
  -1  -6 -30   -5.90    4.80
  -2   0  30  213.68   20.30
   2   0  30  178.58   19.80
   2  -1 -30    7.40    4.00
   2   1  30   11.20    4.60
  -2  -1  30   13.00    4.50
   2  -1  30    0.80    3.80
  -2   1  30    6.40    4.60
   2  -2 -30   72.09   11.60
   2   2  30   88.49   12.50
  -2  -2  30   74.49   11.90
  -2  -2 -30   88.09   12.30
  -2   2  30  113.19   12.40
   2  -2  30   85.09   13.10
   2  -3 -30    2.90    4.50
  -2  -3  30    4.40    4.50
   2   3  30    1.00    3.70
  -2   3  30   11.60    5.10
   2  -3  30   -3.40    4.20
  -2  -3 -30    7.60    4.50
   2   4  30   78.99   11.40
   2  -4 -30   67.09   11.40
  -2   4  30   65.59   11.20
  -2  -4 -30   62.69   11.90
   2  -4  30   73.69   11.80
   2   5  30    1.00    3.80
   2  -5 -30    0.20    5.10
   2  -5  30    1.40    5.50
  -2  -5 -30    2.30    4.90
  -2   5  30   -0.80    5.10
   2  -6 -30  129.99   20.10
  -2  -6 -30  148.09   19.10
   2  -6  30  164.68   20.70
  -2   6  30  144.39   17.80
  -3   0  30    0.60    3.80
   3   0  30    3.60    4.20
   3  -1 -30    7.90    4.20
   3   1  30   10.50    4.80
  -3  -1  30    3.00    4.10
  -3   1  30   26.90    6.30
   3  -1  30   10.70    5.40
   3   2  30   -1.90    3.50
  -3  -2  30    0.50    3.30
   3  -2 -30   -0.80    3.50
  -3   2  30   -1.70    4.00
   3   3  30    8.50    4.80
   3  -3 -30   15.00    5.60
  -3  -3  30   14.40    5.20
  -3   3  30   17.50    6.20
   3  -3  30   17.50    6.20
  -3  -4  30    6.70    4.50
   3  -4 -30   -1.60    4.20
   3   4  30    2.30    3.90
  -3   4  30   -6.50    4.10
   3  -4  30   -9.90    2.50
   3   5  30    2.20    4.40
   3  -5 -30   -4.70    4.40
   3  -5  30    3.90    5.60
  -3   5  30    1.10    5.30
   3  -6 -30    2.60    6.50
   3  -6  30   -1.40    5.40
  -3   6  30    3.20    5.90
   4   0  30    7.40    4.80
  -4   0  30    8.70    5.10
   4   1  30   -3.20    3.30
   4  -1 -30    2.20    3.80
  -4  -1  30    4.30    4.30
  -4   1  30    4.10    4.50
   4  -2 -30   87.59   13.30
   4   2  30  109.89   14.30
  -4  -2  30   96.59   13.30
  -4   2  30  114.99   15.00
   4  -2  30  104.69   14.00
  -4  -3  30   19.30    6.40
   4  -3 -30   11.10    5.80
   4   3  30   12.20    4.80
  -4   3  30    2.40    4.40
   4  -3  30   15.20    6.00
   4   4  30    7.70    4.20
   4  -4 -30    2.90    5.70
  -4  -4  30   -3.40    4.40
  -4   4  30   12.80    6.00
   4  -4  30   11.80    5.90
   4  -5 -30   35.50    9.20
  -4   5  30   19.80    8.30
   4  -5  30   19.80    7.60
   4  -6 -30   19.40    7.70
  -4   6  30    2.40    5.60
   4  -6  30   -1.00    5.80
  -5   0  30    6.20    4.90
   5   0 -30    0.70    5.30
  -5  -1  30    8.50    4.80
   5  -1 -30    4.60    4.50
   5   1  30    5.70    4.70
  -5   1  30    9.30    5.70
  -5  -2  30   21.00    6.30
   5   2  30    9.90    6.10
   5  -2 -30   28.60    7.40
  -5   2  30   26.80    7.70
   5  -2  30   33.10    7.60
   5  -3 -30   -8.40    3.30
  -5  -3  30    4.60    4.50
   5   3  30    5.40    4.80
   5  -3  30   -2.80    4.60
  -5   3  30    0.90    5.60
  -5  -4  30    5.40    4.50
   5  -4 -30   12.00    6.90
  -5   4  30   12.50    6.10
   5  -4  30   21.10    6.90
   5  -5 -30   34.80   10.30
  -5   5  30   29.90    8.70
   5  -5  30   43.50   10.10
   6   0 -30  166.98   18.30
  -6   0  30  164.88   17.90
  -6  -1  30   14.20    5.50
   6  -1 -30   12.70    5.70
  -6   1  30   18.80    6.80
   6  -2 -30   77.79   13.80
  -6  -2  30   80.39   12.10
   6   2  30  106.19   13.90
  -6   2  30   86.29   13.70
   6  -2  30   88.19   13.00
  -6  -3  30   13.40    6.20
   6  -3 -30   16.20    7.30
   6  -3  30   17.10    6.30
  -6   3  30   12.60    6.90
   6  -4 -30   84.09   15.30
   6  -4  30   70.29   13.20
  -6   4  30   82.89   13.70
   6  -5 -30    3.80    7.20
   6  -5  30    4.00    6.30
  -6   5  30    3.70    5.60
  -7   0  30    5.80    5.00
   7   0 -30    4.20    4.80
  -7  -1  30    7.40    4.80
   7  -1 -30    8.00    5.80
  -7   1  30    8.40    5.40
   7  -2 -30   -0.50    5.20
  -7  -2  30   14.10    5.00
  -7   2  30   -2.50    4.50
   7  -2  30   12.30    5.50
   7  -3 -30    3.30    5.90
   7  -3  30   14.20    6.10
  -7   3  30   13.70    6.50
   7  -4 -30    3.20    5.50
  -7   4  30   -4.80    5.20
   7  -4  30   -3.50    5.10
   8   0 -30   18.20    6.50
  -8   0  30   15.90    6.20
   8  -1 -30   -0.20    4.70
  -8  -1  30    3.90    4.60
  -8   1  30   -3.10    4.50
   8  -2 -30   41.60   10.20
  -8   2  30   28.60    8.90
   8  -2  30   38.00    8.40
   8  -3 -30   14.80    8.30
  -8   3  30    8.40    6.90
   8  -3  30   13.80    6.40
  -9   0  30   -4.20    5.30
   9   0 -30    6.20    6.20
   9  -1 -30   -0.90    5.70
  -9   1  30    0.80    4.90
   9  -2 -30   11.00    7.10
  -9   2  30    6.90    6.40
   0   0  31    4.30    4.00
   0   1  31    1.60    3.40
   0  -1  31    1.00    4.20
   0  -2 -31   40.80    7.60
   0   2  31   22.00    6.40
   0  -2  31   29.80    7.70
   0  -3 -31    2.20    4.20
   0   3  31   -0.20    3.30
   0  -3  31   -5.30    4.10
   0  -4 -31   16.80    6.20
   0   4  31    9.60    5.20
   0   5  31   -5.00    4.40
   0  -5 -31    0.80    5.50
   0  -5  31   -1.40    6.20
   0  -6 -31    1.40    5.90
   0   6  31   14.70    6.90
   0  -6  31    8.50    6.80
   1   0  31    5.30    4.10
  -1   0  31    2.50    4.20
   1  -1 -31  167.48   17.80
   1   1  31  173.08   18.20
  -1  -1  31  157.28   18.00
   1  -1  31  189.98   18.90
  -1   1  31  178.78   18.40
  -1  -2  31   -1.90    3.70
   1   2  31    3.10    3.70
   1  -2 -31    0.80    3.80
  -1  -2 -31    2.80    4.10
  -1   2  31    0.40    3.70
   1  -2  31   -5.10    3.20
   1  -3 -31  140.69   16.50
   1   3  31  134.29   16.20
  -1  -3  31  135.99   16.60
  -1  -3 -31  135.69   16.50
  -1   3  31  162.08   16.80
   1   4  31    4.70    4.40
   1  -4 -31    4.50    4.70
   1  -4  31   -0.60    4.90
  -1   4  31    7.60    5.80
  -1  -4 -31   -1.10    4.40
   1   5  31  133.09   15.70
   1  -5 -31  124.09   18.50
   1  -5  31  129.09   17.40
  -1   5  31  132.29   16.10
  -1  -5 -31  109.59   16.90
   1  -6 -31    0.20    5.90
  -1  -6  31   -6.60    4.80
   1   6  31   -0.10    4.40
  -1  -6 -31   -1.50    4.50
  -1   6  31    3.30    5.40
   1  -6  31   -0.30    5.20
  -2   0  31   -2.10    3.90
   2   0  31   -2.80    3.40
   2  -1 -31    8.40    4.50
  -2  -1  31    4.30    4.00
   2   1  31   -1.20    3.10
   2  -1  31   -3.60    3.50
  -2   1  31    7.20    4.60
   2   2  31   21.10    5.70
  -2  -2  31   15.00    5.30
   2  -2 -31   10.50    5.10
  -2   2  31    0.60    3.90
  -2  -2 -31    8.40    4.50
   2  -2  31   13.50    6.00
  -2  -3  31    1.10    4.30
   2  -3 -31    1.30    3.80
   2   3  31   -0.60    3.40
  -2   3  31   -6.10    3.60
  -2  -3 -31    0.90    4.00
   2  -3  31    4.60    5.10
   2  -4 -31    7.10    4.70
   2   4  31    2.70    4.10
  -2   4  31    4.10    4.80
   2  -4  31    6.50    5.30
  -2  -4 -31    2.10    4.50
   2  -5 -31    0.30    5.40
   2   5  31   13.00    5.50
  -2   5  31   -0.30    4.60
   2  -5  31    2.50    5.60
  -2  -5 -31    4.70    5.90
   2  -6 -31    9.80    7.40
   2  -6  31   17.50    7.10
  -2   6  31   17.40    7.10
  -2  -6 -31   18.80    7.90
  -3   0  31   -4.50    3.50
   3   0  31    2.70    4.00
   3   1  31   94.39   13.50
   3  -1 -31   95.69   13.00
  -3  -1  31  106.09   12.40
   3  -1  31   75.99   13.50
  -3   1  31  112.49   12.90
  -3  -2  31   -2.80    4.20
   3   2  31    2.60    4.00
   3  -2 -31    6.80    4.20
  -3   2  31   -3.10    3.40
  -3  -3  31  125.09   14.90
   3  -3 -31  131.79   15.80
   3   3  31  125.09   15.00
  -3   3  31  119.39   16.40
   3  -3  31  127.59   15.30
   3  -4 -31    8.90    5.40
   3   4  31   12.50    5.20
  -3  -4  31    7.90    5.00
  -3   4  31    7.40    5.60
   3  -4  31   12.90    6.10
   3  -5 -31   78.89   14.00
   3   5  31   79.59   12.20
  -3   5  31   68.79   12.50
   3  -5  31   79.59   13.70
   3  -6 -31   23.70    8.90
  -3   6  31   22.70    7.10
   3  -6  31   24.00    7.90
  -4   0  31   -0.10    3.50
   4   0  31    2.40    4.10
   4   1  31    5.60    4.30
   4  -1 -31    0.10    3.50
  -4  -1  31    7.90    4.60
  -4   1  31    4.20    4.60
   4  -2 -31    4.90    4.60
  -4  -2  31    6.20    4.50
   4   2  31   -3.10    3.20
  -4   2  31    5.40    5.00
   4  -3 -31    9.60    5.50
  -4  -3  31   10.70    5.10
   4   3  31   12.50    5.10
  -4   3  31   23.00    7.20
   4  -3  31   18.80    6.70
   4   4  31   -6.40    3.10
  -4  -4  31    7.10    5.30
   4  -4 -31    0.20    4.60
  -4   4  31   -2.70    4.70
   4  -4  31   -4.10    4.70
   4  -5 -31    2.60    6.00
   4  -5  31    0.60    5.60
  -4   5  31    8.20    6.90
  -5   0  31   -1.70    4.20
   5  -1 -31  118.19   14.40
  -5  -1  31  126.19   16.00
   5   1  31  106.99   15.80
  -5   1  31  135.79   15.30
   5  -2 -31   -8.30    3.20
   5   2  31   -1.50    3.60
  -5  -2  31    2.30    3.70
   5  -2  31   -3.30    4.40
  -5   2  31    2.40    5.50
  -5  -3  31   38.40    8.20
   5   3  31   48.50    9.20
   5  -3 -31   58.99   11.40
   5  -3  31   53.49   10.00
  -5   3  31   38.70    9.60
   5  -4 -31   -6.80    4.50
  -5  -4  31    9.60    5.50
  -5   4  31   15.80    6.50
   5  -4  31    6.00    5.70
   5  -5 -31   70.69   13.50
  -5   5  31   83.69   13.80
   5  -5  31   83.59   14.20
  -6   0  31   -1.90    3.50
  -6  -1  31    0.10    4.00
   6  -1 -31   -0.10    4.60
  -6   1  31    3.30    5.00
   6   2  31    8.70    4.90
   6  -2 -31    4.10    4.60
  -6  -2  31    5.10    4.10
  -6   2  31   -3.40    5.00
   6  -2  31   -0.30    4.50
   6  -3 -31   18.30    6.60
  -6  -3  31    7.00    5.30
  -6   3  31   20.30    8.00
   6  -3  31   16.90    5.90
   6  -4 -31    2.60    5.40
  -6   4  31    7.70    6.80
   6  -4  31   -3.20    5.30
  -7   0  31   -3.10    3.70
   7  -1 -31   39.10    9.40
  -7  -1  31   54.99    9.60
  -7   1  31   41.00    9.30
   7  -2 -31    6.60    5.90
  -7  -2  31    5.90    4.90
  -7   2  31    5.00    5.60
   7  -2  31   -1.90    4.70
   7  -3 -31   17.40    7.20
   7  -3  31   13.90    6.40
  -7   3  31   -1.00    6.00
   7  -4 -31    7.00    7.30
   7  -4  31    2.50    5.60
  -7   4  31    5.30    5.50
  -8   0  31    7.20    4.90
   8  -1 -31   14.60    6.50
  -8  -1  31   16.40    6.70
  -8   1  31   23.20    7.70
   8  -2 -31   52.99   11.10
   8  -2  31   48.90    9.60
  -8   2  31   43.20   10.10
   8  -3 -31   43.10   10.30
   8  -3  31   38.60    9.30
  -8   3  31   64.59   11.70
  -9   0  31   -8.10    4.90
   9  -1 -31   32.70   10.70
  -9   1  31   47.70   10.30
   0   0  32   75.99   11.50
   0  -1  32   -1.70    3.60
   0   1  32   -3.40    3.60
   0  -2 -32  108.89   13.40
   0   2  32  100.29   14.40
   0  -2  32  125.49   14.70
   0   3  32   -4.30    3.60
   0  -3  32   -5.10    4.60
   0  -3 -32    0.80    4.10
   0  -4 -32  219.58   24.30
   0   4  32  241.98   24.00
   0   5  32    7.10    4.60
   0  -5  32    2.60    5.70
   0  -5 -32    3.40    5.30
   0  -6 -32  175.48   20.60
   0  -6  32  141.19   20.30
   0   6  32  170.58   19.40
   1   0  32   23.40    6.40
  -1   0  32   34.90    7.40
   1   1  32    3.10    3.80
  -1  -1  32   -2.20    3.50
   1  -1  32    2.60    4.20
  -1   1  32    5.20    4.10
   1  -2 -32   27.70    6.80
  -1  -2  32   28.60    7.30
   1   2  32   29.10    7.20
  -1  -2 -32   38.70    7.70
   1  -2  32   31.20    8.00
  -1   2  32   25.70    7.20
   1  -3 -32    7.90    5.10
  -1  -3  32   -6.60    4.00
   1   3  32    2.40    4.50
  -1   3  32   -4.10    4.30
  -1  -3 -32    4.00    4.40
   1  -4 -32   -2.70    4.30
   1   4  32   10.00    5.40
   1  -4  32    3.00    4.70
  -1  -4 -32    1.10    5.00
  -1   4  32    8.30    5.20
   1  -5 -32    5.50    6.00
   1   5  32   -5.20    3.50
  -1   5  32    4.30    5.60
   1  -5  32    0.00    5.40
  -1  -5 -32    0.20    5.10
   1   6  32    0.90    4.50
   1  -6 -32    7.30    6.10
  -1  -6  32    1.80    5.60
   1  -6  32    2.90    5.70
  -1   6  32    2.60    5.70
  -1  -6 -32    9.70    6.40
   2   0  32  111.09   14.90
  -2   0  32  109.69   13.30
   2   1  32   11.30    5.30
  -2  -1  32   14.60    5.70
  -2   1  32   13.80    5.10
   2  -1  32   14.20    6.10
   2   2  32  151.28   17.90
  -2  -2  32  204.98   19.40
   2  -2 -32  161.78   18.30
  -2   2  32  177.98   18.60
   2  -2  32  140.19   19.90
  -2  -2 -32  181.88   18.40
   2  -3 -32   13.30    5.80
   2   3  32   14.20    5.80
  -2  -3  32    2.70    4.70
  -2   3  32   11.80    5.60
  -2  -3 -32   15.10    5.80
   2  -4 -32  112.89   16.00
   2   4  32  107.59   14.60
   2  -4  32   78.79   14.00
  -2  -4 -32  117.69   16.10
  -2   4  32  120.29   16.30
   2   5  32    0.90    4.00
   2  -5 -32   -3.00    5.30
   2  -5  32    5.50    5.60
  -2   5  32    1.00    4.80
  -2  -5 -32   -8.10    3.90
  -3   0  32   12.70    5.40
   3   0  32    9.60    5.20
   3  -1 -32    4.90    4.50
   3   1  32   -0.70    3.60
  -3  -1  32    0.40    3.70
  -3   1  32    4.50    4.50
   3  -1  32    1.60    4.30
   3   2  32   23.40    6.80
  -3  -2  32   27.10    6.90
   3  -2 -32   24.80    6.80
  -3   2  32   30.50    7.80
   3   3  32    3.70    4.30
  -3  -3  32   10.90    5.00
   3  -3 -32    6.30    5.10
   3  -3  32    0.10    5.00
  -3   3  32   -5.20    4.20
   3   4  32   32.30    7.80
   3  -4 -32   34.10    8.80
  -3   4  32   37.10    9.10
   3  -4  32   30.40    8.40
   3   5  32    5.90    5.00
   3  -5 -32   -2.60    5.60
   3  -5  32   15.10    7.20
  -3   5  32    6.20    5.90
  -4   0  32  253.77   25.50
   4   0  32  261.57   26.10
   4  -1 -32    0.60    3.80
  -4  -1  32    1.20    3.50
   4   1  32    7.70    4.40
  -4   1  32    1.80    3.90
  -4  -2  32  144.49   16.10
   4   2  32  128.29   15.50
   4  -2 -32  136.59   16.30
  -4   2  32  126.09   17.20
   4   3  32    0.90    4.10
  -4  -3  32    3.40    5.00
   4  -3 -32    3.00    4.80
  -4   3  32   -3.30    4.30
   4  -3  32    1.10    5.10
   4   4  32  117.39   14.20
  -4  -4  32  128.39   17.00
   4  -4 -32  129.59   16.10
   4  -4  32  130.49   17.30
  -4   4  32  101.29   16.20
   4  -5 -32    1.30    6.90
   4  -5  32   -6.50    5.30
  -4   5  32   -3.40    5.40
  -5   0  32    1.60    4.70
   5  -1 -32    4.00    4.40
  -5  -1  32    9.70    4.90
   5   1  32   12.70    6.40
  -5   1  32    7.90    6.10
   5   2  32    0.30    3.50
  -5  -2  32   -0.20    3.70
   5  -2 -32   -2.80    3.80
  -5   2  32   -7.40    4.70
   5  -3 -32    0.80    4.40
   5   3  32    6.20    4.30
  -5  -3  32    1.30    4.60
  -5   3  32    1.80    5.40
   5  -3  32    0.80    4.20
   5  -4 -32    0.50    5.50
  -5  -4  32   10.20    6.30
  -5   4  32    2.10    5.80
   5  -4  32   -2.20    5.30
   5  -5 -32   11.60    6.90
   5  -5  32    3.90    6.20
  -5   5  32    2.20    5.90
  -6   0  32  118.59   15.90
  -6  -1  32   -1.10    4.00
   6  -1 -32    4.80    4.20
  -6   1  32    5.60    5.50
   6   2  32   79.69   13.90
  -6  -2  32  104.39   14.40
   6  -2 -32  117.69   14.40
   6  -2  32  101.49   14.50
  -6   2  32   96.59   14.80
  -6  -3  32   -5.10    3.70
   6  -3 -32    0.70    5.00
   6  -3  32   -0.50    4.30
  -6   3  32   -0.50    6.20
   6  -4 -32  106.79   17.20
  -6   4  32   75.89   14.20
   6  -4  32  100.39   15.60
  -7   0  32   21.90    6.50
   7  -1 -32    0.60    4.70
  -7  -1  32    2.00    4.80
  -7   1  32   -8.30    4.60
   7  -2 -32    1.80    5.10
  -7  -2  32   -1.40    4.30
  -7   2  32   11.70    7.00
   7  -2  32   -7.00    3.40
   7  -3 -32    0.60    5.20
  -7   3  32    1.00    6.40
   7  -3  32    3.80    5.60
  -8   0  32  338.37   32.90
  -8  -1  32    1.20    4.60
   8  -1 -32   -3.30    4.60
  -8   1  32    1.90    6.20
   8  -2 -32   35.80    9.40
   8  -2  32   27.10    7.40
  -8   2  32   32.80   10.40
   0   0  33   -5.00    3.20
   0  -1  33    3.90    4.50
   0   1  33   -3.50    3.40
   0   2  33   62.79   10.20
   0  -2 -33   43.30    8.80
   0  -2  33   73.09   11.70
   0   3  33   -0.70    4.30
   0  -3 -33   -0.50    4.00
   0  -3  33   -3.60    5.10
   0  -4 -33   47.50   10.50
   0   4  33   43.20    9.30
   0   5  33   -7.60    4.40
   0  -5 -33   -3.60    5.20
  -1   0  33    0.80    3.70
   1   0  33   -0.50    3.40
  -1  -1  33   59.69   10.20
   1   1  33   72.29   10.80
  -1   1  33   71.09   10.90
   1  -1  33   48.20   10.30
   1   2  33   -1.10    3.60
  -1  -2  33    0.00    4.50
   1  -2 -33    5.60    4.30
  -1  -2 -33    0.10    4.80
  -1   2  33    3.20    4.40
   1  -2  33   13.30    5.70
   1   3  33   88.79   13.50
  -1  -3  33  108.99   15.00
   1  -3 -33  101.89   14.50
  -1  -3 -33   95.19   14.10
  -1   3  33   88.39   13.50
   1   4  33    1.60    4.20
   1  -4 -33   10.00    5.70
  -1   4  33   18.40    6.40
  -1  -4 -33    7.20    5.40
   1   5  33   60.99   10.50
   1  -5 -33   49.80   11.70
   1  -5  33   67.29   12.10
  -1   5  33   69.99   12.50
  -1  -5 -33   80.99   14.40
   2   0  33    4.20    4.00
  -2   0  33    3.60    4.20
   2   1  33   16.70    5.80
  -2  -1  33   19.80    6.40
   2  -1  33   25.80    7.10
  -2   1  33   28.00    7.30
   2  -2 -33    6.30    4.90
   2   2  33    1.90    3.80
  -2  -2  33    4.60    4.40
   2  -2  33    5.70    5.40
  -2   2  33   13.10    5.20
   2  -3 -33   10.60    4.60
   2   3  33    0.90    3.80
  -2  -3  33   -0.40    4.20
  -2  -3 -33   -7.60    3.90
  -2   3  33   -1.40    4.20
   2  -4 -33   14.30    6.20
   2   4  33    7.00    5.00
  -2  -4 -33    9.20    5.60
   2  -4  33   22.00    7.20
  -2   4  33    2.30    5.80
   2   5  33    8.50    5.40
   2  -5 -33    5.00    6.90
  -2  -5 -33   20.50    7.70
   2  -5  33   14.60    6.90
  -2   5  33   17.80    7.70
   3   0  33    1.40    4.00
  -3   0  33    1.30    3.90
   3   1  33  121.49   13.20
  -3  -1  33   91.59   12.90
  -3   1  33   63.59   11.90
  -3  -2  33    0.90    3.80
   3  -2 -33    1.30    4.00
   3   2  33   -3.20    4.00
  -3   2  33   -4.30    4.40
  -3  -3  33   87.49   13.70
   3   3  33   83.99   13.20
   3  -3 -33   98.29   14.90
  -3   3  33  115.49   15.40
   3  -4 -33   -0.70    4.00
   3   4  33    5.40    5.30
  -3   4  33    1.70    5.40
   3  -4  33   -2.20    4.90
   3   5  33   52.79   11.00
   3  -5 -33   67.09   13.40
  -3   5  33   81.99   13.50
   3  -5  33   67.69   12.50
   4   0  33   -1.20    4.30
  -4   0  33    3.40    4.40
  -4  -1  33    3.40    4.10
   4   1  33    2.90    4.30
  -4   1  33   -2.60    4.40
   4   2  33    6.20    5.00
   4  -2 -33   12.60    5.40
  -4  -2  33    7.80    5.10
  -4   2  33    5.00    4.90
   4   3  33    3.80    4.40
  -4  -3  33    6.80    4.10
   4  -3 -33   -3.00    3.70
  -4   3  33    2.50    4.70
   4  -3  33   -0.30    4.70
   4  -4 -33   -0.30    4.60
   4   4  33    3.80    4.20
  -4  -4  33   -1.10    5.00
  -4   4  33    5.90    6.00
   4  -4  33   10.00    6.40
   4  -5 -33    5.60    6.60
   4  -5  33    1.80    5.90
  -4   5  33    6.10    5.80
  -5   0  33   -7.70    4.20
  -5  -1  33   35.40    8.40
   5   1  33   43.20    9.40
  -5   1  33   53.39   10.40
  -5  -2  33    3.10    4.30
   5  -2 -33    5.60    4.80
   5   2  33    8.20    5.10
  -5   2  33    4.20    5.80
  -5  -3  33   62.59   10.80
   5   3  33   53.39   10.00
   5  -3 -33   49.80   10.80
   5  -3  33   68.29   11.60
  -5   3  33   38.70   10.00
   5  -4 -33    8.60    6.10
   5  -4  33   13.90    7.40
  -5   4  33   13.70    7.20
  -6   0  33    0.60    4.10
  -6  -1  33    3.60    4.60
  -6   1  33   11.10    6.60
   6   2  33    5.80    5.60
  -6  -2  33    9.20    6.00
   6  -2 -33    4.00    5.00
  -6   2  33    8.60    6.70
  -6  -3  33   -1.20    4.90
   6  -3 -33   -8.50    4.10
   6  -3  33   -2.20    5.20
  -6   3  33    2.30    6.80
   6  -4 -33    7.80    6.10
  -6   4  33    4.50    6.00
   6  -4  33   -4.20    6.20
  -7   0  33   -3.70    4.20
  -7  -1  33  130.39   16.10
   7  -1 -33   84.69   16.40
  -7   1  33  105.59   15.60
   7  -2 -33    8.20    5.90
  -7  -2  33    8.80    5.50
  -7   2  33   -0.60    5.80
   7  -3 -33   22.20    8.60
   7  -3  33   16.60    6.80
  -7   3  33    7.40    7.10
  -8   0  33    2.10    5.00
  -8  -1  33    2.30    6.00
   8  -1 -33    9.60    6.70
  -8   1  33    4.70    5.80
   0   0  34  213.48   22.00
   0  -1  34    3.80    4.90
   0   1  34    0.00    3.90
   0  -2  34  164.88   19.70
   0   2  34  183.48   19.20
   0  -3  34   -4.30    5.40
   0   3  34   -0.30    4.20
   0  -3 -34   -2.50    4.10
   0   4  34  155.48   17.60
   0  -4 -34  142.79   18.20
   0   5  34   -7.10    4.50
   0  -5 -34   -5.70    4.90
   1   0  34   31.00    7.50
  -1   0  34   34.70    7.90
  -1  -1  34    0.10    4.70
   1   1  34    5.10    4.30
  -1   1  34   13.20    5.20
   1  -1  34    6.80    4.40
  -1  -2  34    2.50    4.70
   1  -2 -34   -0.50    4.10
[truncated: 18,820 more chars]
