# Supplementary material for: Crystal structure of bis­[4-(1H-pyrrol-1-yl)phen­yl] ferrocene-1,1′-di­carboxyl­ate: a potential chemotherapeutic drug
Source: Acta Crystallogr E Crystallogr Commun. 2015 Apr 22;71(Pt 5):536–9. doi: 10.1107/S2056989015007446 (PMC4420060; doi:10.1107/S2056989015007446)
Supplement: Supplementary file 2 [file e-71-00536-Isup2.hkl]

#
# h,k,l, Fc-squared, Fo-squared, sigma(Fo-squared), status flag
#
data_I
_shelx_title ' emel17_a.res in Pbca'
_shelx_refln_list_code          4
_shelx_F_calc_maximum      296.51
_exptl_crystal_F_000      1152.00
_reflns_d_resolution_high  0.7473

loop_
 _space_group_symop_operation_xyz
 'x, y, z'
 '-x+1/2, -y, z+1/2'
 '-x, y+1/2, -z+1/2'
 'x+1/2, -y+1/2, -z'
 '-x, -y, -z'
 'x-1/2, y, -z-1/2'
 'x, -y-1/2, z-1/2'
 '-x-1/2, y-1/2, z'

_cell_length_a    10.6386
_cell_length_b     7.3948
_cell_length_c    30.5545
_cell_angle_alpha  90.000
_cell_angle_beta   90.000
_cell_angle_gamma  90.000

_shelx_F_squared_multiplier     1.000

loop_
 _refln_index_h
 _refln_index_k
 _refln_index_l
 _refln_F_squared_calc
 _refln_F_squared_meas
 _refln_F_squared_sigma
 _refln_observed_status
   4   0   0      16069.09      15451.55      1264.25 o
   6   0   0       3027.29       3008.63       230.68 o
   8   0   0       6833.48       6943.29       415.07 o
  10   0   0       6594.33       6343.31       557.39 o
  12   0   0        224.39        248.96        71.13 o
  14   0   0        199.49        100.47        62.24 o
   4   1   0        133.24        150.50        12.97 o
   6   1   0        775.72        823.86        46.77 o
   8   1   0        694.25        557.74        67.57 o
  10   1   0       2481.62       2345.70       165.98 o
  12   1   0        631.26        638.06        80.01 o
  14   1   0          2.44        -36.85        40.37 o
   0   2   0      10674.80       9704.48       772.56 o
   2   2   0      21135.86      20337.04      1646.04 o
   4   2   0       6241.67       4977.55       315.15 o
   6   2   0       4185.67       3646.49       181.33 o
   8   2   0       2524.78       2386.61       156.70 o
  10   2   0         82.84        145.84        34.79 o
  12   2   0       2165.90       2120.41       163.14 o
   2   3   0      18787.65      19055.81       899.77 o
   4   3   0        190.15        206.76        15.71 o
   6   3   0       3442.51       3986.87       246.72 o
   8   3   0        284.29        315.57        43.29 o
  10   3   0        310.80        266.47        46.30 o
  12   3   0        518.37        402.58        66.01 o
   0   4   0       2105.85       1702.95       108.45 o
   2   4   0      11171.17      10602.75       506.78 o
   4   4   0      53699.32      51976.80      2447.50 o
   6   4   0       3904.87       3735.70       234.19 o
   8   4   0        665.34        792.55       166.71 o
  10   4   0        191.19        188.86        44.01 o
  12   4   0        764.49        878.16        94.12 o
   2   5   0       2186.00       2258.52       117.51 o
   4   5   0       1681.70       1685.63        91.29 o
   6   5   0       5057.40       4799.11       299.26 o
   8   5   0       4232.71       3911.99       254.54 o
  10   5   0          0.29          5.92        28.62 o
  12   5   0        567.43        555.27        76.17 o
   0   6   0       3804.43       4054.84       249.91 o
   2   6   0        723.70        631.30        46.55 o
   4   6   0       2032.06       1891.25       135.15 o
   6   6   0         19.98         -3.16        36.90 o
   8   6   0       1443.84       1248.17       105.24 o
  10   6   0        777.82        783.46       139.59 o
   2   7   0        280.85        292.69        33.85 o
   4   7   0        169.03        198.98        41.44 o
   6   7   0       1772.96       1415.87       220.46 o
   8   7   0        223.54        228.91        50.28 o
  10   7   0         34.39        112.03        66.68 o
   0   8   0       3512.68       3441.64       223.47 o
   2   8   0       3560.69       3453.09       181.25 o
   4   8   0         13.85         36.48        31.99 o
   6   8   0       1462.55       1549.57       178.71 o
   8   8   0       3504.53       3518.82       340.54 o
   2   9   0        612.26        622.30       103.14 o
   4   9   0       2260.01       1907.00       205.39 o
   1   1   1      25782.97      27459.85      1114.39 o
   2   1   1      30669.62      30556.22      1379.62 o
   3   1   1        747.81        736.56        45.16 o
   4   1   1       1757.43       1819.96        92.02 o
   5   1   1       2372.18       2314.65       115.68 o
   6   1   1        163.78        211.96        12.84 o
   7   1   1       7636.07       7362.64       249.74 o
   8   1   1        145.05         97.13        15.47 o
   9   1   1       1502.34       1463.75       100.52 o
  10   1   1        889.78       1031.15        64.33 o
  11   1   1       3500.99       3481.79       191.76 o
  12   1   1        580.79        670.62        57.84 o
  13   1   1        108.72        149.53        34.97 o
  14   1   1          0.02         -4.73        30.55 o
   0   2   1      87915.85      82942.86      3889.67 o
   1   2   1      12070.85      11884.08       435.76 o
   2   2   1        563.80        554.65        24.28 o
   3   2   1       3738.69       3955.91       147.30 o
   4   2   1       1042.96       1103.10        45.87 o
   5   2   1        981.06       1006.83        72.91 o
   6   2   1        262.19        241.34        15.84 o
   7   2   1        290.06        296.27        19.23 o
   8   2   1        300.79        256.46        33.75 o
   9   2   1         33.87         31.02        16.65 o
  10   2   1        593.29        560.60        74.38 o
  11   2   1         61.35         41.51        23.45 o
  12   2   1        537.43        476.39        87.20 o
  13   2   1        105.60        115.61        36.32 o
   1   3   1        347.69        305.51        14.47 o
   2   3   1       7172.64       7483.11       253.32 o
   3   3   1      13213.42      13487.99       417.53 o
   4   3   1       4579.35       4951.72       169.56 o
   5   3   1      13286.36      13048.52       587.45 o
   6   3   1          9.94          4.41        12.10 o
   7   3   1       4234.27       4380.99       192.44 o
   8   3   1       4444.97       4474.52       227.46 o
   9   3   1        425.27        492.11        41.17 o
  10   3   1        176.62        214.09        29.65 o
  11   3   1       1512.27       1547.20        84.76 o
  12   3   1        285.79        291.71        41.31 o
  13   3   1        271.74        265.25        62.06 o
   0   4   1          4.62          4.38         4.88 o
   1   4   1        333.48        329.88        14.78 o
   2   4   1       6169.41       6570.56       223.67 o
   3   4   1       3826.41       3829.45       133.29 o
   4   4   1         13.19         45.68        16.81 o
   5   4   1         38.69         38.24         9.81 o
   6   4   1        467.34        452.03        50.27 o
   7   4   1        818.91        868.19        55.01 o
   8   4   1        307.85        365.90        49.14 o
   9   4   1          0.96         25.97        20.28 o
  10   4   1        358.12        361.75        42.59 o
  11   4   1          9.61         24.26        22.58 o
  12   4   1        134.34        131.81        30.79 o
  13   4   1        112.28        133.00        34.87 o
   1   5   1       1298.85       1180.42        40.68 o
   2   5   1        415.85        423.64        22.75 o
   3   5   1       5267.96       5276.60       182.52 o
   4   5   1        159.07        168.28        14.86 o
   5   5   1        962.52       1036.79        58.12 o
   6   5   1       3941.68       3909.30       202.76 o
   7   5   1       1342.46       1305.47        72.22 o
   8   5   1        197.69        234.79        30.48 o
   9   5   1       1315.19       1565.97        87.86 o
  10   5   1        114.98         94.18        30.69 o
  11   5   1        541.95        653.43        57.31 o
  12   5   1         28.39         55.19        25.95 o
   0   6   1        816.27        858.26        57.75 o
   1   6   1         28.41         33.78        10.37 o
   2   6   1          9.49          6.47        10.18 o
   3   6   1       2092.81       2102.59        80.03 o
   4   6   1       5804.86       5879.11       253.80 o
   5   6   1         95.37         76.67        20.41 o
   6   6   1          0.02         -7.89        18.07 o
   7   6   1        114.13        127.21        25.44 o
   8   6   1        214.15        256.91        34.65 o
   9   6   1         47.84         91.66        30.67 o
  10   6   1         15.48         27.44        25.11 o
  11   6   1          5.87         17.42        25.14 o
   1   7   1       4347.79       4465.87       175.34 o
   2   7   1         97.30        135.92        17.48 o
   3   7   1       2423.04       2270.64        87.61 o
   4   7   1        185.86        188.13        27.73 o
   5   7   1         77.95         46.36        21.22 o
   6   7   1        570.98        641.76        51.88 o
   7   7   1       1960.16       1545.34        91.56 o
   8   7   1        152.91        142.58        51.33 o
   9   7   1       1456.18       1433.26       173.39 o
  10   7   1         31.89        -10.62        28.86 o
   0   8   1        360.04        420.09        52.26 o
   1   8   1          2.87        -11.62        12.62 o
   2   8   1        893.76        932.25        46.29 o
   3   8   1        396.22        398.08        39.18 o
   4   8   1        479.84        461.50        43.76 o
   5   8   1         42.54         42.34        26.39 o
   6   8   1          3.30         30.51        27.82 o
   7   8   1        674.16        550.36        84.91 o
   8   8   1          4.98         42.17        53.35 o
   1   9   1        495.15        466.07        44.29 o
   2   9   1        170.97        161.02        43.69 o
   3   9   1        260.61        242.73        53.26 o
   4   9   1        239.16        280.30        54.69 o
   5   9   1        860.17        896.96       128.92 o
   2   0   2      11829.25      13796.57       797.45 o
   3   0   2        338.19        335.31        44.01 o
   4   0   2       3425.61       3300.62       487.20 o
   5   0   2        318.18        321.58        52.01 o
   6   0   2       7203.45       7093.12       419.20 o
   7   0   2        664.61        640.44        35.87 o
   8   0   2       1268.66       1326.53        64.55 o
   9   0   2          0.49         15.29        26.71 o
  10   0   2        757.67        809.11       113.36 o
  11   0   2         41.09          6.76        64.02 o
  12   0   2       4175.59       3850.48       257.77 o
  13   0   2        405.00        381.07        66.96 o
  14   0   2         11.54        -19.02        36.65 o
   1   1   2       1579.24       1515.66        47.85 o
   2   1   2          2.59          9.34         2.77 o
   3   1   2         31.12         26.32         4.30 o
   4   1   2       1533.78       1730.17        75.66 o
   5   1   2        711.50        761.83        36.81 o
   6   1   2         87.24        107.65        11.53 o
   7   1   2         45.07         31.56         7.75 o
   8   1   2       1818.63       1793.70        76.52 o
   9   1   2         12.56         21.92        12.00 o
  10   1   2        369.29        348.56        43.51 o
  11   1   2        173.15        212.04        32.10 o
  12   1   2        438.23        434.10        46.22 o
  13   1   2          6.54        -14.60        44.13 o
  14   1   2         83.33         97.09        34.74 o
   0   2   2       1077.25       1107.71        72.50 o
   1   2   2         61.37         86.73         9.21 o
   2   2   2      22570.25      23298.80       849.97 o
   3   2   2       5834.46       6343.82       234.45 o
   4   2   2       3581.69       3683.40       205.99 o
   5   2   2          2.68         10.12         3.81 o
   6   2   2        388.14        369.11        15.75 o
   7   2   2          1.66         21.76        10.80 o
   8   2   2        401.46        408.67        33.47 o
   9   2   2        573.92        571.21        42.73 o
  10   2   2       2419.16       2231.75        97.26 o
  11   2   2         18.44         12.33        25.92 o
  12   2   2        833.19        860.91        77.26 o
  13   2   2        223.78        217.20        40.58 o
   1   3   2         17.84         15.08         6.43 o
   2   3   2        502.78        457.28        22.71 o
   3   3   2        362.22        387.30        17.01 o
   4   3   2       6357.45       7008.72       237.49 o
   5   3   2          3.78          7.13         7.01 o
   6   3   2          0.01         13.82        11.91 o
   7   3   2        830.89        847.75        74.82 o
   8   3   2       1292.70       1367.03        79.54 o
   9   3   2         12.67         20.25        18.00 o
  10   3   2       2153.59       2122.68       156.93 o
  11   3   2        315.33        415.93        40.82 o
  12   3   2        254.13        201.51        59.38 o
  13   3   2          3.20         31.12        30.14 o
   0   4   2       4605.00       4434.81       190.10 o
   1   4   2        424.79        447.95        19.43 o
   2   4   2       5516.03       5425.29       186.22 o
   3   4   2       3728.26       3686.57       128.81 o
   4   4   2       3479.78       3462.33       111.83 o
   5   4   2         65.03         83.30         9.01 o
   6   4   2       1850.74       1869.01        90.62 o
   7   4   2          3.55         -4.54        19.76 o
   8   4   2       4430.99       4740.35       210.43 o
   9   4   2        157.99        155.38        27.56 o
  10   4   2        909.84        974.61        73.98 o
  11   4   2        188.16        201.39        40.17 o
  12   4   2        323.32        406.48        57.00 o
  13   4   2         96.48          3.36        36.36 o
   1   5   2        851.61        901.11        35.16 o
   2   5   2         50.06         58.62         9.81 o
   3   5   2          0.52         13.78         7.69 o
   4   5   2        407.78        404.25        23.40 o
   5   5   2       2124.35       1943.43        94.05 o
   6   5   2         77.40        102.38        37.09 o
   7   5   2        425.48        480.83        42.05 o
   8   5   2          0.02        -17.89        17.89 o
   9   5   2          6.76         42.57        22.24 o
  10   5   2         51.41         33.33        32.98 o
  11   5   2          1.65         -6.85        22.28 o
  12   5   2         42.53         61.50        27.89 o
   0   6   2        689.44        562.81        37.67 o
   1   6   2          4.28          1.73         9.11 o
   2   6   2       1251.96       1250.86        51.74 o
   3   6   2        728.60        756.56        36.49 o
   4   6   2          8.17          0.17        12.07 o
   5   6   2         87.39        117.65        21.84 o
   6   6   2         75.02        141.42        38.76 o
   7   6   2        654.14        646.38        57.37 o
   8   6   2       2852.17       2804.66       154.20 o
   9   6   2         22.71         30.37        23.19 o
  10   6   2        450.28        406.34        54.02 o
  11   6   2         28.45         70.50        31.06 o
   1   7   2          2.10         15.06        10.79 o
   2   7   2         12.59         -9.77        11.24 o
   3   7   2        304.79        348.64        26.06 o
   4   7   2         45.35         43.84        37.65 o
   5   7   2         92.45         91.54        23.38 o
   6   7   2       4393.43       3935.30       180.48 o
   7   7   2        525.19        517.22        47.83 o
   8   7   2        535.28        485.38        58.76 o
   9   7   2         72.27         58.21        31.65 o
  10   7   2        359.38        338.45        51.27 o
   0   8   2       3128.63       3160.51       168.52 o
   1   8   2         82.22         79.35        25.68 o
   2   8   2       1824.89       1879.14        76.95 o
   3   8   2         30.87         35.31        23.46 o
   4   8   2       4346.67       4265.74       225.69 o
   5   8   2         39.58         51.86        27.51 o
   6   8   2        922.34        969.11        81.58 o
   7   8   2         66.04         30.46        29.02 o
   8   8   2        758.28       1022.40       105.94 o
   1   9   2         29.91         18.32        19.31 o
   2   9   2         35.55         50.80        27.44 o
   3   9   2        103.17        102.94        39.62 o
   4   9   2          8.12         -0.29        53.79 o
   5   9   2        275.47        249.49        54.03 o
   1   1   3      16869.09      16804.72       516.74 o
   2   1   3        432.46        490.65        21.16 o
   3   1   3         26.97         45.95         5.05 o
   4   1   3        179.97        197.01        11.43 o
   5   1   3       4058.45       3801.46       160.28 o
   6   1   3         30.72         38.44         8.30 o
   7   1   3       1595.24       1624.78        68.18 o
   8   1   3          9.46         40.66        12.79 o
   9   1   3        443.47        440.92        41.15 o
  10   1   3       3818.98       3743.05       202.71 o
  11   1   3        464.06        428.18        43.42 o
  12   1   3         19.58         -2.66        22.71 o
  13   1   3        166.02        128.94        33.55 o
  14   1   3          2.95         21.81        29.72 o
   0   2   3         31.03         13.15         7.18 o
   1   2   3       6870.26       7021.53       260.00 o
   2   2   3        136.65        128.96         9.83 o
   3   2   3          1.16          5.74         6.75 o
   4   2   3         84.38         91.35         9.36 o
   5   2   3       1181.60       1326.39        69.90 o
   6   2   3        159.23        160.59        26.05 o
   7   2   3        167.95        154.58        13.81 o
   8   2   3       1998.19       1858.00       122.96 o
   9   2   3          4.82         11.77        14.60 o
  10   2   3          1.48         42.77        16.80 o
  11   2   3         13.33         -5.38        22.89 o
  12   2   3       1378.73       1463.83       102.77 o
  13   2   3        261.90        247.87        41.50 o
   1   3   3       6892.46       6432.88       239.65 o
   2   3   3        353.40        398.31        20.11 o
   3   3   3       8561.05       7957.52       267.76 o
   4   3   3        134.77        159.82        10.51 o
   5   3   3       1668.77       1673.47        90.97 o
   6   3   3        583.41        572.37        37.66 o
   7   3   3        200.86        185.09        24.32 o
   8   3   3         10.27         12.82        20.56 o
   9   3   3        741.16        726.88        51.96 o
  10   3   3        124.36        113.43        25.57 o
  11   3   3       1352.11       1373.73        77.45 o
  12   3   3         68.73        120.74        34.66 o
  13   3   3        547.61        601.78       146.66 o
   0   4   3          0.10          0.89         6.60 o
   1   4   3        486.10        488.29        21.25 o
   2   4   3       2822.79       2761.04        98.09 o
   3   4   3        327.51        313.77        16.33 o
   4   4   3        940.33        962.82        34.91 o
   5   4   3          8.32          4.88         5.70 o
   6   4   3         71.86         94.79        19.22 o
   7   4   3         43.86         21.65        17.52 o
   8   4   3        103.97        144.17        24.96 o
   9   4   3        726.13        641.50        50.76 o
  10   4   3          2.36         26.96        21.10 o
  11   4   3         55.88         52.98        23.30 o
  12   4   3          0.60        -10.61        30.76 o
   1   5   3        972.56        903.72        38.25 o
   2   5   3         72.27         53.71        11.73 o
   3   5   3       4946.44       4799.06       153.75 o
   4   5   3        647.23        666.96        31.55 o
   5   5   3        717.46        799.27        49.61 o
   6   5   3       2734.21       2707.55       126.67 o
   7   5   3       1165.99       1167.85        66.42 o
   8   5   3          7.00         -5.33        18.55 o
   9   5   3        738.76        760.84        57.91 o
  10   5   3         17.80          2.86        29.52 o
  11   5   3        474.85        572.53        52.76 o
  12   5   3         17.34         73.19        28.10 o
   0   6   3         28.50         64.99        15.79 o
   1   6   3        278.21        307.81        20.14 o
   2   6   3         38.37         49.49        11.35 o
   3   6   3        167.45        176.50        25.45 o
   4   6   3        675.02        685.30        44.09 o
   5   6   3        123.89        141.64        22.90 o
   6   6   3        395.81        402.28        38.67 o
   7   6   3        146.25        169.43        28.22 o
   8   6   3        632.70        656.52        53.31 o
   9   6   3        398.27        414.35        44.59 o
  10   6   3         26.41         -0.20        36.83 o
  11   6   3        521.03        532.90        62.74 o
   1   7   3       2029.41       2039.00        74.11 o
   2   7   3         62.47         54.24        13.91 o
   3   7   3        967.05        934.64        48.68 o
   4   7   3         22.43          5.56        17.21 o
   5   7   3       3061.84       3192.73       149.44 o
   6   7   3        123.01        115.60        25.24 o
   7   7   3       1331.87       1413.18        96.53 o
   8   7   3         61.25         79.96        34.15 o
   9   7   3       1444.30       1533.11       107.43 o
  10   7   3          3.25        -28.32        28.32 o
   0   8   3        548.95        546.92        50.68 o
   1   8   3        253.30        259.82        37.44 o
   2   8   3        251.26        299.33        31.97 o
   3   8   3         72.73         34.42        23.97 o
   4   8   3        154.09        228.06        38.67 o
   5   8   3         19.15         45.65        26.66 o
   6   8   3        546.52        508.76        57.53 o
   7   8   3         10.43         28.94        32.18 o
   8   8   3         86.54        226.98        62.51 o
   1   9   3        336.53        361.31        37.57 o
   2   9   3        457.84        408.43        56.05 o
   3   9   3       1482.83       1274.41        89.14 o
   4   9   3        106.56         89.15        34.56 o
   5   9   3        142.75        150.02        46.47 o
   0   0   4      23144.28      22019.86      1035.13 o
   1   0   4       8069.25       7419.66       352.10 o
   2   0   4      20705.97      21264.06       999.19 o
   3   0   4          4.94          2.58         8.57 o
   4   0   4       6442.72       5388.58       318.34 o
   5   0   4         11.68          5.40        11.05 o
   6   0   4      20978.68      19710.21      1701.61 o
   7   0   4         24.66         57.16        24.01 o
   8   0   4       9735.40       9455.30       458.29 o
   9   0   4          2.78         -2.78        14.48 o
  10   0   4        599.13        458.12       137.77 o
  11   0   4       1427.19       1442.58       116.56 o
  12   0   4        175.00        150.05        46.21 o
  13   0   4        174.21        228.47        55.57 o
  14   0   4        218.83        153.41        53.43 o
   1   1   4         53.57         58.07         4.72 o
   2   1   4        143.60        188.00        13.11 o
   3   1   4        516.86        482.63        27.96 o
   4   1   4         56.71         66.45         7.53 o
   5   1   4        373.68        409.28        22.37 o
   6   1   4         53.56         32.33         6.95 o
   7   1   4         57.65         78.69        11.87 o
   8   1   4       1372.14       1503.24        81.99 o
   9   1   4        580.12        609.45        35.79 o
  10   1   4       2378.25       2095.85       121.20 o
  11   1   4         14.45         15.15        21.20 o
  12   1   4          0.66          8.84        20.52 o
  13   1   4         17.72         35.52        33.99 o
  14   1   4         41.55         25.94        28.08 o
   0   2   4        950.14        840.51        45.20 o
   1   2   4       3988.53       3985.10       136.23 o
   2   2   4       1702.54       1655.01        64.11 o
   3   2   4       1461.07       1517.97        54.04 o
   4   2   4        732.35        616.94        35.20 o
   5   2   4        475.31        453.44        25.45 o
   6   2   4       4096.73       4032.46       174.11 o
   7   2   4        127.10        142.51        22.00 o
   8   2   4        992.55        988.84        58.26 o
   9   2   4         61.82         77.64        18.40 o
  10   2   4       2162.60       2180.62       143.15 o
  11   2   4         36.95         23.35        35.47 o
  12   2   4        761.47        812.36        94.78 o
  13   2   4        226.14        290.92        55.30 o
   1   3   4        230.85        251.09        15.22 o
   2   3   4        142.98        184.95        13.30 o
   3   3   4       1388.24       1431.02        67.15 o
   4   3   4       2392.90       2682.18        93.50 o
   5   3   4         47.71         49.94         8.02 o
   6   3   4       1119.25       1266.90        91.35 o
   7   3   4         39.81         31.10        15.87 o
   8   3   4         47.66         38.01        18.37 o
   9   3   4        321.31        360.31        48.77 o
  10   3   4        100.05         94.95        24.71 o
  11   3   4          3.87         -1.45        18.39 o
  12   3   4         51.30         79.01        38.17 o
  13   3   4          6.20         41.46        32.03 o
   0   4   4       7661.31       7662.00       368.35 o
   1   4   4        385.58        453.85        23.95 o
   2   4   4      10794.49      10508.64       355.07 o
   3   4   4          0.00         -4.50         4.50 o
   4   4   4       9403.43       9262.41       315.10 o
   5   4   4        548.16        599.19        26.79 o
   6   4   4       3483.58       3082.08       139.91 o
   7   4   4        724.16        842.30        53.66 o
   8   4   4        118.60        194.72        27.51 o
   9   4   4          2.17         11.83        19.21 o
  10   4   4       2381.83       2418.57       120.24 o
  11   4   4         49.18         48.18        25.59 o
  12   4   4       1664.78       1699.10        85.11 o
   1   5   4        391.79        456.63        23.07 o
   2   5   4        260.11        283.24        21.27 o
   3   5   4         78.97         96.17         9.11 o
   4   5   4          7.99          0.75         9.72 o
   5   5   4       1567.04       1730.71       108.11 o
   6   5   4       1921.28       1883.44        93.43 o
   7   5   4         10.05         16.90        18.29 o
   8   5   4          0.04          3.08        20.12 o
   9   5   4        331.41        392.94        47.84 o
  10   5   4          8.01         40.65        24.93 o
  11   5   4          0.18         27.91        23.78 o
  12   5   4        660.24        600.31        56.09 o
   0   6   4         11.75         32.25        12.49 o
   1   6   4        178.04        174.66        15.44 o
   2   6   4       1675.23       1532.39        60.89 o
   3   6   4        152.24        161.60        16.42 o
   4   6   4       1091.84       1174.94        55.77 o
   5   6   4        228.44        248.48        28.80 o
   6   6   4       1072.21       1145.34        75.26 o
   7   6   4         56.88         62.71        22.27 o
   8   6   4       1252.67       1249.36        85.07 o
   9   6   4          0.56          2.77        22.81 o
  10   6   4        180.23         91.68        37.28 o
  11   6   4          0.00         22.20        30.15 o
   1   7   4         22.90         29.11        12.17 o
   2   7   4        604.58        654.92        36.11 o
   3   7   4         32.03         44.61        15.70 o
   4   7   4        511.38        525.75        43.37 o
   5   7   4        387.49        405.85        40.66 o
   6   7   4         44.20         20.69        24.50 o
   7   7   4        206.64        199.51        37.89 o
   8   7   4         76.48         49.66        29.81 o
   9   7   4          0.96        -31.44        31.51 o
   0   8   4       2926.48       2831.67       154.08 o
   1   8   4         22.68         30.15        16.08 o
   2   8   4       3680.32       3693.94       167.73 o
   3   8   4        104.20         89.13        33.37 o
   4   8   4        656.22        747.73        93.24 o
   5   8   4         33.98         38.04        26.48 o
   6   8   4        827.55        898.48        78.57 o
   7   8   4        142.11         81.84        32.85 o
   8   8   4       1916.55       1914.78       123.25 o
   1   9   4         73.71         90.90        23.93 o
   2   9   4          0.98         31.49        25.57 o
   3   9   4         28.38         76.08        30.54 o
   4   9   4        105.78         98.62        33.35 o
   5   9   4          1.85        -19.37        28.48 o
   1   1   5      10617.63      10299.88       316.67 o
   2   1   5       1852.94       2008.22        79.55 o
   3   1   5       7395.58       6717.96       321.11 o
   4   1   5        894.19        911.56        38.33 o
   5   1   5      17539.23      16588.48       555.34 o
   6   1   5       1503.15       1704.29        63.22 o
   7   1   5       2300.25       2242.99        82.05 o
   8   1   5        828.47        849.92        59.75 o
   9   1   5       4199.38       4415.00       185.81 o
  10   1   5         29.10         49.89        18.73 o
  11   1   5       1141.02        968.92        75.07 o
  12   1   5         56.19         52.00        33.88 o
  13   1   5        795.00        810.12        78.78 o
  14   1   5         86.57         31.32        31.86 o
   0   2   5       3335.91       3247.30       195.52 o
   1   2   5        602.33        525.66        22.12 o
   2   2   5        360.69        372.07        18.65 o
   3   2   5       1376.14       1463.29        57.56 o
   4   2   5        215.96        296.63        21.18 o
   5   2   5         83.20         93.46         9.09 o
   6   2   5        737.31        879.71        49.67 o
   7   2   5        463.55        573.50        34.59 o
   8   2   5        544.44        526.16        38.91 o
   9   2   5          0.08         15.10        14.26 o
  10   2   5        879.69       1005.56        94.69 o
  11   2   5        194.42        200.53        72.21 o
  12   2   5         50.77         62.15        28.76 o
  13   2   5          7.24         -8.89        29.80 o
   1   3   5      16995.16      17525.87       642.09 o
   2   3   5         55.14         38.69         4.90 o
   3   3   5       6459.92       6112.02       228.17 o
   4   3   5         84.54        135.90        18.10 o
   5   3   5       3475.08       3309.08       174.53 o
   6   3   5         94.19        104.77        18.53 o
   7   3   5       1370.97       1337.33        82.13 o
   8   3   5        539.24        563.71        42.84 o
   9   3   5       2621.92       2753.86       168.76 o
  10   3   5         60.06         62.51        19.50 o
  11   3   5       1727.40       1838.22        87.62 o
  12   3   5        398.87        365.22        51.41 o
  13   3   5       1712.80       1878.10       144.50 o
   0   4   5        276.70        293.90        24.85 o
   1   4   5        266.78        331.93        21.79 o
   2   4   5       1456.43       1575.13        59.28 o
   3   4   5        997.04       1051.09        40.99 o
   4   4   5         12.98          4.72        10.25 o
   5   4   5         44.59         26.48         6.26 o
   6   4   5          4.83         25.52        14.65 o
   7   4   5         65.85         64.83        19.63 o
   8   4   5          0.00         30.46        18.31 o
   9   4   5        175.48        121.36        36.96 o
  10   4   5        123.37        165.25        28.78 o
  11   4   5          1.60        -19.46        19.58 o
  12   4   5         73.78        120.71        26.90 o
   1   5   5       4196.68       4165.38       135.50 o
   2   5   5        363.62        403.86        22.33 o
   3   5   5        926.89        908.36        35.16 o
   4   5   5        276.22        295.37        19.50 o
   5   5   5       3585.51       3396.21       151.50 o
   6   5   5         74.36         69.39        20.61 o
   7   5   5       1627.80       1712.89        88.44 o
   8   5   5         15.91        -14.41        18.21 o
   9   5   5       1974.56       2041.95       105.80 o
  10   5   5         96.01         97.35        27.08 o
  11   5   5        233.04        215.49        34.96 o
  12   5   5         20.66         21.48        23.14 o
   0   6   5        358.20        371.83        36.81 o
   1   6   5        182.06        193.19        16.32 o
   2   6   5         77.04         81.79        12.47 o
   3   6   5         54.58         53.87        12.11 o
   4   6   5          4.34          6.26        11.83 o
   5   6   5        101.09        110.81        21.97 o
   6   6   5        136.59        167.69        26.72 o
   7   6   5         95.25        140.57        27.07 o
   8   6   5          5.60         34.38        21.60 o
   9   6   5        172.29        169.28        35.66 o
  10   6   5        131.40        114.16        34.37 o
  11   6   5         70.09         75.46        39.64 o
   1   7   5       1124.12       1062.73        44.89 o
   2   7   5          7.09        -12.92        16.17 o
   3   7   5       2421.43       2476.65       104.23 o
   4   7   5          6.61         29.85        21.98 o
   5   7   5        821.34        948.14        75.53 o
   6   7   5         11.70         43.08        26.46 o
   7   7   5       2817.46       2562.54       324.47 o
   8   7   5        133.81        123.21        34.67 o
   9   7   5        635.97        776.96        76.27 o
   0   8   5        450.17        436.74        45.47 o
   1   8   5        115.71        114.50        31.23 o
   2   8   5         16.14         46.52        19.39 o
   3   8   5        195.57        116.74        30.33 o
   4   8   5         94.00        111.78        30.42 o
   5   8   5        423.93        313.00        63.30 o
   6   8   5          0.19          0.25        32.96 o
   7   8   5         97.81         59.44        31.97 o
   8   8   5         29.83         73.95        32.27 o
   1   9   5        279.49        326.31        44.00 o
   2   9   5        274.86        238.19        74.42 o
   3   9   5        899.98        895.50        76.32 o
   4   9   5          3.99        -24.83        27.60 o
   5   9   5        366.69        361.87        50.04 o
   0   0   6      47130.80      43083.63      2479.38 o
   1   0   6          0.79          1.57         6.33 o
   2   0   6      24050.12      24025.45       975.95 o
   3   0   6       3826.79       3491.16       246.46 o
   4   0   6      19603.79      21010.01       989.61 o
   5   0   6        304.84        393.43        35.52 o
   6   0   6      10865.67      10361.59       606.58 o
   7   0   6       2784.52       3059.79       263.14 o
   8   0   6        646.85        478.61        44.89 o
   9   0   6          0.34         42.78        29.23 o
  10   0   6       3615.96       3536.14       233.56 o
  11   0   6          0.39        -21.63        23.16 o
  12   0   6         41.30         73.79        36.32 o
  13   0   6         27.83         82.64        43.79 o
  14   0   6        400.25        298.64        66.94 o
   1   1   6       1255.77       1217.89        39.19 o
   2   1   6        601.52        776.87        36.16 o
   3   1   6        241.17        276.78        14.75 o
   4   1   6        532.56        615.85        33.85 o
   5   1   6       3886.09       3885.12       195.68 o
   6   1   6       3236.51       3563.25       125.11 o
   7   1   6         67.67         82.25         9.28 o
   8   1   6          5.63         -6.95         6.95 o
   9   1   6        132.22        125.07        14.34 o
  10   1   6        699.18        665.03        47.59 o
  11   1   6        102.43        125.80        28.34 o
  12   1   6         97.16        103.08        29.49 o
  13   1   6          4.02         30.44        28.00 o
  14   1   6          0.02         10.67        31.44 o
   0   2   6        726.45        599.47        36.53 o
   1   2   6        470.97        487.05        20.74 o
   2   2   6      22744.97      22288.23       737.27 o
   3   2   6       2192.22       2287.30        79.88 o
   4   2   6        641.67        541.57        25.46 o
   5   2   6        248.10        289.51        18.61 o
   6   2   6       3842.92       3731.95       161.12 o
   7   2   6          0.14          2.74         8.24 o
   8   2   6        592.70        608.35        43.24 o
   9   2   6          1.42         20.55        14.50 o
  10   2   6       1183.55       1247.73        92.58 o
  11   2   6          5.88         25.15        20.91 o
  12   2   6       1551.10       1514.65        92.38 o
  13   2   6        400.77        360.69        46.53 o
   1   3   6          0.93         18.14         6.15 o
   2   3   6         89.82        121.16        21.47 o
   3   3   6       1362.52       1485.47        60.16 o
   4   3   6          5.88          9.57         7.58 o
   5   3   6        410.66        529.81        47.98 o
   6   3   6         67.49         40.17        19.45 o
   7   3   6         12.47          5.74        18.77 o
   8   3   6        231.99        291.30        37.00 o
   9   3   6        130.52        205.55        27.50 o
  10   3   6        152.76        167.91        24.70 o
  11   3   6        212.02        221.92        27.69 o
  12   3   6          7.38        -11.98        38.67 o
  13   3   6        187.85        250.73        48.32 o
   0   4   6      12275.05      11941.78       700.31 o
   1   4   6        416.80        454.67        25.42 o
   2   4   6      12980.45      13008.38       438.01 o
   3   4   6       2077.15       2190.18        87.12 o
   4   4   6       2896.71       2725.54        96.60 o
   5   4   6         55.05         69.13         8.86 o
   6   4   6       4829.22       4614.84       233.88 o
   7   4   6        583.93        632.93        46.89 o
   8   4   6       1121.31       1310.39        72.49 o
   9   4   6          0.01          9.04        18.86 o
  10   4   6        871.93        987.98        67.13 o
  11   4   6        206.87        249.22        33.10 o
  12   4   6        382.91        407.57        41.35 o
   1   5   6       1261.77       1343.88        53.26 o
   2   5   6        828.47        811.42        33.02 o
   3   5   6        154.16        167.69        12.57 o
   4   5   6        444.82        451.11        25.86 o
   5   5   6        893.31        927.33        45.69 o
   6   5   6       1055.92       1033.96        61.37 o
   7   5   6        280.60        300.82        32.70 o
   8   5   6         64.55         56.54        22.63 o
   9   5   6        237.62        256.94        40.43 o
  10   5   6         36.12         23.33        24.92 o
  11   5   6         65.20         85.96        38.37 o
  12   5   6         19.08         55.47        28.69 o
   0   6   6       1139.42       1100.23        68.28 o
   1   6   6         11.77         16.10         7.24 o
   2   6   6        790.83        759.14        31.33 o
   3   6   6        153.35        163.95        17.83 o
   4   6   6        487.24        528.87        35.28 o
   5   6   6        308.56        270.93        30.83 o
   6   6   6       1921.28       1950.71       114.34 o
   7   6   6        129.13        135.48        26.31 o
   8   6   6       1070.51       1260.89       142.74 o
   9   6   6        236.95        243.82        44.27 o
  10   6   6        572.94        618.05        64.93 o
  11   6   6        102.43         83.16        35.64 o
   1   7   6        441.12        465.57        28.10 o
   2   7   6        513.42        560.07        37.67 o
   3   7   6          0.00         10.67        16.35 o
   4   7   6        518.28        469.78        48.47 o
   5   7   6          3.26         17.91        23.76 o
   6   7   6         60.57         70.59        33.03 o
   7   7   6        231.57        305.93        44.51 o
   8   7   6         53.06         53.37        30.07 o
   9   7   6        284.97        324.48        50.00 o
   0   8   6        234.95        184.74        41.96 o
   1   8   6         98.03         92.43        18.02 o
   2   8   6       2914.56       2940.98       138.51 o
   3   8   6        234.56        216.82        35.27 o
   4   8   6       1052.67       1047.94        78.17 o
   5   8   6          7.27        -15.05        25.06 o
   6   8   6        725.48        856.48        77.06 o
   7   8   6        223.56        214.35        41.27 o
   8   8   6        804.48        826.21        79.51 o
   1   9   6          1.36         -6.51        19.85 o
   2   9   6         90.19         61.29        28.21 o
   3   9   6          1.30          2.71        27.84 o
   4   9   6         98.89         44.12        30.96 o
   5   9   6        152.27        183.23        39.82 o
   1   1   7       4139.67       3947.96       123.70 o
   2   1   7        387.77        369.44        17.50 o
   3   1   7       2138.06       1735.50        67.95 o
   4   1   7        227.44        208.72        21.63 o
   5   1   7       3263.57       3022.66       115.74 o
   6   1   7       1724.52       2052.85        81.48 o
   7   1   7       3046.39       3003.39       133.06 o
   8   1   7        152.76        170.82        16.29 o
   9   1   7       4094.57       4094.23       160.63 o
  10   1   7        949.81        875.42        72.33 o
  11   1   7        193.74        242.99        35.47 o
  12   1   7         95.06         60.17        27.87 o
  13   1   7        369.34        324.81        50.48 o
   0   2   7        861.55        789.32        40.21 o
   1   2   7        980.08        930.39        35.13 o
   2   2   7        231.10        256.48        15.94 o
   3   2   7       1001.17       1081.95        40.59 o
   4   2   7       2017.76       2285.02        89.23 o
   5   2   7        762.36        865.87        43.12 o
   6   2   7        870.92        942.03        48.01 o
   7   2   7        811.84        823.94        41.19 o
   8   2   7         36.82         43.28        16.76 o
   9   2   7        197.99        195.17        26.17 o
  10   2   7         90.63        122.07        20.95 o
  11   2   7         80.98        116.18        27.00 o
  12   2   7        238.83        179.16        43.91 o
  13   2   7         60.98         61.37        32.63 o
   1   3   7       3025.78       2998.97       104.63 o
   2   3   7        954.82        992.73        38.93 o
   3   3   7       1072.78        994.89        42.61 o
   4   3   7       2922.38       3198.81       123.35 o
   5   3   7      11051.79      11590.85       555.03 o
   6   3   7          0.94         -3.22         6.42 o
   7   3   7        513.46        534.07       118.97 o
   8   3   7          0.85        -19.00        22.71 o
   9   3   7       1297.35       1310.96        64.63 o
  10   3   7         40.41         56.90        18.66 o
  11   3   7        834.55        778.04        53.60 o
  12   3   7        155.23        257.38       104.23 o
  13   3   7        626.24        619.10        75.53 o
   0   4   7         65.79         53.19        15.95 o
   1   4   7         44.20         54.26         9.01 o
   2   4   7       4897.87       5361.35       185.05 o
   3   4   7        381.85        444.44        24.58 o
   4   4   7         10.05         13.78         5.88 o
   5   4   7        274.08        275.73        19.22 o
   6   4   7          1.59         11.95        13.14 o
   7   4   7        104.73        117.84        27.68 o
   8   4   7          2.75         21.90        23.23 o
   9   4   7         79.04        104.95        24.51 o
  10   4   7          9.47         35.73        18.63 o
  11   4   7        125.69        161.62        38.75 o
  12   4   7        247.38        263.79        38.19 o
   1   5   7       1540.87       1478.23        63.62 o
   2   5   7        633.11        703.78        33.05 o
   3   5   7       2373.37       2330.04        85.30 o
   4   5   7        560.53        510.58        28.16 o
   5   5   7       2390.84       2308.89       107.20 o
   6   5   7        248.05        229.59        28.01 o
   7   5   7       1049.69       1080.72        63.73 o
   8   5   7        163.75        149.81        26.79 o
   9   5   7        225.57        285.31        36.03 o
  10   5   7        419.22        470.55        46.74 o
  11   5   7        960.32       1006.63        71.18 o
  12   5   7         15.23         -6.15        22.45 o
   0   6   7       1550.80       1600.95        99.29 o
   1   6   7        292.48        295.00        18.90 o
   2   6   7        170.42        166.32        13.66 o
   3   6   7        301.21        347.98        22.75 o
   4   6   7         33.63          0.07        13.70 o
   5   6   7        574.55        569.73        61.84 o
   6   6   7          7.61         16.87        34.58 o
   7   6   7        503.82        498.95        53.06 o
   8   6   7          2.10         66.13        28.00 o
   9   6   7        292.64        296.68        45.64 o
  10   6   7        152.65        162.61        79.24 o
  11   6   7        162.24        187.58        41.47 o
   1   7   7       2407.20       2414.79        93.23 o
   2   7   7         59.98         41.89        16.01 o
   3   7   7       2141.60       2152.23       104.98 o
   4   7   7         12.94         51.87        23.51 o
   5   7   7        232.27        234.11        38.78 o
   6   7   7         36.78        -11.89        23.08 o
   7   7   7        724.30        816.83       105.88 o
   8   7   7        324.75        358.66        50.64 o
   9   7   7       1367.98       1371.12       100.72 o
   0   8   7         51.36         21.27        23.70 o
   1   8   7         79.83         62.81        17.10 o
   2   8   7        277.13        255.73        30.83 o
   3   8   7          0.91         -3.85        24.66 o
   4   8   7          0.73          0.51        41.41 o
   5   8   7         58.61         49.79        27.66 o
   6   8   7        426.50        422.59        54.42 o
   7   8   7          1.14          0.53        26.37 o
   8   8   7        116.23        178.71        47.44 o
   1   9   7       1037.13        996.49        67.26 o
   2   9   7         48.02         67.92        28.52 o
   3   9   7        867.90        889.24        80.64 o
   4   9   7          1.09         20.40        28.49 o
   5   9   7         48.50         66.89        31.89 o
   0   0   8       4232.61       4452.48       261.85 o
   1   0   8      10633.24      10399.43       381.61 o
   2   0   8      14162.88      13897.62       657.02 o
   3   0   8       1408.33       1484.34        76.94 o
   4   0   8        166.25        120.05        14.81 o
   5   0   8       5777.63       6243.34       371.16 o
   6   0   8       1803.47       1681.83       113.53 o
   7   0   8        361.42        410.70        30.77 o
   8   0   8        767.52        751.61        48.92 o
   9   0   8       1099.75       1020.96        77.62 o
  10   0   8       2506.82       2743.72       255.48 o
  11   0   8        110.14        142.94        42.07 o
  12   0   8       1985.13       2164.56       360.50 o
  13   0   8        438.41        287.94        58.13 o
   1   1   8        655.85        789.31        28.41 o
   2   1   8        392.79        431.03        19.54 o
   3   1   8          6.66          3.25         5.73 o
   4   1   8       1834.82       1979.25        78.10 o
   5   1   8        509.34        582.62        25.97 o
   6   1   8         79.46        102.77        11.53 o
   7   1   8       1221.43       1374.17        53.81 o
   8   1   8         53.31         45.44        13.17 o
   9   1   8         31.16         44.28        18.60 o
  10   1   8        254.64        219.02        41.63 o
  11   1   8        547.98        530.97        56.97 o
  12   1   8        215.70        325.22        40.16 o
  13   1   8        131.51        116.25        35.04 o
   0   2   8       3403.37       3158.52       133.43 o
   1   2   8       2057.40       2142.26        70.60 o
   2   2   8         39.88         19.34         4.78 o
   3   2   8        191.43        202.72        14.50 o
   4   2   8       1889.20       1671.05        66.87 o
   5   2   8        813.15        872.04        59.80 o
   6   2   8       1618.70       1573.38        66.44 o
   7   2   8         21.46         32.95        11.37 o
   8   2   8        833.57        801.92        50.73 o
   9   2   8        187.06        216.63        34.43 o
  10   2   8       2331.28       1972.22        99.45 o
  11   2   8         17.20         12.23        19.65 o
  12   2   8        563.84        484.34        55.02 o
  13   2   8          8.55        -17.42        30.03 o
   1   3   8         41.49         36.70         9.57 o
   2   3   8        245.35        272.74        15.64 o
   3   3   8         11.05         29.16         7.00 o
   4   3   8        794.10        824.66        36.90 o
   5   3   8         39.46         52.44         8.57 o
   6   3   8          0.07          2.44         5.24 o
   7   3   8        249.76        209.14        29.65 o
   8   3   8       1800.98       1859.18       107.84 o
   9   3   8       1072.41        896.97        97.02 o
  10   3   8        139.00        111.13        28.90 o
  11   3   8        317.19        310.21        32.86 o
  12   3   8         67.24         70.77        33.66 o
  13   3   8         69.96         22.57        32.99 o
   0   4   8       1258.99       1199.16       190.23 o
   1   4   8        305.35        279.51        17.55 o
   2   4   8       4413.62       4245.73       148.21 o
   3   4   8          0.72          6.39         9.09 o
   4   4   8       2455.90       2546.22       100.29 o
   5   4   8         29.33         36.47        11.21 o
   6   4   8       3513.20       3518.59       262.73 o
   7   4   8        598.38        560.66        51.12 o
   8   4   8       1688.59       1728.54       103.40 o
   9   4   8       1179.67       1079.04        65.94 o
  10   4   8        467.45        462.38        46.84 o
  11   4   8         83.44         76.50        21.91 o
  12   4   8        983.64       1177.74        79.08 o
   1   5   8        128.06        169.87        14.87 o
   2   5   8          8.08         25.28         7.82 o
   3   5   8         78.72         69.28         9.26 o
   4   5   8        227.21        229.87        18.27 o
   5   5   8        177.37        196.32        21.22 o
   6   5   8          1.46          1.41        16.60 o
   7   5   8        753.77        850.65        77.47 o
   8   5   8         71.20         70.44        27.85 o
   9   5   8         10.23         28.63        21.38 o
  10   5   8         19.84          7.51        26.50 o
  11   5   8         35.95         42.97        37.35 o
   0   6   8        779.63        704.00        51.76 o
   1   6   8        228.34        204.88        15.22 o
   2   6   8       1730.66       1650.34        60.09 o
   3   6   8         15.05         21.15        13.88 o
   4   6   8        603.62        615.72        42.88 o
   5   6   8        511.09        463.02        47.93 o
   6   6   8       1343.74       1458.18        92.92 o
   7   6   8         66.14         78.30        28.64 o
   8   6   8        618.24        621.39        69.58 o
   9   6   8         10.08         23.95        25.79 o
  10   6   8        714.01       1048.30       110.26 o
   1   7   8        256.23        289.47        25.50 o
   2   7   8          2.60         -6.40        17.53 o
   3   7   8         11.35         41.50        17.65 o
   4   7   8        175.22        167.69        31.07 o
   5   7   8        237.31        226.73        38.35 o
   6   7   8        255.03        266.86        40.50 o
   7   7   8        107.00        175.69        37.10 o
   8   7   8        122.17        124.50        35.63 o
   9   7   8          2.90        -24.13        26.93 o
   0   8   8       1876.97       1758.27       105.38 o
   1   8   8        132.67        133.56        29.56 o
   2   8   8       1327.27       1386.22        76.08 o
   3   8   8        110.23        133.53        32.40 o
   4   8   8       2002.33       2027.12       122.41 o
   5   8   8          0.01         29.50        27.69 o
   6   8   8        744.05        789.16        73.27 o
   7   8   8         68.92         77.88        31.36 o
   1   9   8          3.03         21.63        26.95 o
   2   9   8         19.61          2.52        25.01 o
   3   9   8        261.76        185.03        39.23 o
   4   9   8        148.72        141.62        37.23 o
   5   9   8          0.27         43.84        36.82 o
   1   1   9       9200.59       8694.51       270.25 o
   2   1   9        323.11        359.89        17.64 o
   3   1   9       9320.31       9724.86       359.49 o
   4   1   9          5.28          4.38         6.24 o
   5   1   9       7399.83       7379.73       272.75 o
   6   1   9        326.27        461.33        38.68 o
   7   1   9        422.08        361.63        33.49 o
   8   1   9       1463.88       1375.40        67.67 o
   9   1   9        420.44        418.85        29.18 o
  10   1   9         21.32         88.17        27.50 o
  11   1   9       1376.53       1299.05       142.17 o
  12   1   9        250.74        293.63        44.55 o
  13   1   9        460.17        495.61        53.51 o
   0   2   9        371.67        327.10        26.43 o
   1   2   9         18.94         19.42         6.43 o
   2   2   9        484.67        495.68        19.45 o
   3   2   9        446.36        563.63        27.00 o
   4   2   9       2213.14       2484.81        88.76 o
   5   2   9       1518.28       1594.02        66.20 o
   6   2   9         75.20        105.01        15.02 o
   7   2   9        282.41        308.92        22.43 o
   8   2   9         89.10        125.47        37.47 o
   9   2   9        763.24        816.68        54.44 o
  10   2   9         35.11         31.33        18.92 o
  11   2   9        142.37        129.73        27.62 o
  12   2   9         50.09         86.06        33.95 o
  13   2   9          7.51        -10.17        32.08 o
   1   3   9       5863.38       5685.59       214.02 o
   2   3   9         54.53         69.57         7.39 o
   3   3   9       3138.25       2870.37       111.19 o
   4   3   9        103.74        124.24        15.32 o
   5   3   9       2580.76       2455.15        97.16 o
   6   3   9        469.54        514.86        64.37 o
   7   3   9       5699.27       5913.53       362.27 o
   8   3   9       1253.82       1236.86        79.80 o
   9   3   9        992.24       1003.53       107.46 o
  10   3   9          6.25          7.26        15.64 o
  11   3   9        478.08        453.95        45.82 o
  12   3   9        568.74        630.20       158.60 o
  13   3   9         14.97          8.80        31.10 o
   0   4   9        310.23        295.16        33.33 o
   1   4   9          6.62          7.80         5.60 o
   2   4   9         76.30         68.94         9.48 o
   3   4   9          4.21          2.53         7.36 o
   4   4   9         22.78         33.48         8.06 o
   5   4   9         14.77         24.60        10.41 o
   6   4   9       1104.13       1169.36        72.54 o
   7   4   9        445.45        433.15        45.11 o
   8   4   9         22.56         54.77        23.36 o
   9   4   9         12.82          9.82        16.81 o
  10   4   9         40.28         12.70        18.35 o
  11   4   9         29.40         39.50        31.25 o
  12   4   9         10.08         57.80        29.79 o
   1   5   9       5470.12       5107.08       194.92 o
   2   5   9         31.54         45.41         9.92 o
   3   5   9       1743.13       1667.32        70.10 o
   4   5   9        412.56        390.96        28.26 o
   5   5   9        963.29        916.70        49.94 o
   6   5   9         55.39         21.64        17.35 o
   7   5   9       1560.28       1681.35       101.87 o
   8   5   9         96.57         57.92        24.64 o
   9   5   9       1744.95       2181.31       190.79 o
  10   5   9        338.21        418.90        56.18 o
  11   5   9        177.28        190.91        32.69 o
   0   6   9       2128.31       2049.69       143.59 o
   1   6   9        660.98        694.19        41.31 o
   2   6   9        198.16        208.18        18.97 o
   3   6   9         80.32         91.66        17.53 o
   4   6   9        462.79        474.81        43.62 o
   5   6   9         33.74         15.10        21.84 o
   6   6   9          0.55         16.74        21.13 o
   7   6   9         55.62         84.49        51.77 o
   8   6   9        194.93        187.16        37.08 o
   9   6   9         63.30         64.47        40.34 o
  10   6   9         20.96         51.14        37.19 o
   1   7   9       1408.72       1378.52        54.80 o
   2   7   9        386.52        435.70        32.88 o
   3   7   9       2895.74       2900.73       135.60 o
   4   7   9        706.09        604.83        55.76 o
   5   7   9       1326.85       1431.66        92.88 o
   6   7   9         41.62         22.23        42.75 o
   7   7   9        602.46        587.45        68.07 o
   8   7   9          1.05        -13.54        26.78 o
   9   7   9        322.74        296.06        50.27 o
   0   8   9        109.41         96.17        25.95 o
   1   8   9         99.58         73.21        21.74 o
   2   8   9        211.89        228.14        39.01 o
   3   8   9         57.59         40.82        26.37 o
   4   8   9        319.63        381.43        70.61 o
   5   8   9        106.97        111.38        33.97 o
   6   8   9        239.61        261.50        46.29 o
   7   8   9         45.98         62.52        31.94 o
   1   9   9        116.83        155.37        30.93 o
   2   9   9        100.41        106.04        33.82 o
   3   9   9       1566.49       1455.80       127.49 o
   4   9   9         36.69         67.65        31.58 o
   5   9   9        535.25        560.60       140.44 o
   0   0  10      14668.32      14982.29       978.84 o
   1   0  10       2852.80       2723.27       103.05 o
   2   0  10       1477.63       1373.36        61.57 o
   3   0  10       2056.80       2088.18       138.19 o
   4   0  10      22311.31      20030.38      1087.41 o
   5   0  10        434.80        515.91        40.77 o
   6   0  10       2721.00       2628.62       133.86 o
   7   0  10         38.83         36.84        12.90 o
   8   0  10       1017.09        976.75        84.11 o
   9   0  10        423.94        463.36        52.70 o
  10   0  10        492.25        460.02        45.24 o
  11   0  10         53.54         18.96        33.53 o
  12   0  10       1283.35       1264.88       165.33 o
  13   0  10        386.56        334.91        79.58 o
   1   1  10          1.82          5.20         4.42 o
   2   1  10        183.45        243.77        14.37 o
   3   1  10        203.20        167.79        12.79 o
   4   1  10        100.66         96.22        13.89 o
   5   1  10        336.27        321.73        17.72 o
   6   1  10       1108.78       1175.05        69.07 o
   7   1  10        155.93        169.44        22.28 o
   8   1  10          0.88         12.05         7.22 o
   9   1  10        123.84        172.96        21.34 o
  10   1  10         44.16         35.86        19.42 o
  11   1  10        776.59        735.12        86.47 o
  12   1  10        145.36        118.62        30.95 o
  13   1  10         55.29         49.35        35.68 o
   0   2  10      11709.54      11862.26       564.96 o
   1   2  10       3419.13       3426.78       118.86 o
   2   2  10       2084.62       2044.25        59.82 o
   3   2  10        661.34        718.44        31.41 o
   4   2  10       7881.41       8326.30       281.56 o
   5   2  10        126.17        100.39        11.03 o
   6   2  10       5499.94       5693.42       216.62 o
   7   2  10        425.54        434.39        26.48 o
   8   2  10       2599.17       2619.46       122.24 o
   9   2  10          7.16          8.11        20.44 o
  10   2  10        877.05        865.15        57.16 o
  11   2  10         68.65         76.68        37.77 o
  12   2  10        357.75        398.57        58.17 o
  13   2  10          0.32        -10.39        27.88 o
   1   3  10        142.44        152.14        11.19 o
   2   3  10        526.49        588.09        26.56 o
   3   3  10        687.39        768.49        35.19 o
   4   3  10        295.53        375.09        22.14 o
   5   3  10          0.17          5.36         6.14 o
   6   3  10         81.81        129.15        26.05 o
   7   3  10          2.53         -3.93        18.48 o
   8   3  10        523.79        484.75        40.33 o
   9   3  10        134.06        179.84        27.46 o
  10   3  10        228.62        282.62        34.12 o
  11   3  10        193.25        212.92        27.88 o
  12   3  10         24.32         56.84        31.90 o
  13   3  10          0.03         30.92        31.23 o
   0   4  10      12931.70      13387.19       640.25 o
   1   4  10          4.46         19.00        10.24 o
   2   4  10       2239.31       2091.27        76.70 o
   3   4  10        172.97        203.13        16.36 o
   4   4  10       2741.43       2762.13       120.03 o
   5   4  10        129.63        131.39        14.83 o
   6   4  10       1955.98       1900.20       106.70 o
   7   4  10        793.53        832.63        97.54 o
   8   4  10       3543.12       3617.63       192.69 o
   9   4  10          8.21         -6.16        19.51 o
  10   4  10       1348.59       1382.26        70.81 o
  11   4  10          7.54         -7.41        19.06 o
  12   4  10         20.88         18.55        40.48 o
   1   5  10         98.91        128.54        16.42 o
   2   5  10        318.43        402.50        26.06 o
   3   5  10         60.79         45.46        10.71 o
   4   5  10        522.22        537.83        34.22 o
   5   5  10         60.74         68.37        10.52 o
   6   5  10         94.97         81.51        36.82 o
   7   5  10         24.91         34.27        32.01 o
   8   5  10        269.57        272.63        49.09 o
   9   5  10         98.28        126.17        31.58 o
  10   5  10        208.36        236.41        44.92 o
  11   5  10        117.48        146.68        42.13 o
   0   6  10       2089.08       2040.33       113.00 o
   1   6  10        458.12        467.69        32.98 o
   2   6  10       2660.80       2538.48       112.08 o
   3   6  10        114.97        117.49        19.69 o
   4   6  10       2691.91       2675.59       143.98 o
   5   6  10         82.72        107.10        34.42 o
   6   6  10         44.88         35.22        24.15 o
   7   6  10         33.38         26.65        24.96 o
   8   6  10       1179.42       1129.35       110.18 o
   9   6  10          7.16         12.33        27.96 o
  10   6  10        398.29        404.51        72.69 o
   1   7  10        385.93        413.30        27.29 o
   2   7  10         79.70         78.24        19.22 o
   3   7  10        236.14        236.23        29.61 o
   4   7  10         60.66         66.82        26.02 o
   5   7  10        275.79        357.51        45.51 o
   6   7  10         15.12         58.34        27.30 o
   7   7  10         25.35         27.66        27.68 o
   8   7  10         40.75          6.06        27.72 o
   9   7  10         42.33          3.15        31.50 o
   0   8  10         67.66        102.49        27.67 o
   1   8  10        111.71         93.55        18.80 o
   2   8  10       2005.00       1913.66        97.91 o
   3   8  10        140.76        145.40        33.39 o
   4   8  10       1760.20       1595.35       103.36 o
   5   8  10          4.95         29.53        31.02 o
   6   8  10        580.76        597.31       105.21 o
   7   8  10         25.18         18.93        33.01 o
   1   9  10        119.78         75.17        24.96 o
   2   9  10        503.52        517.08        56.43 o
   3   9  10          4.06         12.57        28.74 o
   4   9  10        326.27        268.35        45.19 o
   1   1  11       4786.61       4401.16       130.69 o
   2   1  11          3.09          2.84         4.52 o
   3   1  11       2706.02       2435.60        90.98 o
   4   1  11        574.20        604.86        29.46 o
   5   1  11       3998.71       4053.05       141.47 o
   6   1  11          9.40         17.21         8.71 o
   7   1  11       2301.51       2219.59        92.47 o
   8   1  11         18.69          6.70        11.01 o
   9   1  11         73.46         81.78        13.85 o
  10   1  11        291.72        284.72        32.84 o
  11   1  11       5937.79       5575.84       285.92 o
  12   1  11        360.32        293.64        39.54 o
  13   1  11        781.00        800.17        68.67 o
   0   2  11          7.29         12.27        13.73 o
   1   2  11        350.62        354.87        17.01 o
   2   2  11        360.30        341.36        21.13 o
   3   2  11        613.36        722.51        27.69 o
   4   2  11         64.34         81.34        13.30 o
   5   2  11         11.04         14.73         4.98 o
   6   2  11        550.84        582.65        29.86 o
   7   2  11        899.82        897.47        48.14 o
   8   2  11        228.54        235.05        22.22 o
   9   2  11       1455.10       1337.02        73.15 o
  10   2  11        156.71        139.23        26.16 o
  11   2  11        401.03        286.98        40.30 o
  12   2  11          9.38         10.33        21.70 o
  13   2  11        175.46        118.77        58.37 o
   1   3  11       3398.99       3553.57       125.32 o
   2   3  11        192.68        178.16        14.12 o
   3   3  11       1849.52       1656.29        61.40 o
   4   3  11        275.71        312.35        29.05 o
   5   3  11        533.15        532.05        27.70 o
   6   3  11        151.45        141.23        14.77 o
   7   3  11       3526.50       3557.42       185.19 o
   8   3  11         77.28        185.18        35.23 o
   9   3  11       3309.38       3111.47       146.55 o
  10   3  11         22.21         16.27        19.25 o
  11   3  11        603.33        613.99        69.73 o
  12   3  11        188.21        204.16        41.82 o
  13   3  11        675.76        637.33        58.48 o
   0   4  11       1466.31       1571.52        86.13 o
   1   4  11       2102.41       2141.71        80.10 o
   2   4  11        125.27        146.02        11.86 o
   3   4  11        372.28        350.07        22.40 o
   4   4  11         33.59         63.10        11.31 o
   5   4  11          0.02        -11.07        11.07 o
   6   4  11        132.45        157.24        30.36 o
   7   4  11        217.13        256.05        33.94 o
   8   4  11         20.68         71.88        21.37 o
   9   4  11         56.50         12.36        20.31 o
  10   4  11         22.78         15.53        26.10 o
  11   4  11         13.26         33.77        26.05 o
  12   4  11        146.15        178.89        71.30 o
   1   5  11       1561.75       1453.73        59.09 o
   2   5  11        354.32        390.96        26.33 o
   3   5  11       3502.65       3361.33       149.10 o
   4   5  11         44.00         47.98        18.61 o
   5   5  11        127.73        143.35        24.37 o
   6   5  11         23.13         20.39        37.79 o
   7   5  11       2689.83       2616.37       387.62 o
   8   5  11         66.39         42.20        30.12 o
   9   5  11       1069.94       1199.18        74.29 o
  10   5  11         26.70         58.91        24.61 o
  11   5  11       1130.53       1260.46        79.71 o
   0   6  11          1.43          4.28        17.09 o
   1   6  11        157.50        170.56        21.86 o
   2   6  11         20.26         37.83        14.34 o
   3   6  11         69.01         39.97        19.52 o
   4   6  11          5.64         26.05        18.74 o
   5   6  11        148.26        149.44        39.06 o
   6   6  11          2.28         34.32        45.79 o
   7   6  11        956.31        896.11        74.17 o
   8   6  11          6.49         33.31        25.57 o
   9   6  11         48.45         23.28        28.17 o
  10   6  11         53.38         51.32        26.01 o
   1   7  11        289.17        297.15        22.11 o
   2   7  11        142.44        120.36        19.28 o
   3   7  11       2284.26       2213.02       108.15 o
   4   7  11         18.44         21.94        23.70 o
   5   7  11       1873.43       1845.74       161.60 o
   6   7  11         50.81         22.53        32.41 o
   7   7  11        462.66        402.46        53.76 o
   8   7  11         38.01         29.45        29.11 o
   9   7  11        292.39        312.04        50.82 o
   0   8  11        334.95        310.55        65.65 o
   1   8  11         10.89         32.66        14.41 o
   2   8  11         40.35         51.97        20.89 o
   3   8  11        196.37        211.48        37.54 o
   4   8  11         48.94         39.26        26.84 o
   5   8  11         62.64         77.81        33.85 o
   6   8  11         13.40        -23.73        24.05 o
   7   8  11        128.83        154.05        39.58 o
   1   9  11        322.12        276.53        41.97 o
   2   9  11        178.51        155.33        29.71 o
   3   9  11        531.33        565.02        62.45 o
   4   9  11          7.40         28.09        30.85 o
   0   0  12      11504.99      10396.06       605.69 o
   1   0  12        102.48        111.34        11.13 o
   2   0  12         19.87          9.41         7.17 o
   3   0  12       3108.08       3176.81       136.26 o
   4   0  12      15628.00      15097.43       717.07 o
   5   0  12          0.02         -4.78         7.88 o
   6   0  12       3864.86       3639.53       220.04 o
   7   0  12        221.57        239.44        25.63 o
   8   0  12        361.79        405.73        36.19 o
   9   0  12        709.12        786.41       126.26 o
  10   0  12       1470.59       1456.63        90.84 o
  11   0  12        509.54        865.03       130.70 o
  12   0  12       1499.82       1587.61       290.70 o
  13   0  12          8.06         -1.79        37.08 o
   1   1  12        819.71        847.38        29.45 o
   2   1  12        340.78        366.99        16.92 o
   3   1  12          0.07          9.99         8.62 o
   4   1  12        318.45        384.14        19.74 o
   5   1  12        605.42        606.28        34.58 o
   6   1  12        508.47        558.47        26.50 o
   7   1  12         98.46         90.88        10.85 o
   8   1  12         27.07         26.02        12.83 o
   9   1  12        305.86        301.66        23.78 o
  10   1  12        367.97        309.21        33.93 o
  11   1  12        134.66        132.21        26.09 o
  12   1  12         74.58         62.32        26.67 o
  13   1  12          2.83         17.72        33.50 o
   0   2  12      21422.78      20181.52       913.51 o
   1   2  12        104.23         94.14         8.13 o
   2   2  12       2094.09       1825.69        62.11 o
   3   2  12       1218.59       1279.91        44.79 o
   4   2  12       8603.42       8449.94       265.87 o
   5   2  12         33.26         31.89         6.07 o
   6   2  12       2512.32       2304.16        93.46 o
   7   2  12        776.54        748.35        35.18 o
   8   2  12       2621.81       2492.17        94.83 o
   9   2  12         59.72         30.35        16.85 o
  10   2  12        950.61        920.75        66.24 o
  11   2  12         87.36         93.32        24.67 o
  12   2  12        911.78        915.37        65.78 o
  13   2  12         86.49        144.91        38.99 o
   1   3  12         29.26         33.11         9.87 o
   2   3  12          3.79         -6.81         7.82 o
   3   3  12         73.94         73.18        10.25 o
   4   3  12        147.52        144.13        12.46 o
   5   3  12        114.81        121.97        11.30 o
   6   3  12        211.30        217.38        17.65 o
   7   3  12         47.43         64.26        16.94 o
   8   3  12        269.81        248.86        34.14 o
   9   3  12         49.51         52.22        20.08 o
  10   3  12        310.07        373.91        40.74 o
  11   3  12         20.58         42.72        23.13 o
  12   3  12        323.52        301.89        54.15 o
   0   4  12       8911.33       7694.99       372.43 o
   1   4  12         57.85         39.39        10.19 o
   2   4  12       1417.58       1352.20        49.06 o
   3   4  12         31.13         14.04         6.50 o
   4   4  12       2342.66       2212.83        89.56 o
   5   4  12         67.72         54.69        11.10 o
   6   4  12        538.41        654.35        89.48 o
   7   4  12        138.20        112.97        20.11 o
   8   4  12       3089.19       3274.43       151.47 o
   9   4  12          4.97        -27.10        32.58 o
  10   4  12        537.98        519.42        55.54 o
  11   4  12          0.04          9.94        22.01 o
  12   4  12         96.02        109.27        38.44 o
   1   5  12        263.71        262.50        21.54 o
   2   5  12        466.61        494.00        32.10 o
   3   5  12         27.08         39.74        14.07 o
   4   5  12         67.23         37.86        18.32 o
   5   5  12        120.13        113.20        28.57 o
   6   5  12        136.55         81.66        33.39 o
   7   5  12          4.15          1.93        24.67 o
   8   5  12         17.36         42.58        31.52 o
   9   5  12         72.47         51.24        28.03 o
  10   5  12         11.04         34.03        21.82 o
  11   5  12         31.90         21.61        22.94 o
   0   6  12        601.56        586.37        56.25 o
   1   6  12        194.58        202.04        20.76 o
   2   6  12       2270.46       2270.61        96.72 o
   3   6  12         37.24         34.37        18.48 o
   4   6  12       2974.44       3038.08       161.89 o
   5   6  12        305.39        243.92        47.14 o
   6   6  12        404.14        545.13        68.86 o
   7   6  12          0.01        -32.31        36.45 o
   8   6  12       1724.07       2001.96       122.45 o
   9   6  12        213.23        170.69        37.77 o
  10   6  12        221.01        280.73        40.00 o
   1   7  12         54.63         34.96        14.71 o
   2   7  12         82.02         79.46        18.71 o
   3   7  12         88.16         98.01        25.98 o
   4   7  12        118.51         93.16        35.57 o
   5   7  12        507.20        518.82        56.19 o
   6   7  12         37.49         17.50        26.82 o
   7   7  12         63.06         57.27        31.87 o
   8   7  12         89.30         78.05        33.37 o
   9   7  12          0.01        -19.80        30.12 o
   0   8  12        426.32        432.12        47.47 o
   1   8  12         49.00         78.27        17.17 o
   2   8  12        715.63        775.67        61.04 o
   3   8  12        494.52        441.41        51.32 o
   4   8  12        941.10        983.98        80.98 o
   5   8  12         23.87         70.38        47.54 o
   6   8  12        148.25        195.82        55.28 o
   7   8  12        123.83        132.79        37.19 o
   1   9  12          0.29         12.73        20.02 o
   2   9  12        294.47        277.82        37.69 o
   3   9  12        308.40        297.62        38.60 o
   4   9  12        100.64         75.35        35.96 o
   1   1  13      12079.93      11906.05       346.42 o
   2   1  13        259.36        257.59        13.53 o
   3   1  13       5770.86       5196.36       178.46 o
   4   1  13        711.38        857.40        39.78 o
   5   1  13       8735.84       8412.98       314.47 o
   6   1  13        180.17        183.98        14.95 o
   7   1  13       3947.81       3746.94       133.64 o
   8   1  13        119.15        123.58        18.42 o
   9   1  13        547.12        542.53        33.48 o
  10   1  13         29.10         30.37        20.11 o
  11   1  13       1121.39       1195.14        97.65 o
  12   1  13         16.40         -7.17        23.07 o
  13   1  13          3.95        -10.43        27.18 o
   0   2  13        113.83        148.89        15.39 o
   1   2  13       1033.79       1054.85        35.54 o
   2   2  13        190.96        207.62        12.27 o
   3   2  13       1778.68       1785.91        65.36 o
   4   2  13         14.48         22.07         8.37 o
   5   2  13          1.73          9.91         4.43 o
   6   2  13        306.90        346.50        19.60 o
   7   2  13        318.31        344.81        22.16 o
   8   2  13        251.13        244.75        22.00 o
   9   2  13         20.03        -14.29        14.29 o
  10   2  13          0.35         22.33        16.67 o
  11   2  13         96.60         59.98        22.73 o
  12   2  13          0.00         -1.69        22.70 o
  13   2  13         58.92        105.41        35.92 o
   1   3  13       9676.94       9200.13       342.15 o
   2   3  13        701.97        725.95        27.47 o
   3   3  13       5965.53       5950.62       175.60 o
   4   3  13        112.13        106.00         9.28 o
   5   3  13        920.73        861.54        34.28 o
   6   3  13         14.38          8.70         6.78 o
   7   3  13       3343.41       3093.17       140.25 o
   8   3  13        625.58        558.63        44.31 o
   9   3  13        244.85        313.29        34.40 o
  10   3  13          1.56         10.08        17.89 o
  11   3  13       1322.99       1229.20        77.30 o
  12   3  13        102.05         26.83        29.35 o
   0   4  13        261.35        286.28        29.12 o
   1   4  13        787.68        837.21        37.76 o
   2   4  13          1.36         -8.44         8.44 o
   3   4  13        528.80        550.53        28.16 o
   4   4  13        899.92        938.98        44.10 o
   5   4  13         62.98         95.64        28.83 o
   6   4  13        175.73        171.50        22.72 o
   7   4  13        320.56        228.32        33.80 o
   8   4  13        105.25        153.37        29.84 o
   9   4  13          1.13         10.24        20.57 o
  10   4  13         46.73         21.15        25.14 o
  11   4  13         20.58         16.76        22.48 o
  12   4  13         35.59          1.80        31.31 o
   1   5  13       2143.03       2124.83        81.74 o
   2   5  13        155.42        161.79        19.48 o
   3   5  13       5163.98       5300.20       229.39 o
   4   5  13         22.82         22.05        17.78 o
   5   5  13       2599.15       2600.69       154.93 o
   6   5  13          1.04        -23.27        23.27 o
   7   5  13        697.55        864.93        88.74 o
   8   5  13          2.76         54.69        26.93 o
   9   5  13       1320.71       1530.95       100.13 o
  10   5  13         52.67         23.33        31.25 o
  11   5  13         28.44         23.53        24.20 o
   0   6  13         83.10         76.19        22.47 o
   1   6  13        408.27        434.24        39.55 o
   2   6  13        172.37        129.67        19.62 o
   3   6  13        209.89        287.23        41.29 o
   4   6  13        356.22        345.90        39.48 o
   5   6  13        356.22        220.41        45.07 o
   6   6  13        104.96         73.43        44.90 o
   7   6  13         69.77         21.13        32.40 o
   8   6  13         11.63         27.35        47.12 o
   9   6  13         58.17         45.57        29.79 o
  10   6  13         11.99         20.31        30.30 o
   1   7  13        559.40        530.71        35.10 o
   2   7  13        177.72        180.03        24.63 o
   3   7  13       3464.98       3616.31       192.27 o
   4   7  13        257.46        269.06        49.04 o
   5   7  13        322.09        384.53        59.69 o
   6   7  13        100.46        120.93        34.77 o
   7   7  13       1086.29       1021.27        86.36 o
   8   7  13          0.00          7.44        32.14 o
   0   8  13        350.55        380.49        46.06 o
   1   8  13        396.26        349.77        27.76 o
   2   8  13         80.49         73.15        21.51 o
   3   8  13         95.93        101.24        26.01 o
   4   8  13          0.04          4.67        25.74 o
   5   8  13        449.20        383.78        51.80 o
   6   8  13         24.70         38.07        30.40 o
   7   8  13          1.68         62.64        37.16 o
   1   9  13       1703.74       1677.91        84.30 o
   2   9  13          0.64        -15.05        22.39 o
   3   9  13        167.93        189.92        33.73 o
   0   0  14       2765.47       2756.95       364.99 o
   1   0  14      15135.55      15319.16       727.01 o
   2   0  14        197.91        287.60        21.17 o
   3   0  14          0.01          4.76         5.87 o
   4   0  14       2250.98       2096.16       108.47 o
   5   0  14        750.60        805.07        49.01 o
   6   0  14       5064.72       4641.79       279.77 o
   7   0  14        616.31        591.84        43.11 o
   8   0  14         77.01         86.58        20.26 o
   9   0  14        596.38        561.47       135.10 o
  10   0  14       1373.46       1330.05       137.81 o
  11   0  14        882.89        410.15       118.21 o
  12   0  14       1505.21       1589.59       135.10 o
  13   0  14         15.55         17.36        39.09 o
   1   1  14       2418.62       2637.56        81.12 o
   2   1  14        249.37        315.34        15.78 o
   3   1  14        554.48        609.75        42.34 o
   4   1  14       1526.11       1486.01        56.47 o
   5   1  14        112.09        179.03        16.09 o
   6   1  14         15.76          8.56         9.75 o
   7   1  14          3.52         16.64        10.34 o
   8   1  14         65.48         70.28        13.54 o
   9   1  14        307.38        365.32        27.17 o
  10   1  14        523.86        497.02        44.99 o
  11   1  14        158.33        136.61        27.56 o
  12   1  14         24.61        103.86        30.01 o
  13   1  14        136.32        103.61        32.33 o
   0   2  14      18631.31      19427.07       794.12 o
   1   2  14         42.55         75.30         8.21 o
   2   2  14       3196.31       2932.60        96.97 o
   3   2  14          0.18          6.86         3.92 o
   4   2  14       2867.41       2679.74        96.15 o
   5   2  14        126.60        122.67        14.31 o
   6   2  14       1510.13       1380.44        54.85 o
   7   2  14         55.95         55.51         9.72 o
   8   2  14       1368.50       1359.35        56.81 o
   9   2  14        310.02        268.57        26.93 o
  10   2  14       1712.64       1638.64        77.31 o
  11   2  14         36.30          6.95        20.06 o
  12   2  14       1060.23       1107.84        72.10 o
  13   2  14        122.56        151.64        44.31 o
   1   3  14        656.11        745.40        30.11 o
   2   3  14       1284.01       1413.56        50.42 o
   3   3  14          0.00         -0.54         5.76 o
   4   3  14        544.60        584.86        25.76 o
   5   3  14        665.71        675.85        29.50 o
   6   3  14        219.63        244.26        17.32 o
   7   3  14        786.41        615.24        59.22 o
   8   3  14          1.08         -8.99        15.11 o
   9   3  14         49.91         44.71        17.84 o
  10   3  14        297.04        285.70        32.48 o
  11   3  14         44.89        101.69        30.61 o
  12   3  14        193.22        211.44        40.31 o
   0   4  14       1406.86       1383.92        78.83 o
   1   4  14          1.23          6.51         9.28 o
   2   4  14       2917.92       2829.76       103.85 o
   3   4  14       1476.47       1545.94        67.73 o
   4   4  14        869.01        856.09        38.93 o
   5   4  14       1630.53       1607.52        97.41 o
   6   4  14         37.79         48.07        27.65 o
   7   4  14        448.16        375.46        42.80 o
   8   4  14       2440.14       2701.33       149.90 o
   9   4  14         21.32          6.24        22.09 o
  10   4  14        472.12        481.26        45.55 o
  11   4  14         28.75         -2.08        20.73 o
  12   4  14        553.66        631.87        56.84 o
   1   5  14         27.81         22.90        11.50 o
   2   5  14        623.18        583.57        32.66 o
   3   5  14       1372.56       1365.32        62.38 o
   4   5  14        139.64        155.37        23.81 o
   5   5  14        119.26        101.55        34.16 o
   6   5  14        742.56        691.21        76.92 o
   7   5  14         33.21         22.31        29.11 o
   8   5  14        535.87        392.15        46.69 o
   9   5  14        350.81        428.26        52.09 o
  10   5  14        271.02        290.90        50.05 o
  11   5  14          2.19          7.69        21.22 o
   0   6  14        105.51         86.64        22.32 o
   1   6  14        154.32        183.90        20.19 o
   2   6  14       1945.60       1995.64        79.91 o
   3   6  14        116.38        121.17        22.66 o
   4   6  14       4493.12       4289.49       221.69 o
   5   6  14         31.71         49.31        30.49 o
   6   6  14       1986.72       2065.90       153.16 o
   7   6  14         65.17         -0.49        30.67 o
   8   6  14       1274.29       1164.70       116.21 o
   9   6  14          0.44         37.42        29.51 o
  10   6  14        633.83        706.27        72.39 o
   1   7  14          2.99        -13.09        13.09 o
   2   7  14        263.12        286.31        29.71 o
   3   7  14        372.79        361.12        36.62 o
   4   7  14         25.09         17.08        24.30 o
   5   7  14        204.77        111.16        42.41 o
   6   7  14          3.15         32.90        33.95 o
   7   7  14          5.53          4.39        26.52 o
   8   7  14          0.89         -0.06        31.25 o
   0   8  14        491.15        513.56        53.74 o
   1   8  14        140.74        126.25        20.21 o
   2   8  14        460.33        445.63        37.71 o
   3   8  14        258.27        247.96        39.30 o
   4   8  14        906.06       1008.69        70.34 o
   5   8  14        131.22        114.81        29.39 o
   6   8  14        644.04        784.05        75.13 o
   1   9  14        253.48        265.66        34.73 o
   2   9  14        279.63        229.67        34.78 o
   3   9  14         53.85         51.69        27.78 o
   2   1  15        517.44        582.50        29.21 o
   3   1  15       2973.41       2901.39       103.08 o
   4   1  15          3.95         -0.06         5.88 o
   5   1  15       7842.72       7252.80       299.34 o
   6   1  15       1370.08       1486.52        64.66 o
   7   1  15       1359.39       1382.53        62.50 o
   8   1  15         14.34         23.56        12.19 o
   9   1  15        204.27        233.14        22.37 o
  10   1  15        159.50        236.83        32.69 o
  11   1  15       1249.59       1301.36       122.02 o
  12   1  15        152.88        175.36        42.91 o
  13   1  15        571.44        438.50        55.67 o
   0   2  15       2003.86       2227.43       100.14 o
   1   2  15       3799.61       3895.57       125.73 o
   2   2  15        299.19        309.81        16.06 o
   3   2  15       3486.73       4180.61       163.46 o
   4   2  15        972.95       1119.23        41.51 o
   5   2  15          4.49          0.68         4.82 o
   6   2  15         22.51         40.54        10.14 o
   7   2  15       1124.67        974.92        43.73 o
   8   2  15        116.37        160.47        17.47 o
   9   2  15         72.72         44.11        16.84 o
  10   2  15         74.05        103.57        20.24 o
  11   2  15        458.99        453.75        43.62 o
  12   2  15         13.31         -2.21        23.64 o
   1   3  15       7155.00       7124.60       226.19 o
   2   3  15        763.67        793.41        30.28 o
   3   3  15         21.99         43.18         8.26 o
   4   3  15        414.43        411.90        20.73 o
   5   3  15        748.54        685.93        29.96 o
   6   3  15          2.73         10.44         8.56 o
   7   3  15        696.65        750.43        43.93 o
   8   3  15          0.01        -14.12        14.12 o
   9   3  15       2964.53       2561.41       123.72 o
  10   3  15        216.03        208.88        29.52 o
  11   3  15        360.84        360.40        47.26 o
  12   3  15         59.50         20.93        28.36 o
   0   4  15        476.25        539.59        52.81 o
   1   4  15       1034.76       1095.46        46.83 o
   2   4  15         83.85        104.97        12.77 o
   3   4  15        141.84        132.47        14.09 o
   4   4  15         25.95         17.22        10.76 o
   5   4  15        264.51        304.99        51.33 o
   6   4  15        434.31        423.97        37.99 o
   7   4  15          5.07         39.85        18.39 o
   8   4  15          3.68         -1.80        17.42 o
   9   4  15        580.48        452.29        43.58 o
  10   4  15         25.64         38.40        24.56 o
  11   4  15          8.63         44.09        23.22 o
   1   5  15       2111.69       2036.12        79.19 o
   2   5  15        778.39        782.87        38.77 o
   3   5  15       2288.00       1995.58       170.55 o
   4   5  15          3.41         15.34        16.34 o
   5   5  15         88.16        124.72        30.49 o
   6   5  15          5.11         14.31        22.97 o
   7   5  15       2726.87       2496.38       123.71 o
   8   5  15          8.71         38.35        20.70 o
   9   5  15       1322.08       1448.25        84.69 o
  10   5  15         57.63         68.47        28.27 o
  11   5  15        144.33        121.40        28.23 o
   0   6  15        640.67        774.92       131.12 o
   1   6  15         26.47         12.49        13.69 o
   2   6  15         22.68         50.80        14.29 o
   3   6  15        358.76        274.86        36.45 o
   4   6  15        311.05        353.97        35.55 o
   5   6  15        868.12       1011.47        78.58 o
   6   6  15        225.13        166.73        44.85 o
   7   6  15        413.13        371.21        92.87 o
   8   6  15          0.27         -3.91        32.69 o
   9   6  15         22.50         18.53        42.14 o
  10   6  15         34.01         78.94        33.42 o
   1   7  15        224.82        220.83        23.45 o
   2   7  15        169.17        173.68        24.49 o
   3   7  15       2535.68       2577.70       191.69 o
   4   7  15         77.80         77.23        28.47 o
   5   7  15       1647.58       1434.84       113.36 o
   6   7  15         22.25          5.50        27.60 o
   7   7  15        190.13        279.97        54.09 o
   8   7  15          5.09        -28.30        28.30 o
   0   8  15         37.52         56.02        46.31 o
   1   8  15        236.44        210.79        29.66 o
   2   8  15         50.41         48.92        19.53 o
   3   8  15        233.47        212.95        32.95 o
   4   8  15         22.75         32.59        25.81 o
   5   8  15          8.72        -22.55        22.55 o
   6   8  15         19.05          1.02        24.77 o
   1   9  15       1147.20       1116.01        70.11 o
   2   9  15         79.86         72.53        34.93 o
   0   0  16        559.14        947.36        66.22 o
   1   0  16       1570.00       1914.14        85.45 o
   2   0  16       2196.39       1876.40        98.04 o
   3   0  16       1456.29       1525.30       121.83 o
   4   0  16       4447.43       4956.08       219.85 o
   5   0  16         36.70         42.58        14.67 o
   6   0  16       3910.93       3801.92       198.11 o
   7   0  16          1.42         11.66        15.16 o
   8   0  16          8.84          8.20        31.60 o
   9   0  16        895.12        856.01        78.08 o
  10   0  16        541.77        469.01        58.85 o
  11   0  16        193.03        112.92        71.57 o
  12   0  16        978.60        965.95       104.36 o
  13   0  16         64.01          1.92        40.13 o
   1   1  16        729.98        907.56        30.02 o
   2   1  16       1751.25       1944.28        61.97 o
   3   1  16        565.96        549.40        34.32 o
   4   1  16        495.66        544.29        27.01 o
   5   1  16          0.30          9.65         8.13 o
   6   1  16        211.86        231.86        21.04 o
   7   1  16        357.65        271.29        30.84 o
   8   1  16         25.29         32.91        12.89 o
   9   1  16        148.46        144.85        19.57 o
  10   1  16        371.94        321.70        53.25 o
  11   1  16         76.80         88.85        25.49 o
  12   1  16        135.30        133.45        55.97 o
  13   1  16         22.83         32.97        29.30 o
   0   2  16       8838.01       8889.18       428.41 o
   1   2  16        728.30        734.34        27.21 o
   2   2  16       9372.31       8737.89       296.20 o
   3   2  16       1234.69       1275.78        47.28 o
   4   2  16       2631.63       2487.75        84.10 o
   5   2  16          9.51          5.51         6.87 o
   6   2  16       4527.44       4422.23       156.47 o
   7   2  16         92.83         61.08        12.06 o
   8   2  16        889.18        909.84        44.05 o
   9   2  16        208.91        197.61        24.68 o
  10   2  16       1404.78       1322.28        80.74 o
  11   2  16         27.45         21.36        21.92 o
  12   2  16        250.48        318.69        50.00 o
   1   3  16       1177.13       1293.01        57.00 o
   2   3  16          0.95          5.13         5.84 o
   3   3  16         50.18         45.20         8.52 o
   4   3  16        101.26        108.16        10.62 o
   5   3  16         40.29         60.75         8.98 o
   6   3  16       1277.49       1243.57        53.53 o
   7   3  16          0.04         18.23        15.83 o
   8   3  16         66.41         46.48        18.91 o
   9   3  16         39.09         82.21        21.65 o
  10   3  16          0.91         23.72        29.21 o
  11   3  16         32.41         17.29        24.34 o
  12   3  16         50.46         70.26        33.97 o
   0   4  16       2758.01       2664.67       138.69 o
   1   4  16        185.68        204.82        18.90 o
   2   4  16       3017.35       3131.33       115.43 o
   3   4  16        118.24        145.71        15.44 o
   4   4  16         32.98         18.77        11.96 o
   5   4  16         80.86        101.92        30.42 o
   6   4  16        815.54        892.56        67.38 o
   7   4  16         46.23         27.23        19.76 o
   8   4  16       1358.05       1432.95        79.56 o
   9   4  16         45.83         11.93        19.70 o
  10   4  16        736.48        665.98        54.91 o
  11   4  16          6.74        -25.21        31.57 o
   1   5  16          4.33          6.95        16.63 o
   2   5  16        946.29        878.72        42.32 o
   3   5  16          2.06          0.38        11.25 o
   4   5  16         87.17         86.94        20.73 o
   5   5  16         40.09         62.45        25.62 o
   6   5  16        398.40        437.33        47.59 o
   7   5  16          2.86          4.47        24.32 o
   8   5  16        293.33        241.37        46.41 o
   9   5  16        212.27        257.78        42.48 o
  10   5  16          9.86         10.18        33.42 o
   0   6  16        796.64        787.48        59.85 o
   1   6  16          3.12         16.08        13.13 o
   2   6  16       3082.31       3045.96       115.25 o
   3   6  16         28.13         16.36        19.61 o
   4   6  16       3129.34       3236.85       189.79 o
   5   6  16          7.98        -13.42        21.03 o
   6   6  16       1377.13       1340.51        90.94 o
   7   6  16        344.98        348.33        47.65 o
   8   6  16        781.20        806.50        75.84 o
   9   6  16         55.91         43.26        33.72 o
   1   7  16        331.52        335.74        29.51 o
   2   7  16         38.61         71.24        19.73 o
   3   7  16          7.49         -0.67        18.19 o
   4   7  16          7.46         -6.57        41.79 o
   5   7  16        277.48        167.52        36.27 o
   6   7  16        118.29        106.73        35.50 o
   7   7  16        164.46        145.11        41.10 o
   8   7  16          0.05         76.87        29.07 o
   0   8  16          5.96         12.99        25.55 o
   1   8  16         93.11        104.16        21.75 o
   2   8  16        581.67        568.21        48.53 o
   3   8  16         44.95         48.95        29.47 o
   4   8  16        676.10        637.77        60.42 o
   5   8  16         88.95         49.70        28.88 o
   6   8  16        386.94        272.23        70.57 o
   1   9  16          0.55         19.26        23.72 o
   2   9  16        320.60        291.37        46.38 o
   1   1  17       9541.60       9638.17       265.97 o
   2   1  17          0.93         14.10         6.47 o
   3   1  17       1833.28       1696.23        64.34 o
   4   1  17         48.95         42.08         9.99 o
   5   1  17       5134.73       4650.23       179.40 o
   6   1  17         44.38         54.40        15.10 o
   7   1  17        849.24        743.31        40.99 o
   8   1  17          1.49         13.89        13.94 o
   9   1  17       2440.12       2191.40       126.64 o
  10   1  17        127.01        132.24        27.36 o
  11   1  17       1101.73       1042.27        68.01 o
  12   1  17         49.53         92.90        36.07 o
   0   2  17         46.84         69.90        13.81 o
   1   2  17        152.46        195.05        16.54 o
   2   2  17        367.54        403.75        20.95 o
   3   2  17        220.96        282.99        16.02 o
   4   2  17          0.17          9.15         8.29 o
   5   2  17         48.61         62.75        10.18 o
   6   2  17        162.69        194.02        14.93 o
   7   2  17        177.68        179.31        18.35 o
   8   2  17          1.37         -4.70        12.17 o
   9   2  17        257.60        276.95        28.34 o
  10   2  17         37.77          1.76        20.15 o
  11   2  17         29.90         26.70        31.86 o
  12   2  17          1.95         31.55        28.95 o
   1   3  17       3769.55       3616.50       119.77 o
   2   3  17        131.34        149.68        12.40 o
   3   3  17       2354.95       2322.34        85.87 o
   4   3  17        602.33        618.87        49.83 o
   5   3  17       2122.87       1996.27        83.78 o
   6   3  17         14.21          2.16         8.86 o
   7   3  17       1581.52       1532.84        80.09 o
   8   3  17        265.33        192.60        26.70 o
   9   3  17       2476.80       2495.54       122.37 o
  10   3  17        105.28         98.86        25.40 o
  11   3  17        264.40        213.79        38.84 o
  12   3  17        105.31         65.60        33.33 o
   0   4  17        358.24        347.30        34.84 o
   1   4  17         14.02         40.71        12.48 o
   2   4  17          8.54         11.42        10.75 o
   3   4  17        433.88        462.98        37.92 o
   4   4  17        113.50        102.31        22.07 o
   5   4  17        160.85        139.22        22.41 o
   6   4  17        414.67        390.21        35.89 o
   7   4  17         69.42         18.03        18.19 o
   8   4  17         86.53         86.16        23.27 o
   9   4  17         25.69         26.59        19.84 o
  10   4  17          0.38         43.66        22.64 o
  11   4  17          2.91        -21.17        21.17 o
   1   5  17       1551.81       1559.49        66.60 o
   2   5  17        258.73        222.27        21.53 o
   3   5  17       2506.76       2484.86        94.81 o
   4   5  17         58.62         62.92        17.86 o
   5   5  17       2737.49       2666.20       149.11 o
   6   5  17         70.20         72.80        25.79 o
   7   5  17        516.83        682.56        64.65 o
   8   5  17          0.16         12.83        25.30 o
   9   5  17        840.59       1140.10        98.99 o
  10   5  17         15.39         21.17        30.85 o
   0   6  17        389.13        439.60        44.26 o
   1   6  17         22.88         21.22        14.82 o
   2   6  17         97.03        113.40        18.10 o
   3   6  17        130.44        140.10        30.29 o
   4   6  17         47.79         27.88        20.92 o
   5   6  17          9.08         31.12        24.13 o
   6   6  17        449.04        421.89        59.39 o
   7   6  17         48.22         48.76        28.82 o
   8   6  17          0.95          3.23        30.23 o
   9   6  17        125.31        139.92        40.12 o
   1   7  17        273.09        323.36        28.86 o
   2   7  17         10.70         26.06        18.92 o
   3   7  17       1336.84       1233.77        73.84 o
   4   7  17        408.45        382.76        48.12 o
   5   7  17       1051.32       1014.51        83.56 o
   6   7  17        142.87        147.77        50.88 o
   7   7  17        449.17        565.51        69.53 o
   8   7  17          0.02        -12.12        32.97 o
   0   8  17          0.00        -12.21        41.34 o
   1   8  17        358.68        407.55        43.99 o
   2   8  17        134.68        113.33        25.99 o
   3   8  17          5.56        -27.50        27.50 o
   4   8  17         76.10         61.81        32.03 o
   5   8  17          6.51        -24.77        24.77 o
   0   0  18        645.82        532.31        44.24 o
   1   0  18         59.08         34.43        10.56 o
   2   0  18       5887.11       4545.97       270.44 o
   3   0  18        619.17        624.97        55.04 o
   4   0  18       3292.58       3147.04       160.32 o
   5   0  18       1472.31       1421.55        80.22 o
   6   0  18       1661.77       1715.59        95.22 o
   7   0  18         65.35         58.34        19.36 o
   8   0  18        568.75        553.82       103.92 o
   9   0  18        197.22        190.12        37.71 o
  10   0  18       2502.13       2490.62       172.90 o
  11   0  18        122.33        138.06        42.74 o
  12   0  18        608.39        547.57        95.14 o
   1   1  18        188.86        217.57        12.99 o
   2   1  18         65.30         72.50         9.62 o
   3   1  18         12.86         14.97         7.83 o
   4   1  18         14.70         16.85         9.44 o
   5   1  18          9.92         14.86        10.79 o
   6   1  18         66.45         86.12        15.69 o
   7   1  18        432.52        497.88        44.27 o
   8   1  18       1183.70       1015.55        51.93 o
   9   1  18         20.89         32.94        17.50 o
  10   1  18         83.71         34.16        25.80 o
  11   1  18         17.07         33.56        28.75 o
  12   1  18         94.65         59.07        37.74 o
   0   2  18       3035.16       3084.68       120.97 o
   1   2  18         29.81         35.09         7.57 o
   2   2  18      13362.72      12786.86       399.67 o
   3   2  18         12.80         11.74         5.05 o
   4   2  18       4255.15       3955.23       128.79 o
   5   2  18        258.31        307.25        23.93 o
   6   2  18       9223.00       8718.98       329.50 o
   7   2  18        502.93        544.57        32.05 o
   8   2  18       2595.12       2663.07       101.37 o
   9   2  18         53.29         54.99        21.14 o
  10   2  18       1034.77       1176.53        84.83 o
  11   2  18         42.89         55.76        28.16 o
  12   2  18        401.40        524.15        58.75 o
   1   3  18         19.88         15.73         9.33 o
   2   3  18        179.84        203.63        15.18 o
   3   3  18        587.53        628.22        39.43 o
   4   3  18        288.35        358.99        24.16 o
   5   3  18        133.06        110.63        16.98 o
   6   3  18        287.09        321.92        23.85 o
   7   3  18        206.62        204.58        26.99 o
   8   3  18        398.04        424.94        62.36 o
   9   3  18        224.01        207.83        29.67 o
  10   3  18        350.36        351.20        39.89 o
  11   3  18         26.85         -4.84        26.17 o
  12   3  18        192.97        268.53        47.71 o
   0   4  18       2469.70       2778.07       149.47 o
   1   4  18        384.88        448.13        30.41 o
   2   4  18        669.62        674.19        44.27 o
   3   4  18          1.25          0.62        11.19 o
   4   4  18        515.15        646.23        44.91 o
   5   4  18        302.01        297.94        29.64 o
   6   4  18       3704.61       3538.00       214.04 o
   7   4  18         27.85         12.00        17.90 o
   8   4  18        759.09        787.88        56.48 o
   9   4  18        144.64        128.96        26.88 o
  10   4  18       1031.60        987.94        68.15 o
  11   4  18          1.56         -3.07        27.72 o
   1   5  18        102.24        108.20        17.03 o
   2   5  18         43.84         33.87        13.02 o
   3   5  18        175.95        166.64        19.54 o
   4   5  18       2211.17       2151.18       105.22 o
   5   5  18          1.18         22.00        22.48 o
   6   5  18         17.40          8.21        21.20 o
   7   5  18         51.49         69.88        40.32 o
   8   5  18          0.13         -1.30        25.18 o
   9   5  18        137.31        237.03        52.06 o
  10   5  18        277.60        292.76        50.84 o
   0   6  18       2465.39       2366.89       132.41 o
   1   6  18        464.08        533.93        35.69 o
   2   6  18       5427.95       5136.84       202.91 o
   3   6  18        147.51        131.57        23.36 o
   4   6  18       1478.60       1515.35        82.49 o
   5   6  18         80.90        111.48        32.82 o
   6   6  18        845.81        942.76        80.20 o
   7   6  18         34.16          3.15        28.17 o
   8   6  18        641.40        656.05        68.90 o
   9   6  18        179.01        202.70        42.51 o
   1   7  18        551.27        614.37        40.28 o
   2   7  18        201.72        156.06        37.56 o
   3   7  18        238.04        182.52        29.80 o
   4   7  18          1.52         16.25        25.35 o
   5   7  18          4.74        -26.77        26.77 o
   6   7  18        282.70        211.86        43.13 o
   7   7  18         18.29         51.14        32.31 o
   0   8  18         13.62          5.47        49.79 o
   1   8  18        424.97        413.10        38.76 o
   2   8  18        845.69        896.35        59.21 o
   3   8  18          0.03          2.97        28.86 o
   4   8  18        216.14        236.32        58.93 o
   5   8  18         35.17         -4.71        29.47 o
   1   1  19       6544.14       6093.44       170.86 o
   2   1  19        209.98        228.82        15.42 o
   3   1  19       5659.66       4969.87       175.76 o
   4   1  19         23.47         48.14        11.92 o
   5   1  19       3858.61       3681.33       161.90 o
   6   1  19        640.78        621.03        38.06 o
   7   1  19         42.68         30.08        15.05 o
   8   1  19         57.00         69.69        17.22 o
   9   1  19       1383.86       1418.24        70.60 o
  10   1  19        825.81        691.95        83.67 o
  11   1  19        914.51        808.68        60.01 o
  12   1  19          0.26         -5.96        35.82 o
   0   2  19        295.22        306.62        20.40 o
   1   2  19          5.55          9.70         6.45 o
   2   2  19        248.94        259.55        17.16 o
   3   2  19         26.22          5.79         6.61 o
   4   2  19        649.41        706.09        30.53 o
   5   2  19       2121.99       2007.58        77.51 o
   6   2  19         10.41         17.21        12.46 o
   7   2  19          0.12        -12.51        12.51 o
   8   2  19         40.65         57.07        19.87 o
   9   2  19       1209.75       1084.94        66.53 o
  10   2  19          0.14         17.90        25.05 o
  11   2  19          5.70        -13.42        27.92 o
  12   2  19          2.64         13.81        30.05 o
   1   3  19       2802.50       2610.79        96.82 o
   2   3  19         82.12         87.40        13.33 o
   3   3  19       2056.79       2032.19        72.53 o
   4   3  19          0.62         -9.40         9.40 o
   5   3  19       2282.36       2259.00        86.60 o
   6   3  19          8.61         13.64        11.92 o
   7   3  19       4275.87       4019.02       181.10 o
   8   3  19        350.36        319.16        34.65 o
   9   3  19        229.56        235.46        31.20 o
  10   3  19        356.39        303.66        37.41 o
  11   3  19         20.58         -7.40        27.19 o
   0   4  19        293.89        314.76        34.18 o
   1   4  19        853.87        989.90        73.69 o
   2   4  19       1212.57       1238.08        54.25 o
   3   4  19         81.17         91.61        20.48 o
   4   4  19         17.36         34.32        16.72 o
   5   4  19         47.08         33.30        17.80 o
   6   4  19        697.53       1087.30       193.83 o
   7   4  19        298.99        238.08        54.12 o
   8   4  19        255.23        195.37        35.21 o
   9   4  19         25.21         -8.16        21.89 o
  10   4  19         48.88         53.43        27.98 o
  11   4  19         21.20         -9.72        26.28 o
   1   5  19       4753.67       4664.39       168.03 o
   2   5  19        398.40        407.24        30.05 o
   3   5  19        370.44        399.10        29.39 o
   4   5  19        143.71        152.49        24.90 o
   5   5  19       2041.43       2294.90       132.52 o
   6   5  19        322.45        260.48        38.82 o
   7   5  19        974.16       1015.21       106.65 o
   8   5  19        215.25        215.20        41.71 o
   9   5  19       1465.84       1381.48       100.16 o
  10   5  19        216.68        255.88        80.01 o
   0   6  19        698.55        702.36        57.01 o
   1   6  19        466.55        494.91        34.22 o
   2   6  19         16.70         50.00        16.18 o
   3   6  19         54.57         44.46        20.14 o
   4   6  19        155.01        141.41        26.13 o
   5   6  19         73.16         61.82        28.63 o
   6   6  19        313.51        275.42        42.67 o
   7   6  19        140.06        128.05        61.61 o
   8   6  19        102.25        160.70        40.38 o
   9   6  19        238.06        199.83        68.48 o
   1   7  19       1010.56        956.91        58.04 o
   2   7  19         37.05         35.11        19.53 o
   3   7  19       1278.70       1234.76        84.36 o
   4   7  19        330.37        346.83        48.61 o
   5   7  19        218.66        167.04        39.70 o
   6   7  19         28.64         10.05        38.71 o
   7   7  19        243.49        319.52        50.09 o
   0   8  19         49.39        117.50        60.02 o
   1   8  19        127.57        121.51        35.77 o
   2   8  19       1134.20       1067.78        64.91 o
   3   8  19        372.86        337.26        59.03 o
   4   8  19         11.75          9.07        29.59 o
   5   8  19          5.22          4.30        27.72 o
   0   0  20        588.48        555.62        48.11 o
   1   0  20          0.07         -8.25         9.59 o
   2   0  20       1702.33       1555.50        85.87 o
   3   0  20        777.66        820.14        52.97 o
   4   0  20       1150.37       1282.47        64.86 o
   5   0  20       3204.45       3255.75       166.66 o
   6   0  20        107.41        123.93        23.35 o
   7   0  20        783.42        869.89        58.84 o
   8   0  20        703.23        742.14        64.92 o
   9   0  20        772.63        771.40       124.48 o
  10   0  20       1623.36       1568.60       121.10 o
  11   0  20        212.78        201.40        49.03 o
  12   0  20       1104.17       1190.68       191.12 o
   1   1  20        788.35        852.73        30.21 o
   2   1  20         83.69         93.84        11.24 o
   3   1  20        110.07         92.70        12.34 o
   4   1  20        381.34        403.20        25.88 o
   5   1  20        727.95        748.24        44.87 o
   6   1  20       2133.32       2090.07        99.39 o
   7   1  20       2133.57       2035.64       141.12 o
   8   1  20        584.58        582.83        40.23 o
   9   1  20        180.92        127.27        27.04 o
  10   1  20        661.46        577.53        63.68 o
  11   1  20         11.34         11.85        24.74 o
  12   1  20          6.52         58.00        43.29 o
   0   2  20       4804.54       4376.99       265.65 o
   1   2  20       2933.01       2821.75        94.73 o
   2   2  20       1020.77        922.77        37.33 o
   3   2  20       1725.66       1680.07        65.63 o
   4   2  20       3146.39       3048.09       111.14 o
   5   2  20        163.12        194.80        18.79 o
   6   2  20       1602.28       1536.92        63.14 o
   7   2  20         94.15        118.58        19.60 o
   8   2  20        869.34        830.08        49.19 o
   9   2  20         27.56         -9.88        16.70 o
  10   2  20       1203.75       1196.45        84.96 o
  11   2  20        101.92        121.41        38.45 o
  12   2  20        108.25         62.48        33.52 o
   1   3  20         55.96         50.37        12.12 o
   2   3  20        837.07        852.96        37.11 o
   3   3  20        785.78        802.80        39.24 o
   4   3  20          0.63          7.31        12.64 o
   5   3  20         69.01         71.00        14.80 o
   6   3  20         44.16         15.98        12.37 o
   7   3  20        260.87        287.86        31.19 o
   8   3  20        589.33        631.39        49.71 o
   9   3  20         54.42         84.90        23.15 o
  10   3  20        201.67        275.66        35.86 o
  11   3  20        111.45        134.08        50.04 o
   0   4  20        570.52        664.81        54.42 o
   1   4  20          3.32          9.26        11.41 o
   2   4  20        109.21         97.09        17.00 o
   3   4  20        699.71        678.03        38.37 o
   4   4  20        773.60        771.49        44.36 o
   5   4  20        210.47        198.29        27.18 o
   6   4  20       1441.51       1452.05        92.20 o
   7   4  20        221.35        221.04        36.77 o
   8   4  20        169.55        151.63        35.72 o
   9   4  20        823.73        848.98        75.40 o
  10   4  20         10.06          2.79        31.83 o
   1   5  20        472.55        463.56        31.97 o
   2   5  20        726.15        800.03        44.14 o
   3   5  20        498.65        507.68        33.77 o
   4   5  20        791.29        933.29        72.20 o
   5   5  20          7.52         29.64        34.30 o
   6   5  20        304.56        220.32        38.60 o
   7   5  20        283.87        260.18        41.08 o
   8   5  20        119.47         74.95        31.05 o
   9   5  20          6.49         24.19        29.40 o
  10   5  20        669.28        760.94       128.66 o
   0   6  20       2812.63       2603.77       144.65 o
   1   6  20        382.19        371.64        30.03 o
   2   6  20       2551.53       2501.26        98.99 o
   3   6  20          1.21         18.81        19.16 o
   4   6  20       1441.35       1423.93       116.55 o
   5   6  20         86.16         85.81        30.15 o
   6   6  20       1215.58       1424.05       121.58 o
   7   6  20          0.23        -10.47        26.34 o
   8   6  20        432.61        432.73        61.87 o
   1   7  20        666.37        605.46        42.14 o
   2   7  20         17.01         18.61        19.50 o
   3   7  20        274.83        287.60        35.66 o
   4   7  20         31.64         42.51        27.41 o
   5   7  20         16.37         12.78        28.29 o
   6   7  20         32.43         42.72        32.44 o
   7   7  20        131.13        128.55        39.56 o
   0   8  20        984.76        940.49       100.85 o
   1   8  20        303.64        256.71        33.20 o
   2   8  20        251.90        246.45        32.76 o
   3   8  20          3.27        -20.15        25.85 o
   4   8  20        186.09        202.78        55.52 o
   1   1  21       1127.95       1014.08        36.90 o
   2   1  21         14.19         16.71         8.73 o
   3   1  21        856.34        919.48        57.13 o
   4   1  21         52.15         72.64        13.16 o
   5   1  21         14.27         33.95        12.11 o
   6   1  21       1352.57       1381.45        64.19 o
   7   1  21       3658.57       3587.31       144.05 o
   8   1  21       1679.31       1584.11        81.47 o
   9   1  21       1686.29       1659.15        87.96 o
  10   1  21          0.20         41.26        25.32 o
  11   1  21        569.78        495.69        89.99 o
  12   1  21        249.23        150.71        49.98 o
   0   2  21         86.11         86.95        16.61 o
   1   2  21         75.21         98.33        13.36 o
   2   2  21        915.85        981.83        42.56 o
   3   2  21       1152.08       1090.43        46.50 o
   4   2  21       2123.15       2116.61        88.33 o
   5   2  21        580.02        588.18        34.25 o
   6   2  21       1211.63       1104.57        63.75 o
   7   2  21       1382.59       1430.47        67.65 o
   8   2  21        238.31        256.08        27.15 o
   9   2  21        289.62        282.72        34.62 o
  10   2  21        103.74        112.36        33.76 o
  11   2  21         61.73        105.68        34.67 o
   1   3  21        327.66        349.73        23.65 o
   2   3  21        590.74        620.23        33.06 o
   3   3  21        206.27        163.21        18.86 o
   4   3  21       2751.64       2705.63       111.66 o
   5   3  21       5871.23       5809.40       307.82 o
   6   3  21        195.75        203.29        20.86 o
   7   3  21         87.94         50.67        20.14 o
   8   3  21        131.07        164.80        34.65 o
   9   3  21        604.77        624.97        50.56 o
  10   3  21         51.65         60.98        23.68 o
  11   3  21        590.35        670.77        70.31 o
   0   4  21        883.18        827.17        60.90 o
   1   4  21        966.92        913.02        44.04 o
   2   4  21        677.90        692.30        40.73 o
   3   4  21       1825.53       1836.27        74.51 o
   4   4  21         27.59         21.71        18.17 o
   5   4  21        160.60        135.89        23.73 o
   6   4  21         14.59         26.11        21.97 o
   7   4  21        122.61        152.49        31.88 o
   8   4  21         75.62        125.74        31.74 o
   9   4  21        191.35        260.57        42.67 o
  10   4  21          8.05         47.40        30.50 o
   1   5  21        254.62        261.54        24.46 o
   2   5  21        197.79        182.36        21.29 o
   3   5  21       3470.89       3544.74       132.41 o
   4   5  21         86.90         84.50        26.82 o
   5   5  21        830.03        852.66        72.17 o
   6   5  21          5.78         -8.15        20.82 o
   7   5  21       1542.68       1376.99        94.49 o
   8   5  21         34.53        -23.69        23.69 o
   9   5  21         65.66         43.88        32.91 o
   0   6  21       3961.59       4060.73       262.44 o
   1   6  21        628.12        685.64        42.08 o
   2   6  21         29.19         18.25        15.18 o
   3   6  21        551.04        579.02        47.72 o
   4   6  21        182.80        192.24        38.94 o
   5   6  21        136.11        107.65        43.57 o
   6   6  21        123.15        183.09        37.65 o
   7   6  21        234.77        280.74        47.62 o
   8   6  21        123.80        169.81        40.71 o
   1   7  21       1354.48       1220.97        65.33 o
   2   7  21        520.60        489.88        41.69 o
   3   7  21        503.30        515.71        47.20 o
   4   7  21         10.91         47.25        28.81 o
   5   7  21        165.10        128.68        35.83 o
   6   7  21         81.98        116.88        37.52 o
   0   8  21         29.32         23.71        41.62 o
   1   8  21          3.45        -22.51        22.51 o
   2   8  21        129.55         96.01        30.05 o
   3   8  21        359.36        385.82        52.97 o
   4   8  21        106.17         66.14        64.91 o
   0   0  22       8067.89       7112.42       424.29 o
   1   0  22       2634.85       2467.97       111.33 o
   2   0  22        152.81        121.38        21.03 o
   3   0  22       5578.92       5267.79       261.04 o
   4   0  22       8503.04       6807.21      1223.75 o
   5   0  22        443.66        391.07        47.58 o
   6   0  22        851.48        803.14        96.53 o
   7   0  22       2798.64       2616.34       141.25 o
   8   0  22        195.62        301.75        56.02 o
   9   0  22         88.99         42.27        49.79 o
  10   0  22       1030.33       1143.49       102.38 o
  11   0  22         24.51         27.99        40.53 o
   1   1  22        313.56        308.53        17.94 o
   2   1  22        105.62        116.41        16.09 o
   3   1  22        866.11        801.21        35.50 o
   4   1  22        922.56        933.49        42.62 o
   5   1  22       3348.06       3243.40       130.48 o
   6   1  22        257.19        243.01        24.16 o
   7   1  22        458.28        471.65        35.24 o
   8   1  22        463.01        535.45        39.30 o
   9   1  22         13.26         46.30        22.44 o
  10   1  22         40.54         48.39        26.17 o
  11   1  22         20.61          2.01        26.49 o
   0   2  22      11497.10      11786.67       503.16 o
   1   2  22          3.85          1.64         9.52 o
   2   2  22       7962.26       7062.86       225.70 o
   3   2  22        871.67        897.34        48.84 o
   4   2  22       6013.86       6122.01       211.43 o
   5   2  22        662.18        633.50        35.94 o
   6   2  22       1965.57       1864.77        82.45 o
   7   2  22        431.63        522.17        37.58 o
   8   2  22       1566.17       1592.04        74.65 o
   9   2  22        354.64        330.54        46.33 o
  10   2  22        395.45        388.38        50.74 o
  11   2  22          0.05        -19.08        30.69 o
   1   3  22        221.88        247.46        20.59 o
   2   3  22          0.98         21.13        12.19 o
   3   3  22        773.12        723.67        43.28 o
   4   3  22        676.54        688.39        42.56 o
   5   3  22        927.07        950.14        49.90 o
   6   3  22        672.97        693.34        43.47 o
   7   3  22        175.11        177.99        32.12 o
   8   3  22        648.57        670.17        62.29 o
   9   3  22       1175.54       1115.63        75.25 o
  10   3  22          2.06         35.67        24.99 o
  11   3  22        502.96        624.77        75.37 o
   0   4  22       4217.95       4507.57       251.64 o
   1   4  22        510.49        623.50        50.87 o
   2   4  22        936.25        965.06        49.51 o
   3   4  22        475.60        503.35        37.53 o
   4   4  22        706.71        937.90        54.86 o
   5   4  22        161.83        169.15        36.06 o
   6   4  22        281.81        392.26        46.46 o
   7   4  22       1116.07       1233.59        87.02 o
   8   4  22       1320.21       1254.04       135.04 o
   9   4  22         29.60         38.86        32.13 o
  10   4  22        275.92        208.79        73.81 o
   1   5  22        757.01        798.13        45.47 o
   2   5  22        172.82        148.37        23.51 o
   3   5  22         31.07         20.26        15.39 o
   4   5  22        294.66        351.96        50.66 o
   5   5  22        304.41        326.98        44.39 o
   6   5  22         79.00         43.71        27.51 o
   7   5  22         19.42         37.19        30.21 o
   8   5  22          1.47        -16.20        27.71 o
   9   5  22         45.48         33.21        30.32 o
   0   6  22       4007.70       3965.03       209.88 o
   1   6  22         37.57         30.36        16.57 o
   2   6  22       1286.35       1309.91        61.08 o
   3   6  22         27.81        -11.66        18.92 o
   4   6  22       2781.55       2743.42       133.85 o
   5   6  22         55.30         34.56        27.31 o
   6   6  22       1355.26       1447.25       108.76 o
   7   6  22          2.17         -4.17        40.09 o
   8   6  22       1299.76       1304.45       110.89 o
   1   7  22       1130.25       1014.50        60.69 o
   2   7  22        503.89        516.63        48.87 o
   3   7  22         82.29        124.09        34.14 o
   4   7  22        113.49        121.03        35.69 o
   5   7  22         18.92        106.68        35.22 o
   6   7  22        274.74        216.18        43.23 o
   0   8  22         96.33        109.34        44.31 o
   1   8  22        590.40        549.83        47.76 o
   2   8  22        279.91        285.84        34.46 o
   3   8  22        109.52         66.46        34.32 o
   1   1  23       2772.15       2561.86        81.90 o
   2   1  23         76.89         70.60        12.14 o
   3   1  23       5460.06       5016.38       163.55 o
   4   1  23       1058.24       1028.31        53.90 o
   5   1  23       6833.28       7127.88       276.01 o
   6   1  23        942.71        955.20        49.28 o
   7   1  23       2390.82       2226.24       114.76 o
   8   1  23        110.87         93.09        20.48 o
   9   1  23        405.06        505.92        45.29 o
  10   1  23          0.06         12.97        25.69 o
  11   1  23       1291.44       1329.00       134.96 o
   0   2  23         48.84         53.82        15.33 o
   1   2  23         16.81         11.02        10.60 o
   2   2  23        148.24        174.56        16.77 o
   3   2  23       2147.39       2087.28        89.30 o
   4   2  23       1125.26       1134.09        50.35 o
   5   2  23        284.60        322.55        27.01 o
   6   2  23        569.53        566.75        38.76 o
   7   2  23        934.18        823.58        63.61 o
   8   2  23        334.35        325.34        31.37 o
   9   2  23          2.06          9.81        29.13 o
  10   2  23         99.47        125.11        33.27 o
  11   2  23         35.26        -17.77        46.74 o
   1   3  23       5803.22       5529.96       181.33 o
   2   3  23        199.61        167.00        19.53 o
   3   3  23       4003.84       3865.58       154.96 o
   4   3  23        401.34        443.39        34.63 o
   5   3  23         75.18         67.97        17.77 o
   6   3  23        276.94        320.93        29.64 o
   7   3  23       3183.71       2957.98       163.36 o
   8   3  23        534.25        557.27        56.00 o
   9   3  23        461.19        542.52        55.90 o
  10   3  23        106.02        117.75        42.45 o
   0   4  23        120.77        102.38        31.61 o
   1   4  23         17.93         10.34        13.85 o
   2   4  23       1267.63       1285.01        62.61 o
   3   4  23        174.09        234.73        25.65 o
   4   4  23          0.24          4.93        14.69 o
   5   4  23         31.45         51.86        19.64 o
   6   4  23         75.36         38.84        23.29 o
   7   4  23         30.87         31.50        37.60 o
   8   4  23         72.08         82.68        28.84 o
   9   4  23         11.03         43.42        28.70 o
  10   4  23        151.04        143.00        54.45 o
   1   5  23       3522.81       3552.38       132.75 o
   2   5  23        787.24        804.53        46.35 o
   3   5  23        869.65        868.35        50.43 o
   4   5  23        209.93        209.74        36.16 o
   5   5  23       1509.56       1433.57        94.55 o
   6   5  23         14.20         17.80        28.09 o
   7   5  23        894.14        882.44        78.87 o
   8   5  23         14.49         16.67        30.18 o
   9   5  23       2069.89       1966.09       127.18 o
   0   6  23       1188.84       1308.99        86.94 o
   1   6  23       1640.38       1679.55        73.05 o
   2   6  23        130.43        145.81        26.31 o
   3   6  23          0.07        -16.16        19.12 o
   4   6  23         64.66         94.68        33.42 o
   5   6  23        222.10        262.41        41.63 o
   6   6  23          0.39         18.37        29.83 o
   7   6  23          5.08        -17.17        28.84 o
   1   7  23         92.60        131.28        26.80 o
   2   7  23          0.24         -6.38        18.74 o
   3   7  23       1514.19       1534.50        87.50 o
   4   7  23        162.14        134.95        47.83 o
   5   7  23        195.45        211.96        57.34 o
   6   7  23        234.01        250.77        45.77 o
   0   8  23       1010.86       1024.57       221.39 o
   1   8  23         16.14         13.47        21.57 o
   2   8  23          8.50          8.78        23.02 o
   0   0  24       1420.44       1463.82       101.47 o
   1   0  24       1030.04        906.89        49.63 o
   2   0  24         40.33         36.36        17.56 o
   3   0  24       2117.44       2050.82       126.30 o
   4   0  24        523.43        571.70        47.58 o
   5   0  24       2858.89       2704.40       177.60 o
   6   0  24       2584.92       2621.47       173.51 o
   7   0  24        526.18        562.51        63.50 o
   8   0  24       3452.42       3510.76       228.54 o
   9   0  24        362.49        295.89        49.56 o
  10   0  24        381.39        420.72        61.95 o
  11   0  24        163.48        153.82        67.57 o
   1   1  24        269.64        305.61        20.37 o
   2   1  24         40.37         52.79        11.86 o
   3   1  24       1270.35       1182.63        47.72 o
   4   1  24        651.95        643.92        41.24 o
   5   1  24       1429.66       1326.26        57.40 o
   6   1  24        962.78        967.01        50.68 o
   7   1  24        150.09        140.29        24.17 o
   8   1  24         16.39         22.30        16.28 o
   9   1  24         29.41         27.45        31.06 o
  10   1  24          0.13         20.97        29.64 o
  11   1  24         41.98         78.56        32.38 o
   0   2  24       6998.57       6611.95       327.80 o
   1   2  24        221.03        228.22        19.68 o
   2   2  24       1012.72        940.06        40.89 o
   3   2  24         15.24         20.90        13.69 o
   4   2  24       3764.85       3778.88       151.46 o
   5   2  24          0.05         -3.34        15.05 o
   6   2  24       1608.92       1748.50        89.72 o
   7   2  24         90.57         98.55        20.26 o
   8   2  24       1943.79       1802.22       105.97 o
   9   2  24        274.02        263.92        33.67 o
  10   2  24        988.34        950.84        77.27 o
  11   2  24          3.35        -24.57        27.35 o
   1   3  24       1218.78       1308.45        80.29 o
   2   3  24        203.24        215.59        21.73 o
   3   3  24       1804.06       1897.96        95.35 o
   4   3  24         48.25         42.23        16.12 o
   5   3  24          3.76        -13.91        13.91 o
   6   3  24        162.05        125.23        20.82 o
   7   3  24        123.15        192.24        33.63 o
   8   3  24        450.52        459.64        50.58 o
   9   3  24         43.15         43.34        51.19 o
  10   3  24        208.49        222.57        42.04 o
   0   4  24        456.32        514.82        48.94 o
   1   4  24       2560.08       2471.58        96.71 o
   2   4  24         96.33         88.54        17.35 o
   3   4  24        390.22        348.05        31.32 o
   4   4  24       2140.47       2210.56       107.99 o
   5   4  24         69.98         49.31        20.89 o
   6   4  24         69.16         48.23        27.09 o
   7   4  24          0.68        -11.00        23.22 o
   8   4  24        134.85        193.10        38.14 o
   9   4  24        196.50        173.43        41.48 o
   1   5  24       1399.44       1431.47        75.33 o
   2   5  24         12.57          7.75        14.32 o
   3   5  24         23.17         49.62        17.94 o
   4   5  24        409.45        444.24        60.47 o
   5   5  24         11.83         33.78        25.74 o
   6   5  24          2.10         -4.45        25.44 o
   7   5  24        539.20        576.73        61.22 o
   8   5  24        428.72        415.73        54.86 o
   0   6  24        342.20        381.72        46.83 o
   1   6  24         35.92         42.62        17.88 o
   2   6  24       2270.42       2297.42       111.61 o
   3   6  24         68.65         59.78        25.48 o
   4   6  24       2113.43       2042.13       126.09 o
   5   6  24         20.98         30.48        33.68 o
   6   6  24        715.72        740.83       112.05 o
   7   6  24          9.76         -9.73        28.17 o
   1   7  24        179.64        180.74        29.36 o
   2   7  24        665.72        616.26        48.85 o
   3   7  24         82.40         77.58        26.70 o
   4   7  24         46.70          9.09        28.87 o
   5   7  24          5.64         34.85        32.82 o
   0   8  24        820.17        849.03       133.37 o
   1   1  25       4271.93       4092.16       146.81 o
   2   1  25        804.23        787.06        36.06 o
   3   1  25         62.67         76.12        15.07 o
   4   1  25         30.84         24.20        12.98 o
   5   1  25        386.75        394.84        29.13 o
   6   1  25        215.70        218.65        24.18 o
   7   1  25        919.23        966.12        52.11 o
   8   1  25        189.09        205.19        24.95 o
   9   1  25        243.12        233.03        32.34 o
  10   1  25         69.41         57.87        28.81 o
  11   1  25        649.09        695.16        69.20 o
   0   2  25       1031.09       1018.86        67.35 o
   1   2  25       1751.67       1639.28        62.54 o
   2   2  25          2.39          5.00        10.61 o
   3   2  25        221.51        232.84        23.84 o
   4   2  25        442.34        447.91        34.01 o
   5   2  25        538.75        603.35        40.86 o
   6   2  25         67.69         89.18        19.58 o
   7   2  25          2.95        -16.32        17.05 o
   8   2  25        217.44        241.15        52.23 o
   9   2  25          3.01         23.40        23.91 o
  10   2  25         98.55         77.97        32.53 o
   1   3  25        649.38        632.39        38.47 o
   2   3  25        431.86        405.57        29.76 o
   3   3  25       2705.79       2560.76       130.72 o
   4   3  25        214.30        217.96        24.48 o
   5   3  25        519.61        596.58        41.35 o
   6   3  25        320.09        414.89        34.68 o
   7   3  25         69.78         50.48        26.30 o
   8   3  25         33.96         24.78        25.12 o
   9   3  25         84.31        127.25        32.20 o
  10   3  25         40.55         57.36        30.59 o
   0   4  25        319.51        319.26        38.80 o
   1   4  25        388.51        394.50        30.49 o
   2   4  25         72.67         95.33        20.00 o
   3   4  25          4.17         20.34        15.42 o
   4   4  25         31.77         59.47        18.39 o
   5   4  25          9.76         -2.02        17.92 o
   6   4  25        152.40        173.58        36.42 o
   7   4  25         45.90         -5.42        38.75 o
   8   4  25        607.70        622.93        97.39 o
   9   4  25        367.28        364.85        51.00 o
   1   5  25        183.45        199.43        23.53 o
   2   5  25          0.06          0.12        14.33 o
   3   5  25       3347.94       3470.46       161.62 o
   4   5  25        122.03        113.02        38.75 o
   5   5  25        701.53        606.54        61.79 o
   6   5  25         89.24         90.96        31.79 o
   7   5  25        625.60        697.22        96.46 o
   8   5  25          0.04         17.03        27.94 o
   0   6  25        581.97        526.89        54.47 o
   1   6  25        415.30        414.95        34.77 o
   2   6  25         38.46         52.95        18.38 o
   3   6  25          6.47          5.05        19.97 o
   4   6  25         25.01          9.22        27.53 o
   5   6  25        358.02        312.17        47.73 o
   6   6  25         14.41         56.59        33.50 o
   7   6  25          2.00         -9.00        30.51 o
   1   7  25        688.53        759.59        57.65 o
   2   7  25        388.70        452.71        42.09 o
   3   7  25         75.69         69.64        39.01 o
   4   7  25         28.41         24.83        44.86 o
   5   7  25        609.82        614.48        81.07 o
   0   0  26       1160.98       1244.94       165.33 o
   1   0  26         52.50         64.66        16.94 o
   2   0  26        608.85        579.90        49.81 o
   3   0  26        796.40        764.98        57.86 o
   4   0  26         85.83        118.66        30.08 o
   5   0  26        526.45        510.70        59.01 o
   6   0  26        671.62        719.90        73.24 o
   7   0  26         23.78          6.62        24.77 o
   8   0  26        393.87        303.59        49.66 o
   9   0  26         53.80         50.89        42.68 o
  10   0  26        408.44        501.16        66.85 o
   1   1  26         57.01         65.31        13.83 o
   2   1  26          1.50         -5.55        10.96 o
   3   1  26        143.54         86.01        18.28 o
   4   1  26          0.29          8.77        13.38 o
   5   1  26        499.94        579.19        35.91 o
   6   1  26        681.13        697.51        45.19 o
   7   1  26         18.70         39.76        17.48 o
   8   1  26         17.46        -13.38        15.27 o
   9   1  26         19.72         28.21        33.57 o
  10   1  26        322.95        283.80        44.07 o
   0   2  26       2960.87       2921.69       190.81 o
   1   2  26        236.43        254.07        23.97 o
   2   2  26       1066.98       1069.23        46.37 o
   3   2  26         14.42         34.33        14.64 o
   4   2  26       2665.48       2758.13       159.24 o
   5   2  26        108.43         84.33        20.91 o
   6   2  26       1770.27       1996.43       100.87 o
   7   2  26        739.19        723.02        52.59 o
   8   2  26        220.37        209.01        35.83 o
   9   2  26         44.86         89.10        27.41 o
  10   2  26        664.62        681.52       147.60 o
   1   3  26         88.65         54.27        23.86 o
   2   3  26        202.26        203.21        27.11 o
   3   3  26          1.72         13.53        14.02 o
   4   3  26        227.47        232.14        28.37 o
   5   3  26        299.09        350.66        31.85 o
   6   3  26        398.45        419.55        35.05 o
   7   3  26         61.58         92.26        49.83 o
   8   3  26          0.50        -12.66        35.58 o
   9   3  26         32.24         41.19        27.35 o
  10   3  26         14.63        -27.30        29.74 o
   0   4  26          6.84         20.39        19.99 o
   1   4  26        175.82        169.01        21.84 o
   2   4  26        666.02        739.25        47.65 o
   3   4  26        227.31        181.37        23.98 o
   4   4  26        732.83        725.77        48.27 o
   5   4  26        118.09        126.38        27.14 o
   6   4  26        481.01        462.53        52.54 o
   7   4  26        152.14        140.19        34.37 o
   8   4  26        641.13        619.98        64.35 o
   9   4  26         12.88         36.66        32.46 o
   1   5  26        555.88        531.27        37.94 o
   2   5  26        428.85        439.23        35.36 o
   3   5  26        215.88        229.80        31.61 o
   4   5  26        297.97        294.28        44.02 o
   5   5  26       1451.53       1471.73        99.34 o
   6   5  26          9.81        -23.52        23.52 o
   7   5  26         15.25         10.51        28.68 o
   8   5  26          3.76        -26.75        26.75 o
   0   6  26       2144.57       2110.99       125.84 o
   1   6  26         21.32         30.24        17.41 o
   2   6  26       2233.06       2327.73        96.72 o
   3   6  26       1210.66       1207.84        74.42 o
   4   6  26        572.27        592.03        63.00 o
   5   6  26          2.48          3.51        29.01 o
   6   6  26        308.01        389.88        86.85 o
   1   7  26        159.45        125.18        26.31 o
   2   7  26          0.00         -3.14        19.84 o
   3   7  26         16.78        -18.85        22.51 o
   4   7  26         39.75         51.97        30.27 o
   1   1  27       2818.63       2648.68       100.78 o
   2   1  27       2371.71       2126.89        83.57 o
   3   1  27        532.56        530.92        37.66 o
   4   1  27          6.82         12.27        16.20 o
   5   1  27       1210.26       1231.84        61.38 o
   6   1  27        200.04        204.49        24.48 o
   7   1  27       1316.51       1195.45        60.70 o
   8   1  27         38.51         51.13        18.44 o
   9   1  27       1079.05       1199.72        75.85 o
  10   1  27        337.21        381.31        53.39 o
   0   2  27       4141.33       3433.36       272.61 o
   1   2  27        165.33        172.10        20.45 o
   2   2  27          6.33         33.31        12.13 o
   3   2  27        613.05        603.19        41.29 o
   4   2  27        463.06        465.27        44.12 o
   5   2  27        228.87        230.76        27.57 o
   6   2  27          0.00         11.26        21.43 o
   7   2  27         27.80         23.65        18.63 o
   8   2  27         16.79         32.89        26.01 o
   9   2  27         12.13        -10.95        23.42 o
  10   2  27        163.06        195.55        53.80 o
   1   3  27        255.19        242.20        24.20 o
   2   3  27        507.00        458.44        32.43 o
   3   3  27       1184.20       1261.86        68.30 o
   4   3  27        141.10        167.18        25.43 o
   5   3  27       3938.06       4072.23       164.94 o
   6   3  27        255.03        283.51        30.88 o
   7   3  27        524.80        740.72        88.48 o
   8   3  27        238.58        225.89        49.66 o
   9   3  27        914.56       1015.68        84.89 o
   0   4  27         24.22         37.94        22.99 o
   1   4  27          4.21         23.52        15.10 o
   2   4  27        768.10        655.24        46.43 o
   3   4  27        618.95        589.19        68.17 o
   4   4  27          5.77          6.92        16.11 o
   5   4  27        105.31        119.15        26.86 o
   6   4  27        137.82        148.79        37.65 o
   7   4  27        150.76        158.06        52.13 o
   8   4  27          0.01          7.97        32.91 o
   1   5  27        901.11        957.02        53.23 o
   2   5  27         10.29          5.61        15.16 o
   3   5  27       2094.50       1934.78       100.11 o
   4   5  27         27.75         75.23        28.35 o
   5   5  27        455.28        477.89        55.37 o
   6   5  27        692.50        653.09        85.43 o
   7   5  27        881.32       1034.24        89.21 o
   0   6  27         46.07         89.35        30.07 o
   1   6  27        266.64        227.38        28.02 o
   2   6  27         69.54         59.00        20.66 o
   3   6  27         67.00         72.01        41.49 o
   4   6  27        521.63        545.81       116.49 o
   5   6  27          3.35         27.04        32.98 o
   6   6  27         25.04        126.95        36.84 o
   1   7  27       1187.91       1193.43        96.16 o
   2   7  27         29.21          9.01        22.17 o
   3   7  27        447.62        457.01        48.38 o
   0   0  28      15936.19      13063.53      1095.32 o
   1   0  28        176.34        147.64        26.72 o
   2   0  28       2129.86       1972.79       137.27 o
   3   0  28          1.36         22.96        18.33 o
   4   0  28         58.55         76.12        25.86 o
   5   0  28         18.69         -0.14        23.03 o
   6   0  28       1248.51       1147.63        92.69 o
   7   0  28          0.03         14.01        24.54 o
   8   0  28        368.83        333.20        90.69 o
   9   0  28          0.17        -10.00        28.21 o
  10   0  28       1905.89       2124.15       287.59 o
   1   1  28          3.70         13.07        12.25 o
   2   1  28       2328.30       2194.38        86.50 o
   3   1  28        272.89        249.98        25.92 o
   4   1  28        314.78        291.64        32.17 o
   5   1  28          0.15          5.84        18.58 o
   6   1  28         13.76        -15.15        15.15 o
   7   1  28         79.77         72.48        23.31 o
   8   1  28        670.87        648.85        51.05 o
   9   1  28         82.12         71.07        59.57 o
  10   1  28         27.80         40.18        34.05 o
   0   2  28       1714.95       1754.59       142.84 o
   1   2  28        135.93        175.36        21.20 o
   2   2  28       6973.27       6335.05       222.99 o
   3   2  28        130.96        125.42        20.90 o
   4   2  28       1379.52       1357.07        66.03 o
   5   2  28          0.05         43.10        17.78 o
   6   2  28       2742.69       2747.50       132.67 o
   7   2  28        197.13        215.51        31.08 o
   8   2  28        624.62        682.94        64.78 o
   9   2  28         30.45         31.18        25.94 o
   1   3  28         78.41         50.06        15.86 o
   2   3  28       1184.04       1160.80        55.02 o
   3   3  28         48.52         94.13        19.29 o
   4   3  28        147.61        154.50        28.79 o
   5   3  28         19.02         61.73        21.28 o
   6   3  28          0.51         22.91        18.06 o
   7   3  28         75.26         77.07        37.58 o
   8   3  28        218.37        224.37        39.91 o
   9   3  28         19.78         56.22        30.62 o
   0   4  28         88.97         43.91        35.92 o
   1   4  28         11.13         12.82        15.82 o
   2   4  28       2023.19       2002.07        91.96 o
   3   4  28          9.44        -14.57        14.57 o
   4   4  28       2593.79       2568.84       111.88 o
   5   4  28          0.14          9.95        20.41 o
   6   4  28        907.99       1181.00        89.88 o
   7   4  28        104.49        151.45        43.94 o
   8   4  28        242.75        296.65        47.27 o
   1   5  28         39.33          7.95        16.67 o
   2   5  28        286.59        280.19        33.09 o
   3   5  28         16.55         35.06        21.33 o
   4   5  28          7.71         57.86        27.68 o
   5   5  28         91.44        121.87        35.93 o
   6   5  28        279.18        366.58        52.15 o
   7   5  28         87.73         70.98        42.79 o
   0   6  28       1948.40       1938.05       138.09 o
   1   6  28         24.39         26.00        18.68 o
   2   6  28       1431.34       1524.95        71.04 o
   3   6  28         39.05         16.03        28.71 o
   4   6  28        826.98        919.98        82.89 o
   5   6  28          3.81          0.15        46.91 o
   1   7  28        108.65         92.54        25.08 o
   2   7  28         32.65          8.82        29.69 o
   1   1  29       2421.96       2272.45        88.60 o
   2   1  29        533.85        431.38        30.38 o
   3   1  29       1072.38       1079.89        56.32 o
   4   1  29        169.99        148.32        25.54 o
   5   1  29       2250.90       2076.14       120.94 o
   6   1  29        280.88        252.35        37.19 o
   7   1  29        762.65        863.88        71.32 o
   8   1  29         15.13         25.17        24.64 o
   9   1  29       1274.94       1358.98       115.71 o
   0   2  29       1639.44       1274.38        81.72 o
   1   2  29         59.15         28.03        14.97 o
   2   2  29          2.20         29.91        13.75 o
   3   2  29         54.01         50.79        17.43 o
   4   2  29         17.61         32.95        16.81 o
   5   2  29          4.34         -4.53        15.27 o
   6   2  29         11.89        -11.03        16.08 o
   7   2  29          0.18          9.04        20.41 o
   8   2  29         33.48         23.91        34.39 o
   9   2  29         22.56         29.63        28.15 o
   1   3  29        596.38        630.38        40.79 o
   2   3  29         92.86         74.46        17.47 o
   3   3  29       1435.10       1436.88        69.60 o
   4   3  29        572.68        518.45        40.46 o
   5   3  29       2198.17       2336.34       103.75 o
   6   3  29         44.12         71.87        23.16 o
   7   3  29        829.22        887.45        76.48 o
   8   3  29        458.22        536.04        60.22 o
   9   3  29        565.62        566.44        66.05 o
   0   4  29          0.69         -7.52        21.55 o
   1   4  29        386.23        423.27        37.29 o
   2   4  29        967.14        787.13        58.09 o
   3   4  29         23.41        -15.78        15.78 o
   4   4  29         34.96         53.36        19.84 o
   5   4  29        145.00        124.89        27.84 o
   6   4  29         51.38         61.95        42.05 o
   7   4  29        168.55        194.15        41.91 o
   8   4  29         97.69        106.03        35.53 o
   1   5  29       1582.18       1711.06        75.74 o
   2   5  29          3.58         -5.20        17.12 o
   3   5  29        697.01        650.05        53.81 o
   4   5  29          1.32        -19.62        35.19 o
   5   5  29       1019.21       1232.80       109.92 o
   6   5  29        460.93        421.57        57.22 o
   0   6  29        150.82        128.78        47.61 o
   1   6  29          0.02        -11.18        23.79 o
   2   6  29        153.44        173.82        27.60 o
   3   6  29         27.46          1.86        44.83 o
   4   6  29        409.51        446.49        67.08 o
   5   6  29          1.07        -27.51        27.51 o
   0   0  30        178.80         59.57        38.23 o
   1   0  30        245.16        272.22        43.38 o
   2   0  30       1724.47       1753.94       156.04 o
   3   0  30          0.01         18.00        25.05 o
   4   0  30         73.28         71.40        31.08 o
   5   0  30         17.01         31.63        31.99 o
   6   0  30       1538.37       1475.18       113.78 o
   7   0  30         22.46         44.31        30.79 o
   8   0  30        243.51        151.35        39.89 o
   9   0  30          0.31          5.27        46.23 o
   1   1  30         20.15         31.50        13.25 o
   2   1  30         99.50         66.68        16.93 o
   3   1  30         79.85        103.80        26.52 o
   4   1  30          5.90         13.24        17.29 o
   5   1  30         58.26         61.22        21.64 o
   6   1  30        160.15        133.54        30.41 o
   7   1  30         35.72         70.33        27.13 o
   8   1  30         47.70          1.59        23.60 o
   9   1  30         22.06          0.13        33.04 o
   0   2  30        504.52        430.13        71.60 o
   1   2  30        410.83        377.49        30.20 o
   2   2  30        684.85        787.08        44.55 o
   3   2  30          2.24         -8.26        15.78 o
   4   2  30        858.93        914.46        55.42 o
   5   2  30        200.52        214.64        29.75 o
   6   2  30        792.68        785.87        52.67 o
   7   2  30         11.33         49.18        37.73 o
   8   2  30        392.69        324.50        46.60 o
   9   2  30         61.15         78.63        42.27 o
   1   3  30        129.15         95.42        23.27 o
   2   3  30         52.49         32.72        15.81 o
   3   3  30         78.32        126.83        21.94 o
   4   3  30        115.62        100.82        21.14 o
   5   3  30          1.38         -6.66        20.32 o
   6   3  30        121.98        131.77        29.48 o
   7   3  30         68.43         91.14        31.58 o
   8   3  30         73.24        108.74        36.32 o
   0   4  30        422.98        476.68        51.50 o
   1   4  30          8.31         29.60        18.63 o
   2   4  30        642.67        623.66        45.85 o
   3   4  30          0.01        -23.68        23.68 o
   4   4  30         63.51         51.90        23.97 o
   5   4  30         88.09        106.17        25.85 o
   6   4  30        568.21        702.65        71.79 o
   7   4  30          1.86        -16.02        26.99 o
   1   5  30          0.47          7.62        16.69 o
   2   5  30          2.96          7.42        18.92 o
   3   5  30          0.88          3.63        21.51 o
   4   5  30        231.84        225.85        44.64 o
   5   5  30        266.72        323.14        49.37 o
   6   5  30         24.28         34.05        32.17 o
   0   6  30        487.29        510.02        59.08 o
   1   6  30         12.79         -5.10        18.51 o
   2   6  30       1281.11       1310.28        85.93 o
   3   6  30         91.73         11.94        30.20 o
   4   6  30         61.63         51.32        49.82 o
   1   1  31       1545.51       1543.59        72.56 o
   2   1  31         56.40         21.18        19.84 o
   3   1  31        851.35        880.72        51.85 o
   4   1  31         19.24         36.96        18.53 o
   5   1  31       1017.76       1091.00        68.18 o
   6   1  31          4.53          8.84        22.98 o
   7   1  31        322.53        408.65        48.41 o
   8   1  31        162.66        158.33        35.48 o
   9   1  31        339.04        372.30        66.68 o
   0   2  31        284.22        283.19        43.70 o
   1   2  31          3.74         -1.46        13.32 o
   2   2  31         89.72         97.91        19.95 o
   3   2  31          0.78          6.02        19.64 o
   4   2  31          0.02         23.85        18.37 o
   5   2  31          8.85        -15.42        15.42 o
   6   2  31          7.90         25.87        18.23 o
   7   2  31         38.16         32.68        23.15 o
   8   2  31        413.04        430.58        52.42 o
   1   3  31       1268.15       1265.30        65.67 o
   2   3  31          3.61         -0.86        14.28 o
   3   3  31       1100.48       1120.20        61.44 o
   4   3  31        130.14        127.60        22.84 o
   5   3  31        368.28        422.69        37.83 o
   6   3  31        138.65        133.02        27.72 o
   7   3  31        114.73         85.14        47.62 o
   8   3  31        499.02        437.81        67.33 o
   0   4  31         84.74        114.56        35.42 o
   1   4  31          5.63         25.24        18.96 o
   2   4  31         19.68         38.98        18.41 o
   3   4  31         56.77         87.64        21.56 o
   4   4  31          0.33        -16.39        16.88 o
   5   4  31         57.62         45.08        36.01 o
   6   4  31         31.21         17.24        29.39 o
   7   4  31         20.66         42.35        30.73 o
   1   5  31       1070.67       1125.77        66.94 o
   2   5  31         34.57         34.30        21.24 o
   3   5  31        635.33        682.80        57.94 o
   4   5  31          4.51         31.36        31.30 o
   5   5  31        550.94        707.71        70.97 o
   0   6  31         86.13         69.70        33.28 o
   1   6  31          4.41         -8.44        17.98 o
   2   6  31        145.75        141.03        32.69 o
   3   6  31        219.77        208.18        40.38 o
   0   0  32        511.78        675.65       102.25 o
   1   0  32        277.40        261.97        51.12 o
   2   0  32        907.94        980.84        88.22 o
   3   0  32        117.41         98.88        33.30 o
   4   0  32       2026.98       2290.74       162.17 o
   5   0  32          2.58         14.23        41.79 o
   6   0  32        889.06       1054.42       141.37 o
   7   0  32        167.50        194.72        57.79 o
   8   0  32       2555.28       3008.55       292.52 o
   1   1  32          0.18         17.89        17.21 o
   2   1  32        100.48        119.44        24.50 o
   3   1  32         12.38         17.23        16.15 o
   4   1  32         10.08         23.36        17.17 o
   5   1  32         49.19         72.97        23.38 o
   6   1  32         38.57         25.03        22.79 o
   7   1  32         16.77        -17.55        26.98 o
   8   1  32          1.12         -2.24        25.61 o
   0   2  32       1169.77        997.34        72.55 o
   1   2  32        222.62        270.73        26.63 o
   2   2  32       1469.12       1530.42        73.95 o
   3   2  32        252.27        235.06        31.30 o
   4   2  32       1132.66       1194.75        72.20 o
   5   2  32          4.74        -17.14        17.14 o
   6   2  32        887.82        900.54        57.22 o
   7   2  32         37.80         -3.70        28.11 o
   8   2  32        294.57        279.77        45.12 o
   1   3  32          4.81          3.06        21.92 o
   2   3  32         75.36         98.12        21.80 o
   3   3  32         34.11         25.49        20.57 o
   4   3  32         14.62          8.00        18.32 o
   5   3  32          8.34         19.63        18.00 o
   6   3  32          8.89        -14.77        20.23 o
   7   3  32         33.19         16.03        29.11 o
   0   4  32       1863.36       2058.00       151.82 o
   1   4  32         42.55         31.98        19.37 o
   2   4  32        837.85        960.93        60.89 o
   3   4  32        275.67        297.40        37.71 o
   4   4  32       1038.70       1083.44        63.79 o
   5   4  32         62.43         21.00        25.29 o
   6   4  32        832.12        839.16        79.69 o
   1   5  32         22.44          2.09        19.22 o
   2   5  32          1.07        -10.09        18.18 o
   3   5  32         27.05         50.01        25.68 o
   4   5  32          0.50        -28.58        29.49 o
   5   5  32         84.69         50.15        32.31 o
   0   6  32       1231.44       1457.54       103.08 o
   1   6  32         18.71         34.83        20.18 o
   1   1  33        607.12        567.97        46.84 o
   2   1  33        202.55        201.25        29.20 o
   3   1  33       1015.97        857.71       131.56 o
   4   1  33          8.03         11.53        21.87 o
   5   1  33        350.57        390.79        47.71 o
   6   1  33          2.92         59.40        33.55 o
   7   1  33       1029.80        980.70       105.64 o
   8   1  33          0.90         47.82        31.48 o
   0   2  33        512.71        529.99        69.10 o
   1   2  33         25.45         26.99        16.06 o
   2   2  33         40.26         53.13        18.39 o
   3   2  33          6.29        -10.91        17.93 o
   4   2  33         36.36         69.32        22.63 o
   5   2  33         31.36         46.35        21.85 o
   6   2  33         22.40         59.57        25.46 o
   7   2  33         84.22         49.00        29.39 o
   1   3  33        897.90        859.28        56.00 o
   2   3  33         19.24          1.20        18.70 o
   3   3  33        758.81        857.11        63.21 o
   4   3  33         28.56         16.61        16.96 o
   5   3  33        489.07        494.34        42.11 o
   6   3  33          9.06        -22.25        22.25 o
   7   3  33        168.85        133.42        37.92 o
   0   4  33        323.87        401.81        61.90 o
   1   4  33         25.92         74.71        25.15 o
   2   4  33         72.55         92.25        25.05 o
   3   4  33          6.94          7.62        21.31 o
   4   4  33          8.82         28.77        20.08 o
   5   4  33         96.28        105.39        35.03 o
   6   4  33         19.37         24.43        31.31 o
   1   5  33        539.28        585.10        47.92 o
   2   5  33        107.38        113.61        26.80 o
   3   5  33        485.77        600.32        55.44 o
   4   5  33         32.47         39.74        31.16 o
   0   0  34       1889.85       1898.11       195.61 o
   1   0  34        253.57        292.15        48.36 o
   2   0  34        514.60        520.89        68.02 o
   3   0  34         79.36        129.19        61.79 o
   4   0  34       1331.16       1173.07       104.36 o
   5   0  34        222.57        346.76        80.02 o
   6   0  34        838.76        937.94       135.15 o
   7   0  34        493.21        473.82        90.69 o
   1   1  34         27.66         54.39        20.51 o
   2   1  34          0.31         20.90        21.95 o
   3   1  34          0.17         13.24        19.20 o
   4   1  34         12.83          8.56        23.60 o
   5   1  34        108.38         99.04        37.22 o
   6   1  34         20.61         54.55        33.95 o
   7   1  34         73.73        103.94        39.71 o
   0   2  34       1646.73       1555.22       122.25 o
   1   2  34         17.36         16.62        17.47 o
   2   2  34        451.27        398.24        35.71 o
   3   2  34         34.03          3.34        21.05 o
   4   2  34       1108.76       1169.23        73.42 o
   5   2  34         13.59         40.17        24.51 o
   6   2  34         79.49         59.18        25.22 o
   7   2  34        100.19        134.24        33.56 o
   1   3  34          3.70          2.85        17.23 o
   2   3  34          0.07         19.67        17.47 o
   3   3  34          6.04          3.58        19.69 o
   4   3  34         21.90          2.32        20.04 o
   5   3  34        140.96        141.45        32.53 o
   6   3  34         39.19         29.90        32.73 o
   0   4  34       1307.87       1330.29       112.49 o
   1   4  34         59.94         76.55        24.23 o
   2   4  34        579.91        584.06        71.74 o
   3   4  34         10.24         -2.79        22.93 o
   4   4  34       1198.20       1131.72        67.30 o
   5   4  34         33.20         -3.21        27.94 o
   1   5  34         63.36         82.40        25.17 o
   2   5  34          0.35        -20.43        20.95 o
   3   5  34         42.19         20.55        35.29 o
   1   1  35        649.61        622.78        51.88 o
   2   1  35         15.17         11.50        21.20 o
   3   1  35       1925.56       2088.26       123.94 o
   4   1  35         77.12         74.10        29.90 o
   5   1  35       1186.30       1543.95       122.53 o
   6   1  35        331.99        423.68        61.10 o
   7   1  35       1302.16       1410.76       119.84 o
   0   2  35         21.71         32.69        32.69 o
   1   2  35         36.70         -1.53        26.05 o
   2   2  35         36.88         47.07        23.53 o
   3   2  35        198.46        202.81        60.96 o
   4   2  35         86.17         73.90        24.75 o
   5   2  35         45.78         58.19        24.77 o
   6   2  35         10.23          7.80        35.16 o
   1   3  35       1283.36       1425.08        75.05 o
   2   3  35         26.07         46.83        20.62 o
   3   3  35        893.36        949.06        69.30 o
   4   3  35          5.70          5.59        20.97 o
   5   3  35        444.91        552.88        50.28 o
   0   4  35         10.77         39.74        35.52 o
   1   4  35          0.97         -7.24        20.54 o
   2   4  35         46.94         49.84        24.69 o
   3   4  35          9.61         -1.64        26.65 o
   4   4  35         12.88         14.25        21.76 o
   1   5  35       1114.13       1138.84        87.78 o
   0   0  36       1729.71       1732.73       190.27 o
   1   0  36         40.92         32.49        29.47 o
   2   0  36        515.42        601.33        98.25 o
   3   0  36        145.33        104.68        40.46 o
   4   0  36       2686.07       2891.02       357.83 o
   5   0  36         15.25        -32.90        44.46 o
   6   0  36        727.76        692.54       115.59 o
   1   1  36         89.20        118.18        28.35 o
   2   1  36          6.74        -10.57        19.44 o
   3   1  36          0.16         60.28        24.03 o
   4   1  36         12.42         21.89        26.69 o
   5   1  36          5.20         -8.70        25.99 o
   6   1  36        289.81        336.40        59.06 o
   0   2  36        801.61        838.63        90.65 o
   1   2  36          8.68         17.83        22.06 o
   2   2  36        450.75        610.49        59.08 o
   3   2  36         21.57         31.48        25.74 o
   4   2  36        733.12        698.21        66.18 o
   5   2  36        211.24        263.96        50.48 o
   6   2  36        167.23        141.02        44.72 o
   1   3  36          0.90         26.48        29.26 o
   2   3  36        100.76         65.90        23.42 o
   3   3  36        571.23        675.74        56.10 o
   4   3  36          0.93         -7.01        21.51 o
   5   3  36         60.01         19.60        24.50 o
   0   4  36       2196.90       2215.36       165.92 o
   1   4  36        162.66        141.98        37.35 o
   2   4  36        759.31        851.97        67.86 o
   3   4  36         72.04         40.54        48.74 o
   1   1  37        639.51        601.81        52.53 o
   2   1  37         71.37         53.08        24.55 o
   3   1  37        454.23        528.00        61.83 o
   4   1  37        143.83        140.27        36.63 o
   5   1  37        486.40        434.08        71.69 o
   0   2  37          7.43         30.53        33.53 o
   1   2  37         18.34        -15.31        21.21 o
   2   2  37          1.22         20.68        24.95 o
   3   2  37          0.07         -0.88        25.46 o
   4   2  37         94.89         58.68        37.30 o
   5   2  37          0.34         -7.77        27.19 o
   1   3  37        346.96        384.90        51.16 o
   2   3  37          5.14        -10.38        28.03 o
   3   3  37        510.66        495.66        53.89 o
   4   3  37        206.58        248.90        37.98 o
   0   4  37         45.59         92.55        39.83 o
   1   4  37          5.15         -8.37        21.78 o
   0   0  38       1421.21       1590.47       182.27 o
   1   0  38         12.01         13.98        34.26 o
   2   0  38       1153.16       1069.60       125.81 o
   3   0  38         18.67         97.19        40.10 o
   4   0  38        143.87        102.93        44.00 o
   5   0  38          6.42        -15.12        46.23 o
   1   1  38         16.52         45.58        23.89 o
   2   1  38         80.69         66.13        27.21 o
   3   1  38         38.80         54.22        26.65 o
   4   1  38         89.85         92.83        31.64 o
   0   2  38        280.54        317.37        58.31 o
   1   2  38          1.12        -22.76        22.76 o
   2   2  38        115.54        126.75        35.38 o
   3   2  38         25.36         29.28        28.78 o
   4   2  38        223.07        219.03        42.89 o
   1   3  38         10.41         15.11        34.79 o
   2   3  38         81.94        115.17        33.58 o
   1   1  39        849.02        837.56        65.75 o
   2   1  39         90.53        155.48        37.12 o
   3   1  39        231.64        162.93        32.15 o
   0   2  39        359.23        376.23        64.16 o
   1   2  39         23.04         16.65        23.77 o
   2   2  39          7.55          0.08        25.23 o
   3   2  39         37.51        -11.60        27.47 o
   0   0  40        417.04        373.43        89.80 o
   1   0  40          0.06        -18.15        31.71 o
   2   0  40       1703.26       1866.02       144.89 o
   1   1  40          0.32          4.80        25.69 o
   2   1  40          1.25         -2.12        26.59 o
                                                
